# Supplementary material for: Shotgun Label-free Proteomic Analysis of Clubroot (Plasmodiophora brassicae) Resistance Conferred by the Gene Rcr1 in Brassica rapa
Source: Front Plant Sci. 2016 Jul 11;7:1013. doi: 10.3389/fpls.2016.01013 (PMC4939851; doi:10.3389/fpls.2016.01013)
Supplement: Table S1 — List of proteins identified in resistant (with Rcr1) and susceptible samples, including sequence length, molecular weights, normalized spectral abundance factor (NSAF)-values (Log10 transformed) of each protein. [file Table1.XLSX]

## Sheet: Sheet1
Gene ID	Seq. Length	Mr	NSAF_Resistat Rep#1	NSAF_Resistat Rep#2	NSAF_Resistat Rep#3	NSAF_Susceptible Rep#1	NSAF_Susceptible Rep#2	NSAF_Susceptible Rep#3
Bra000018	315	35.1	-3.69877	-3.70207	-3.59029	-4.7088	-4.72924	-4.71277
Bra000037	766	85.1	-4.17183	-3.85062	-4.45333	-4.6176	-4.41619	-4.39972
Bra000058	350	37.9	-3.2674	-3.29786	-3.38078	-3.3232	-3.3126	-3.21446
Bra000097	134	14.2	-3.52386	-3.89513	-3.21909	-4.3376	-4.35803	-4.34157
Bra000112	234	26.1	-3.43497	-3.50042	-4.16017	-3.21798	-3.23842	-3.12128
Bra000135	150	16.9	-3.57284	-3.37985	-3.48992	-3.43234	-3.9299	-3.34916
Bra000157	293	32	-3.31078	-2.73429	-3.10147	-3.246	-3.58385	-3.02812
Bra000163	264	29.2	-3.81835	-3.71251	-3.64828	-3.93313	-3.95356	-4.15894
Bra000193	129	14.5	-3.87532	-3.65677	-3.53356	-3.62211	-3.64255	-3.62608
Bra000201	797	86.1	-5.14331	-5.14661	-5.16953	-4.26685	-4.65527	-4.41695
Bra000220	1586	173	-5.44215	-5.44545	-5.46838	-4.45655	-4.95411	-4.71579
Bra000230	284	31.8	-3.46472	-3.52238	-3.49094	-3.43336	-3.64285	-3.43733
Bra000238	945	104	-4.26304	-3.48022	-4.20211	-4.34083	-4.36126	-4.3448
Bra000268	262	29.5	-3.22879	-3.20105	-3.45592	-4.62879	-4.64923	-4.63276
Bra000280	338	37.7	-3.72937	-3.59797	-3.6209	-3.37768	-3.58375	-3.70199
Bra000288	204	22.2	-4.55148	-4.55478	-4.5777	-3.82115	-3.84159	-3.82512
Bra000303	380	42	-4.12266	-4.12596	-4.14889	-4.79028	-4.81071	-4.79425
Bra000321	398	45.3	-3.80034	-3.56628	-3.5892	-3.96528	-3.39945	-3.5839
Bra000326	395	44.9	-3.7245	-4.36462	-3.82328	-4.10812	-4.12856	-4.11209
Bra000339	777	84.3	-4.17803	-4.18133	-4.1171	-4.14667	-4.16711	-4.15064
Bra000349	142	15.8	-3.69517	-3.55234	-3.72139	-3.24884	-3.10446	-3.52165
Bra000351	444	49.2	-2.90246	-2.96311	-2.86238	-2.85355	-2.90983	-2.94277
Bra000364	195	19.5	-3.01337	-2.77931	-2.75877	-2.67445	-2.81339	-2.76413
Bra000384	514	55	-3.4343	-3.41204	-3.28884	-3.49009	-3.42338	-3.38136
Bra000403	246	27.9	-3.51884	-3.40564	-3.48292	-3.64718	-3.66762	-3.49145
Bra000413	239	27.9	-4.14313	-3.77845	-3.9475	-4.11177	-4.1322	-4.11574
Bra000445	723	82.2	-3.70305	-4.40532	-4.65009	-4.37066	-3.85962	-4.59648
Bra000454	362	39.5	-3.62447	-3.62777	-3.71284	-3.72781	-3.46742	-3.59708
Bra000460	215	24.2	-2.32143	-2.38726	-2.40461	-2.41908	-2.38439	-2.37371
Bra000474	224	25.7	-3.747	-4.11828	-3.50438	-3.71564	-4.10405	-3.71961
Bra000475	318	36	-3.89918	-3.90248	-3.44828	-4.01395	-4.25623	-4.23977
Bra000481	103	11.4	-2.73617	-2.73947	-2.78955	-2.61055	-2.59055	-2.59383
Bra000501	114	11.4	-2.78024	-2.78354	-2.73391	-2.90567	-2.79647	-2.75285
Bra000503	433	48.2	-4.87834	-4.88164	-4.90456	-4.00188	-4.02232	-4.37383
Bra000507	154	16.7	-3.58427	-3.47843	-3.6105	-3.55291	-3.71948	-3.55688
Bra000537	304	33.6	-3.54863	-3.33008	-3.35301	-3.41461	-3.39158	-3.41858
Bra000622	478	52.3	-3.74519	-3.69413	-3.71705	-3.84853	-3.79641	-3.61514
Bra000623	245	27	-3.78592	-3.68007	-3.703	-3.55827	-3.775	-3.90466
Bra000627	69	7.7	-2.96675	-3.04261	-3.40795	-3.35037	-3.37081	-3.35434
Bra000661	397	44.8	-3.8864	-3.99884	-4.02176	-3.96418	-4.13075	-4.11428
Bra000681	527	60.8	-4.00942	-3.68821	-3.71113	-3.70185	-3.67399	-3.70582
Bra000684	500	56.2	-3.98658	-3.76803	-3.68829	-3.95522	-3.88851	-4.21446
Bra000688	362	39.4	-4.32344	-3.95876	-3.98168	-4.29208	-4.31252	-4.29605
Bra000692	152	17.5	-2.99233	-2.93563	-2.98752	-3.07012	-2.95037	-2.93391
Bra000711	208	22.6	-3.38382	-3.44927	-3.63189	-3.29811	-3.5076	-3.41858
Bra000724	608	66.1	-3.7953	-3.7986	-3.53346	-3.953	-3.90089	-3.88442
Bra000737	431	48.8	-2.96784	-3.00457	-2.98347	-2.91555	-2.73507	-2.8533
Bra000741	358	39.6	-4.09676	-3.75764	-4.12299	-3.81013	-4.08584	-4.06937
Bra000773	585	65.5	-3.20966	-3.25643	-3.23589	-4.97765	-4.99808	-4.98162
Bra000781	128	13.9	-2.474	-2.46587	-2.37096	-2.54685	-2.30071	-2.52233
Bra000808	714	78.7	-5.09555	-5.09885	-5.12177	-3.70246	-3.68669	-3.78941
Bra000810	476	51.8	-4.91946	-4.92276	-4.94568	-3.52637	-4.43141	-4.41495
Bra000842	586	65.6	-3.8958	-4.53593	-4.55885	-4.50127	-4.29986	-4.50524
Bra000853	453	49.1	-2.70762	-2.73988	-2.70145	-3.50486	-2.77644	-2.77365
Bra000871	128	14.2	-2.75799	-2.612	-2.97734	-2.91976	-2.76994	-2.70889
Bra000875	213	24	-3.29147	-3.87456	-3.89748	-3.26012	-3.86034	-3.22062
Bra000877	463	53.1	-4.90743	-4.91073	-4.93365	-3.92183	-4.41939	-4.18107
Bra000879	210	22.4	-4.56407	-4.56737	-4.59029	-3.41877	-3.70805	-3.83771
Bra000895	193	22	-3.57316	-3.68561	-3.32318	-3.31996	-3.15476	-3.54578
Bra000913	650	72.2	-3.69303	-3.51399	-3.56247	-3.43234	-3.37174	-3.48331
Bra000914	393	43.2	-2.39064	-2.36679	-2.35058	-2.38493	-2.33818	-2.36015
Bra000928	751	84.4	-3.88704	-4.27569	-4.18947	-4.04474	-4.4076	-4.39113
Bra000929	113	11.3	-2.30816	-2.20132	-2.52181	-2.30453	-2.55973	-2.34846
Bra000933	528	58.9	-4.11938	-4.26881	-4.14561	-4.23416	-4.47644	-4.45997
Bra000955	373	42.5	-3.69961	-3.70291	-3.72584	-3.45998	-3.84839	-3.94107
Bra000965	513	58.3	-4.10687	-4.11017	-3.8021	-3.52267	-3.54311	-3.74849
Bra000967	620	68.2	-4.18914	-3.99615	-4.58334	-5.00288	-5.02332	-5.00685
Bra000974	288	30.7	-4.22412	-3.11348	-4.25034	-4.66988	-4.69032	-4.67385
Bra000996	832	95.3	-3.25349	-3.39442	-3.59713	-3.40634	-3.3802	-3.28333
Bra001004	636	68.9	-4.34634	-4.20351	-4.03014	-4.53683	-4.55726	-4.31895
Bra001010	276	29.3	-3.32103	-3.64467	-3.27762	-3.01793	-3.49575	-3.70113
Bra001020	545	58.4	-4.13315	-4.13645	-4.15937	-3.71644	-3.73688	-4.25189
Bra001028	143	15.8	-3.69821	-3.70152	-3.57831	-3.88871	-3.43202	-3.5247
Bra001036	415	46.4	-3.68381	-3.58444	-3.60737	-3.46681	-3.48725	-3.60206
Bra001037	357	40.4	-4.09555	-4.09885	-3.7068	-3.91806	-4.30647	-4.29001
Bra001049	261	29.4	-2.59779	-2.37623	-2.56744	-3.58574	-2.32329	-2.34107
Bra001050	401	42.2	-4.36787	-3.8069	-4.02612	-4.33652	-3.87983	-3.86336
Bra001052	191	22.1	-4.52288	-4.52618	-4.54911	-3.26108	-3.33587	-3.26505
Bra001061	858	93.8	-3.56255	-3.68727	-3.68305	-3.74604	-3.70202	-3.68555
Bra001062	166	17.8	-3.23151	-3.42386	-3.64308	-3.38921	-3.60594	-3.32063
Bra001063	281	32.1	-3.57661	-3.65246	-3.76254	-3.70496	-3.72539	-3.09497
Bra001090	789	87.5	-3.33959	-3.32931	-3.37982	-3.43547	-3.31509	-3.24822
Bra001098	146	16.5	-4.4062	-4.4095	-4.43243	-3.2609	-3.35389	-3.42457
Bra001111	390	41.6	-4.13394	-3.99112	-4.01404	-3.95646	-4.34487	-3.96043
Bra001114	505	57.4	-3.76905	-3.90705	-4.01712	-3.95954	-3.89283	-3.87636
Bra001123	214	23.1	-3.61802	-3.62132	-3.64424	-3.84194	-3.71624	-3.59063
Bra001127	262	29.8	-3.22879	-3.17209	-3.14231	-3.11028	-3.18683	-3.1414
Bra001134	135	14.8	-2.48569	-2.37985	-2.46899	-2.38178	-2.51	-2.4583
Bra001152	424	47.5	-2.91982	-3.03367	-2.97636	-2.94023	-2.92887	-2.90231
Bra001154	124	14	-3.10482	-3.49347	-3.40725	-3.02516	-3.37011	-3.35364
Bra001174	555	60.1	-3.29595	-3.26517	-3.25649	-3.18393	-3.20437	-3.26856
Bra001177	696	76.1	-4.23936	-4.13352	-3.71274	-4.01171	-4.11929	-4.10283
Bra001191	165	18.4	-3.61423	-3.76366	-3.53131	-4.42798	-4.44841	-4.43195
Bra001195	597	65.3	-3.78737	-4.32215	-4.56693	-4.98647	-5.0069	-4.99044
Bra001220	494	54.4	-4.45845	-4.46175	-4.48468	-3.86283	-4.07956	-4.06309
Bra001221	725	79.1	-3.44897	-3.34961	-3.3155	-3.41762	-3.5002	-3.44133
Bra001249	255	26.3	-3.94942	-3.80659	-3.82951	-3.77193	-3.79237	-3.66676
Bra001263	241	26.4	-3.58247	-3.45107	-3.25215	-3.55112	-3.57155	-3.64224
Bra001265	325	38	-4.27661	-4.27991	-3.54951	-4.02341	-4.26569	-4.24922
Bra001286	1484	167.5	-4.56818	-4.24049	-4.16075	-3.98399	-3.93996	-4.02417
Bra001297	809	89.5	-2.76419	-4.308	-4.33092	-4.07705	-4.29378	-2.76257
Bra001298	184	20.3	-3.55242	-3.66487	-3.21067	-3.19656	-3.79678	-4.00216
Bra001317	444	50.8	-3.93499	-3.77859	-4.21649	-3.42651	-3.51658	-3.53963
Bra001320	524	59.8	-2.64943	-2.66563	-2.66312	-2.70711	-2.64276	-2.66195
Bra001324	323	34.3	-4.05208	-3.90925	-4.07831	-4.71969	-4.74013	-4.72366
Bra001345	113	11.9	-3.25353	-3.82111	-3.84403	-4.26357	-4.28401	-4.26754
Bra001368	643	72	-4.20496	-4.20826	-4.12204	-3.97731	-4.56202	-4.54555
Bra001391	1452	163.4	-4.55872	-4.29317	-4.38865	-4.41822	-4.43865	-4.26249
Bra001393	250	28.5	-3.94082	-3.41264	-3.1475	-4.60843	-4.62887	-4.6124
Bra001401	294	32.4	-3.5341	-3.39128	-4.03745	-3.50275	-3.58533	-3.50672
Bra001415	307	34.2	-3.26659	-3.33435	-3.39348	-4.22051	-3.32013	-3.27024
Bra001416	715	81.3	-4.39718	-4.40049	-4.27728	-4.36583	-4.38626	-4.22367
Bra001418	206	22.7	-3.85675	-3.86005	-3.88297	-3.82539	-3.84583	-3.82936
Bra001423	560	60	-4.14494	-4.29437	-4.53914	-3.08362	-3.12786	-4.48553
Bra001426	1112	129.6	-4.58898	-4.33701	-4.46908	-4.30235	-4.43193	-4.14662
Bra001428	207	22.9	-4.0807	-3.71602	-2.97126	-4.52646	-4.5469	-4.53043
Bra001444	133	15	-3.18961	-3.41476	-3.43768	-3.29295	-3.40054	-3.29692
Bra001450	189	20.4	-2.97424	-3.03025	-3.00047	-2.81486	-2.98888	-2.97241
Bra001457	588	64	-4.5341	-4.53741	-4.19235	-4.13477	-4.04606	-4.50672
Bra001496	492	54.1	-3.81987	-3.70667	-3.72959	-3.44006	-3.64414	-3.67598
Bra001500	1806	202.3	-4.26812	-4.8029	-4.00628	-4.42582	-4.3737	-4.29509
Bra001524	572	60.5	-3.53685	-3.60461	-3.5941	-3.7918	-3.59038	-3.57392
Bra001525	805	89.1	-3.86889	-4.037	-4.05993	-4.00234	-3.96063	-3.94417
Bra001530	416	47.1	-4.86094	-4.86424	-4.88717	-4.35246	-3.80863	-3.71961
Bra001531	466	50.6	-3.79629	-3.45114	-3.41794	-3.41648	-4.20034	-3.31465
Bra001534	128	14.7	-3.30767	-3.31097	-3.42104	-4.3177	-4.33814	-4.32167
Bra001566	985	108.3	-4.39019	-4.39349	-4.41641	-5.20393	-5.22436	-5.2079
Bra001575	967	110.2	-3.0483	-3.16239	-3.12965	-3.08533	-3.17893	-3.1317
Bra001631	297	32	-2.77509	-2.85458	-2.85434	-2.85717	-2.80606	-2.80073
Bra001637	168	19	-3.76819	-2.47482	-3.79441	-3.95868	-3.97912	-3.7408
Bra001645	618	66.1	-3.34264	-4.19104	-4.10482	-4.52436	-4.32295	-3.54305
Bra001661	393	42.8	-3.99114	-3.7256	-3.82107	-3.76349	-3.98022	-3.69491
Bra001719	112	12.2	-3.33682	-3.5954	-3.36305	-3.78259	-3.58118	-3.78656
Bra001724	206	23	-3.60147	-3.44507	-4.10482	-4.04724	-3.5034	-3.41439
Bra001726	744	82.1	-4.07203	-4.6396	-4.0257	-4.38309	-3.87205	-4.60891
Bra001735	412	45.8	-4.01165	-3.6296	-4.184	-4.12642	-4.14686	-3.78797
Bra001738	1074	119.8	-4.0424	-4.23476	-4.06863	-5.2415	-5.26193	-5.24547
Bra001770	303	34.8	-3.6819	-3.49614	-3.63557	-4.69193	-4.71237	-4.6959
Bra001773	546	59.2	-4.50192	-4.50522	-4.3063	-4.10259	-3.15521	-4.47453
Bra001787	930	106.6	-3.97988	-3.78227	-3.77416	-4.00288	-3.76805	-3.66443
Bra001788	179	19.1	-3.79573	-4.02088	-3.29048	-3.98622	-4.00666	-3.99019
Bra001789	542	60.7	-3.93446	-3.80306	-3.82598	-3.99025	-4.11983	-3.90707
Bra001811	413	46.6	-4.8578	-4.8611	-4.88402	-3.8722	-4.14791	-4.13144
Bra001814	382	42.3	-3.97881	-3.98211	-4.15117	-3.83831	-4.33587	-3.75513
Bra001857	135	15.6	-3.41794	-3.33409	-3.69944	-3.64186	-3.66229	-3.4997
Bra001874	168	17.2	-3.29107	-3.35652	-3.79441	-4.4358	-4.45624	-4.43977
Bra001889	249	27.1	-3.59666	-3.4109	-3.62288	-3.76159	-4.15001	-3.76556
Bra001896	565	62.2	-4.29493	-3.59926	-3.22078	-3.50014	-4.50586	-4.48939
Bra001921	485	53.2	-3.81365	-3.43953	-3.99957	-3.78229	-3.96243	-3.40884
Bra001931	484	52.4	-3.40818	-3.43863	-3.34013	-3.28255	-3.42441	-3.33111
Bra001934	577	61.3	-2.98184	-3.0286	-3.04248	-2.8544	-2.97927	-2.99791
Bra001950	756	82.6	-4.16613	-4.4247	-4.19235	-4.04762	-3.99551	-4.24789
Bra001952	501	54.3	-3.51032	-3.66623	-3.42384	-3.41897	-3.4994	-3.48294
Bra001958	160	17.9	-3.08424	-3.05133	-3.2961	-2.98325	-3.58995	-3.18813
Bra001970	887	98.5	-4.14838	-4.15168	-3.98555	-4.11702	-4.06491	-3.98629
Bra001980	557	60.4	-3.81161	-3.87706	-4.16883	-4.95635	-4.97678	-4.96032
Bra002011	881	98.1	-3.66831	-3.95968	-3.69453	-3.69307	-3.81418	-3.79771
Bra002023	368	39.8	-3.40976	-3.3486	-3.26572	-3.6624	-3.20571	-3.54986
Bra002045	162	17.7	-3.75239	-3.97754	-2.78739	-4.42001	-4.44044	-4.42398
Bra002059	141	15.6	-3.34968	-3.44013	-3.2412	-4.35971	-4.38015	-4.36368
Bra002092	788	89.5	-3.96228	-4.02773	-3.93415	-4.06563	-4.42848	-3.9349
Bra002101	319	34.7	-3.31428	-3.42672	-3.49311	-3.60034	-3.88962	-3.4878
Bra002104	281	31.2	-4.69055	-4.69386	-4.71678	-3.96023	-3.98066	-3.81807
Bra002116	765	84.4	-2.95232	-2.06248	-3.04114	-3.04883	-3.03904	-3.00121
Bra002119	429	45.2	-3.92006	-3.92336	-3.94629	-3.72901	-3.74944	-4.00182
Bra002139	411	44.6	-2.86006	-2.79081	-2.77811	-2.76364	-2.76198	-2.77523
Bra002144	834	92.1	-4.46404	-4.68919	-4.235	-5.13166	-5.15209	-5.13563
Bra002156	383	41.9	-4.82505	-4.82835	-4.85127	-3.67975	-3.85988	-3.84342
Bra002227	539	58.9	-4.12834	-4.13164	-4.04542	-3.98784	-4.00827	-3.83211
Bra002230	419	45.9	-4.86406	-4.86736	-4.89029	-4.13374	-4.15417	-3.99158
Bra002236	330	36.2	-3.91526	-4.06469	-3.74519	-4.72901	-4.74944	-4.73298
Bra002245	405	44.2	-3.03639	-3.01376	-2.96704	-3.01861	-2.97506	-3.03659
Bra002254	328	36.9	-4.05875	-3.91592	-3.8297	-3.61242	-4.26968	-4.03137
Bra002259	259	27.7	-3.95618	-3.09025	-4.20425	-3.19243	-3.24629	-4.15064
Bra002261	450	49.6	-3.09572	-3.85697	-3.13596	-3.34519	-3.9299	-3.09682
Bra002263	1111	123.1	-3.76905	-3.28654	-3.74558	-3.21878	-3.84528	-3.29169
Bra002290	227	25.4	-3.36743	-3.23945	-2.67471	-3.28776	-2.99589	-3.24827
Bra002306	132	14.3	-3.24848	-3.25178	-3.02692	-3.37682	-3.02928	-3.29364
Bra002309	135	15.2	-3.41794	-3.14503	-3.16796	-3.16473	-3.13081	-3.23085
Bra002332	786	90.1	-2.52555	-2.53312	-2.56252	-2.47144	-2.50207	-2.48354
Bra002337	527	57.3	-3.84972	-3.04788	-3.01216	-3.70185	-3.77665	-3.76018
Bra002341	271	30.9	-3.49873	-4.201	-4.22392	-4.64346	-4.6639	-4.64743
Bra002368	149	16.8	-2.20285	-2.16066	-2.28592	-2.16619	-3.12536	-3.10889
Bra002385	422	46.4	-3.2761	-3.2794	-4.04829	-3.09544	-3.42488	-3.37738
Bra002406	458	50.2	-4.05762	-3.95177	-4.08384	-4.17239	-3.93755	-3.92108
Bra002415	484	52.7	-4.44957	-4.45287	-3.83897	-4.89534	-4.91577	-4.89931
Bra002422	111	12.3	-3.5882	-3.5915	-3.61443	-3.77869	-3.57728	-3.41469
Bra002427	1007	111.6	-5.24488	-5.24818	-5.2711	-4.36842	-4.12001	-4.51852
Bra002464	596	66.1	-3.27673	-3.24954	-3.28744	-3.26146	-3.16733	-3.23383
Bra002483	449	49.4	-2.33419	-2.23558	-2.4505	-2.39292	-2.31851	-2.24449
Bra002522	139	15.8	-2.81666	-2.9568	-3.71212	-2.95557	-3.26	-3.31608
Bra002523	148	15.6	-2.48269	-2.74331	-3.15958	-2.91836	-2.54993	-3.15427
Bra002524	130	14.8	-3.65682	-3.3177	-3.68305	-3.37019	-3.49977	-3.48331
Bra002547	55	6.6	-3.28324	-3.14041	-3.16334	-2.99661	-3.01705	-3.00058
Bra002568	457	51.9	-3.67132	-3.62631	-3.40947	-3.47247	-3.9366	-3.69829
Bra002579	159	18	-3.40185	-3.60145	-3.19072	-3.3705	-3.39093	-3.46162
Bra002590	311	35.3	-3.45586	-3.50746	-4.06186	-4.70325	-4.72369	-4.70722
Bra002647	425	42.1	-4.02514	-4.02844	-4.05136	-3.99378	-3.90507	-3.99775
Bra002650	999	114.3	-4.54244	-4.29047	-4.56867	-4.73294	-4.53152	-4.73691
Bra002651	556	61.8	-4.14183	-4.5131	-4.31418	-4.2566	-4.27703	-4.26057
Bra002652	2113	235.9	-4.86778	-4.07869	-5.11585	-5.05827	-3.94304	-4.84039
Bra002710	477	53.7	-3.64161	-3.69322	-2.98755	-3.56679	-3.63069	-3.61423
Bra002728	238	26.5	-3.57703	-3.50778	-3.21329	-3.47313	-3.76241	-3.54965
Bra002737	313	35.5	-3.89229	-4.04172	-3.91852	-3.59209	-3.77223	-3.75576
Bra002741	121	12.1	-3.09419	-3.04918	-3.12041	-2.83088	-2.95199	-3.12116
Bra002770	428	49.2	-3.6972	-3.92235	-3.72343	-3.88769	-4.01727	-3.73196
Bra002778	415	47.5	-4.16093	-4.0181	-3.93188	-4.12957	-4.00388	-3.98741
Bra002798	119	13.8	-3.1413	-3.04194	-3.06487	-3.24465	-3.35223	-3.05956
Bra002799	575	63.5	-3.31132	-3.31462	-3.30346	-3.19931	-3.47208	-3.30203
Bra002801	488	53.6	-4.93027	-4.93357	-4.95649	-3.94467	-3.6889	-4.20391
Bra002804	131	14.1	-3.882	-3.66345	-3.54025	-4.32776	-4.3482	-4.33173
Bra002821	641	72.3	-4.34974	-4.20691	-4.22983	-5.01735	-5.03779	-5.02132
Bra002871	84	8.7	-4.16613	-4.16943	-4.19235	-3.18053	-3.67809	-3.29364
Bra002878	426	44.8	-4.17229	-4.17559	-3.85609	-3.56115	-3.58158	-3.99877
Bra002904	758	82.9	-3.55332	-3.43462	-3.51427	-3.45669	-3.25934	-3.46066
Bra002918	411	43.1	-3.74175	-3.90475	-3.84052	-3.87009	-3.56602	-3.98321
Bra002922	585	65.3	-4.05476	-4.05806	-4.33626	-4.02341	-3.76763	-3.94022
Bra002934	466	50.2	-4.06514	-4.06844	-4.09136	-4.17991	-4.42219	-4.03775
Bra002942	607	65.5	-3.66331	-3.39487	-3.23835	-3.44961	-3.52276	-3.63592
Bra002947	396	43.3	-3.8853	-4.14387	-3.63532	-4.10922	-3.98353	-4.11319
Bra002954	465	50.5	-3.95506	-3.51466	-3.32274	-3.59919	-4.05328	-3.92767
Bra002970	130	13.7	-3.51069	-3.51399	-2.5691	-4.32444	-4.34487	-4.32841
Bra002982	204	21.8	-3.51009	-3.44084	-3.46376	-3.47873	-3.36447	-3.41015
Bra003007	364	40	-3.68901	-3.96115	-3.71523	-3.81735	-3.94693	-4.07659
Bra003027	294	31	-3.75595	-3.8684	-3.89132	-3.97987	-3.85418	-3.83771
Bra003029	519	57.4	-4.95702	-4.96032	-4.98324	-3.69521	-4.101	-4.45251
Bra003047	805	88.8	-3.9172	-3.82873	-3.85165	-4.00234	-3.90627	-3.75853
Bra003049	302	35	-3.68046	-3.88006	-3.38635	-3.8454	-3.53484	-3.46402
Bra003054	868	96.1	-3.45609	-3.42779	-3.40725	-3.4958	-3.30612	-3.46279
Bra003066	148	16.5	-3.01417	-3.46117	-3.04039	-3.68178	-3.00325	-3.34333
Bra003126	707	76.7	-5.09127	-5.09457	-5.11749	-4.21481	-3.9664	-4.36491
Bra003134	166	18	-3.76299	-2.9739	-2.91998	-2.79713	-3.08931	-2.91606
Bra003147	366	39.5	-3.52658	-3.76724	-3.5528	-3.37603	-3.51566	-3.60185
Bra003163	159	17.6	-3.59815	-3.4923	-3.7705	-3.3705	-3.47808	-3.71689
Bra003170	304	32.6	-4.2476	-4.2509	-4.27382	-3.9944	-3.8687	-4.22021
Bra003186	469	51.3	-4.4359	-4.4392	-4.24028	-4.18269	-4.20313	-4.18666
Bra003190	381	41	-3.78138	-3.78468	-3.8076	-4.09245	-3.77046	-3.84114
Bra003203	257	29.1	-3.53784	-3.42463	-3.63661	-3.66618	-3.59947	-3.583
Bra003210	167	18.7	-3.98744	-3.7689	-3.79182	-3.73424	-3.60855	-3.73821
Bra003211	1016	115	-3.96999	-3.38872	-3.30648	-3.43206	-3.28843	-3.99091
Bra003214	201	22.2	-3.3146	-3.18662	-3.39518	-3.08232	-3.13618	-3.11972
Bra003226	244	27.3	-3.675	-3.78744	-4.17834	-4.12076	-3.77322	-4.12473
Bra003270	547	60.9	-3.80374	-4.28417	-4.30709	-4.10338	-4.26995	-3.91106
Bra003303	502	55	-4.24358	-3.90446	-4.01453	-4.9112	-4.93163	-4.91517
Bra003326	297	32.1	-3.76036	-4.01894	-4.26371	-4.68325	-4.70368	-4.68722
Bra003341	610	65.7	-4.55006	-3.63254	-4.35443	-4.29685	-3.90231	-3.63806
Bra003345	589	63.6	-2.81057	-3.03754	-2.99286	-2.89782	-2.91114	-2.90179
Bra003352	261	28.9	-3.37974	-3.43134	-3.36249	-3.30491	-4.17045	-3.30888
Bra003355	508	55.8	-3.99347	-3.90962	-3.93254	-4.91636	-4.93679	-4.92033
Bra003360	1027	117.6	-3.9312	-3.97797	-3.8817	-3.99161	-3.88077	-3.90381
Bra003397	592	66.3	-2.94598	-2.92056	-2.92312	-2.96162	-2.80185	-2.9574
Bra003426	462	49.8	-4.42937	-4.43267	-3.97847	-4.87513	-4.89557	-4.8791
Bra003427	151	17.1	-3.02289	-3.57903	-3.33311	-3.6905	-3.71093	-3.35205
Bra003428	223	24.6	-3.47621	-3.23173	-3.25465	-3.28004	-3.40314	-3.20104
Bra003429	360	39.5	-3.84391	-4.10248	-3.87013	-3.9217	-3.94213	-3.92567
Bra003454	458	51	-4.42559	-4.06092	-4.08384	-3.75741	-4.19282	-4.39821
Bra003498	64	7.1	-3.34906	-3.35236	-3.22915	-4.01667	-4.03711	-4.02064
Bra003512	405	46.8	-4.8493	-4.8526	-4.87553	-3.27388	-3.34702	-3.42398
Bra003525	1106	119.7	-3.59541	-3.59871	-3.58755	-3.79185	-3.64121	-3.605
Bra003527	1440	162	-5.40021	-5.40351	-5.42644	-4.19276	-4.69032	-4.33143
Bra003537	313	34.4	-4.26027	-3.6993	-3.72222	-3.66464	-4.0275	-4.01104
Bra003558	369	40.1	-3.57843	-3.69823	-3.72116	-3.82328	-3.5192	-3.66754
Bra003564	459	51.5	-3.78972	-4.06186	-3.88849	-4.17333	-3.85135	-3.76233
Bra003565	1618	187.6	-4.01946	-4.27804	-4.1983	-4.37808	-4.26382	-4.19299
Bra003567	522	56.5	-4.26055	-4.4857	-4.14064	-4.08306	-3.90721	-4.45501
Bra003597	758	85.4	-3.43132	-3.43462	-3.36241	-3.36589	-3.28452	-3.38656
Bra003599	430	46.6	-4.17635	-4.17965	-4.42442	-3.99886	-4.0193	-4.14896
Bra003605	401	42.4	-4.14602	-4.14932	-4.02612	-3.96854	-3.98897	-4.11864
Bra003606	427	45	-3.21906	-3.0495	-2.95898	-2.8632	-3.07603	-2.98157
Bra003608	286	31.4	-3.41946	-3.33979	-2.78492	-3.30513	-2.97972	-3.27289
Bra003614	2071	234.4	-5.55803	-5.56133	-5.58425	-4.8277	-4.70201	-4.68554
Bra003617	379	41.5	-3.86625	-3.86955	-3.56796	-4.31201	-3.57912	-3.83886
Bra003627	222	25.5	-3.54681	-3.55011	-3.57303	-3.4429	-3.40119	-3.60657
Bra003633	623	68.6	-3.60497	-3.6417	-3.66462	-2.66852	-2.5989	-3.61101
Bra003644	219	25.6	-3.09093	-3.30684	-3.17715	-3.153	-3.14001	-3.06354
Bra003645	204	23.3	-3.03296	-2.96371	-2.9056	-3.12218	-2.90709	-2.98002
Bra003649	260	29.1	-3.25888	-3.29839	-3.16453	-3.01268	-3.1835	-3.19807
Bra003675	403	44.5	-3.89291	-3.73651	-3.51165	-3.49358	-3.55748	-3.70582
Bra003687	305	34.6	-3.88105	-3.4507	-3.90727	-3.37257	-3.53914	-3.42001
Bra003705	97	11.2	-4.22862	-4.23192	-4.25484	-3.49829	-2.7553	-3.72411
Bra003735	160	17.8	-2.64663	-2.66394	-2.73183	-2.70704	-2.64972	-2.66271
Bra003738	635	70.3	-4.00323	-4.5708	-4.37188	-5.01327	-5.0337	-5.01724
Bra003745	136	15.4	-3.33399	-3.14824	-2.81055	-2.82552	-2.41508	-3.11755
Bra003758	377	41.3	-3.42025	-3.70755	-3.52219	-3.55638	-3.40933	-3.46858
Bra003781	501	54.5	-3.7656	-3.51362	-3.60618	-3.44793	-3.56904	-3.59208
Bra003840	506	57.8	-4.1009	-4.25033	-3.69347	-4.06954	-3.89369	-4.07351
Bra003850	202	22.6	-4.5472	-4.5505	-4.57342	-3.5616	-3.42234	-3.56557
Bra003851	164	17.7	-3.13447	-3.61489	-3.63782	-4.42534	-4.44577	-4.42931
Bra003854	513	56.6	-4.253	-4.2563	-4.13309	-4.22164	-4.24208	-4.22561
Bra003891	504	57.2	-4.94428	-4.94758	-4.9705	-4.21395	-3.75727	-3.7408
Bra003928	1113	125.2	-4.81122	-4.81452	-4.6156	-4.41189	-3.46451	-4.78384
Bra003939	163	18.3	-2.78194	-2.91327	-2.7399	-2.87861	-2.83033	-2.99529
Bra003948	192	21.5	-3.48376	-3.48706	-3.27262	-3.53955	-3.47284	-3.21901
Bra003963	210	22.7	-3.33362	-3.28861	-3.26807	-3.83374	-3.23093	-3.42274
Bra003984	184	20.5	-3.46527	-4.03285	-3.3568	-3.63021	-3.3818	-3.63418
Bra004107	253	29.2	-4.16785	-3.69403	-4.19407	-4.13649	-3.93508	-4.14046
Bra004121	534	60.2	-4.49227	-4.12759	-4.29664	-4.93803	-4.95847	-4.942
Bra004123	329	37.4	-3.58295	-3.72095	-4.0863	-3.61374	-3.79388	-3.77742
Bra004124	98	10.8	-3.38798	-3.39128	-3.4142	-3.35662	-3.37706	-3.36059
Bra004134	412	46	-2.5163	-2.52359	-4.03787	-2.49295	-2.50143	-3.15726
Bra004136	238	26.9	-3.66418	-3.92276	-3.79955	-3.74197	-3.56611	-3.74594
Bra004137	392	44.5	-3.79374	-3.79704	-3.63091	-3.48156	-3.33285	-3.85351
Bra004168	388	41.6	-3.87644	-4.35686	-3.81551	-4.10035	-3.86552	-3.7619
Bra004178	337	37.1	-3.81524	-3.73139	-3.9506	-4.261	-3.71717	-3.7007
Bra004243	660	72.4	-3.8853	-4.0233	-3.97367	-4.18494	-4.09623	-4.07976
Bra004269	825	90.6	-4.11691	-4.31651	-4.48556	-4.64982	-4.67026	-4.17667
Bra004277	361	40.2	-3.00002	-2.91617	-3.05473	-3.0778	-3.32604	-3.15919
Bra004387	156	17	-3.736	-3.7393	-3.76223	-3.55852	-3.38266	-3.56249
Bra004389	310	33.9	-3.61927	-3.78227	-3.80519	-4.70185	-4.72229	-4.70582
Bra004395	430	46.9	-3.76137	-3.64817	-3.62279	-3.52174	-3.63395	-3.44999
Bra004420	1523	172.6	-4.47031	-4.72888	-4.60567	-4.69422	-4.93651	-4.55206
Bra004450	468	50.5	-3.25888	-3.11605	-3.13898	-3.31254	-3.1453	-3.12883
Bra004455	361	39.4	-3.33696	-3.28414	-3.15348	-3.33664	-3.19737	-3.28061
Bra004460	946	104.5	-3.93899	-3.94229	-3.7526	-3.75502	-3.92807	-3.82863
Bra004475	181	20.6	-4.02241	-3.80386	-3.68065	-3.7692	-3.78964	-3.77317
Bra004511	603	66	-3.29789	-3.30119	-3.29251	-3.3376	-3.28697	-3.19544
Bra004531	971	108.3	-3.45822	-3.46152	-3.51493	-3.49014	-3.35482	-3.35042
Bra004583	382	41.2	-3.86967	-3.59676	-3.61969	-3.39462	-3.53424	-3.68258
Bra004646	973	107.1	-3.50569	-4.27902	-3.48533	-3.58582	-3.51147	-3.46221
Bra004649	970	111.1	-3.94987	-4.00147	-3.89312	-3.73487	-3.98725	-4.08729
Bra004650	371	40.1	-4.11225	-3.96943	-4.13848	-3.93477	-3.75891	-4.30671
Bra004654	285	30.9	-2.87062	-2.86114	-2.87166	-2.866	-3.01368	-2.88398
Bra004705	337	38.1	-4.76948	-4.77278	-4.7957	-3.16992	-4.05959	-4.26497
Bra004710	975	111.2	-4.27661	-4.75703	-4.41198	-5.1995	-5.21993	-5.20347
Bra004722	388	43.2	-3.87644	-3.72004	-3.49518	-3.95423	-3.86552	-3.7619
Bra004743	252	26.7	-3.68901	-3.53261	-3.39072	-3.49795	-3.67809	-3.50192
Bra004744	258	27.1	-3.29174	-3.48068	-3.11149	-3.22417	-3.5286	-3.34733
Bra004749	879	98.5	-4.48687	-4.14775	-4.73494	-5.15448	-5.17492	-5.15845
Bra004778	401	45.5	-4.84499	-4.84829	-4.87122	-3.45191	-3.72013	-4.34048
Bra004784	392	44.9	-4.83513	-4.83844	-4.86136	-3.76239	-3.71027	-4.33063
Bra004805	444	49.6	-4.04413	-4.19356	-3.87406	-3.90363	-4.03321	-3.7479
Bra004806	242	28	-3.26394	-3.39852	-3.42144	-3.41822	-3.43865	-3.75318
Bra004810	556	62.2	-3.75647	-3.6285	-3.7827	-4.11047	-3.54464	-3.63732
Bra004835	506	56.5	-4.946	-4.9493	-4.97222	-3.68419	-4.23611	-3.80467
Bra004866	206	21	-3.06435	-3.16108	-3.184	-3.12642	-2.91133	-3.20611
Bra004884	755	83.3	-4.0784	-4.42413	-4.03208	-4.38947	-3.93278	-4.05102
Bra004893	403	44.5	-3.89291	-3.80906	-3.69729	-3.9707	-4.13726	-3.86552
Bra004898	736	79.6	-3.33787	-3.52096	-3.33561	-3.5333	-3.48502	-3.56283
Bra004915	416	42.7	-3.49921	-3.54202	-3.56495	-3.59914	-3.57127	-3.51134
Bra004920	2945	321.1	-4.75669	-5.01526	-4.89206	-5.20246	-5.00104	-4.7293
Bra004950	286	30.2	-3.13001	-4.00255	-2.73767	-3.14834	-3.07451	-3.17947
Bra004970	342	38.6	-3.31348	-3.31678	-3.62601	-3.4223	-4.28783	-3.22997
Bra004995	293	31.9	-3.1902	-3.67062	-3.88984	-3.10916	-3.04458	-3.63994
Bra005012	717	77.8	-5.09737	-5.10067	-5.12359	-3.78726	-3.856	-3.83953
Bra005053	457	50.4	-3.13091	-3.1647	-3.29452	-3.23694	-3.34678	-3.20228
Bra005086	1501	171.5	-4.24214	-4.24544	-4.1657	-4.06465	-4.17686	-4.21475
Bra005141	767	85.1	-3.76492	-3.8995	-3.69047	-3.50422	-3.7935	-3.8205
Bra005159	315	35.2	-3.78592	-3.62952	-3.30399	-4.00983	-3.40702	-3.67138
Bra005209	207	23	-2.6945	-2.83684	-2.46019	-2.70039	-2.46411	-2.79007
Bra005221	371	40.5	-3.53247	-3.41658	-3.43951	-3.93477	-3.43857	-3.42211
Bra005236	373	40.5	-3.69961	-3.58641	-3.56103	-3.60611	-3.76124	-3.61008
Bra005261	429	46.1	-2.96582	-3.00255	-2.95114	-2.88391	-3.06404	-2.99566
Bra005296	150	16.3	-2.82688	-2.83018	-3.74519	-3.90946	-2.83882	-3.69158
Bra005366	760	85.9	-4.27756	-4.01202	-3.78716	-3.65994	-3.78952	-4.14103
Bra005368	1399	155.9	-4.6887	-4.692	-4.56879	-5.35631	-5.37675	-5.36028
Bra005371	756	82.7	-4.07898	-3.94758	-3.91615	-3.85856	-4.26435	-3.97904
Bra005414	392	43.9	-4.13616	-4.13947	-3.90712	-4.32666	-4.12524	-4.10878
Bra005421	178	21.3	-3.31618	-3.26512	-3.12055	-3.02955	-3.11962	-3.23443
Bra005483	280	31.7	-3.99004	-4.21519	-3.87013	-4.65765	-4.67809	-4.66162
Bra005496	376	38.6	-3.86279	-3.70639	-3.80187	-4.30856	-3.85187	-3.67571
Bra005504	525	56.6	-4.26304	-4.48819	-4.14313	-4.23168	-4.10599	-4.08952
Bra005514	559	59.2	-4.51214	-4.03832	-3.27512	-3.91651	-4.13324	-3.84793
Bra005522	462	48.5	-3.36242	-3.58757	-3.57099	-3.64469	-4.05047	-3.44774
Bra005523	223	25.1	-3.89118	-4.11633	-3.91741	-3.7137	-4.10211	-3.8638
Bra005546	443	47.8	-3.6095	-3.6128	-3.55275	-3.74295	-3.76339	-3.81947
Bra005575	1424	159.1	-3.25864	-3.33047	-3.3534	-3.1681	-3.43505	-3.24412
Bra005578	299	34.7	-3.76328	-3.67943	-4.04477	-3.84107	-3.75236	-3.73589
Bra005613	291	31.7	-4.00677	-3.7548	-3.69057	-4.67439	-4.69482	-4.67835
Bra005651	1040	118.5	-5.25888	-5.26218	-5.28511	-4.05143	-4.13402	-4.1901
Bra005673	114	12	-3.82163	-3.82493	-3.37073	-4.2674	-4.28783	-4.27137
Bra005677	276	30.6	-3.404	-3.36384	-3.53289	-3.47531	-3.31011	-3.54143
Bra005733	1104	123	-4.33058	-4.44302	-4.26965	-4.77634	-4.31965	-4.30319
Bra005735	345	37.7	-3.41794	-3.55252	-3.6298	-3.28591	-3.8145	-3.52183
Bra005736	370	40.3	-3.15684	-4.33623	-4.1373	-4.30157	-3.20807	-4.30554
Bra005764	522	57.8	-4.4824	-4.26385	-4.14064	-4.45104	-4.47148	-4.45501
Bra005775	435	47.1	-3.09501	-3.09831	-2.96704	-2.9405	-3.01816	-3.00169
Bra005798	306	33.4	-4.0286	-4.0319	-3.52335	-3.85112	-4.01768	-4.00121
Bra005805	503	55.1	-3.90202	-4.24775	-4.27067	-4.06696	-4.45537	-4.21706
Bra005806	308	33.5	-4.03143	-3.50325	-4.2795	-4.00007	-4.24236	-3.47256
Bra005810	292	32.6	-4.23011	-3.75629	-4.25633	-4.19875	-3.99734	-3.83475
Bra005816	291	32.4	-3.38352	-3.5951	-3.61802	-3.63299	-3.99585	-3.56441
Bra005864	594	65.8	-4.31667	-4.31997	-4.08762	-4.13918	-4.15962	-4.14315
Bra005887	137	15.6	-3.20248	-3.90475	-3.92767	-4.34721	-4.36765	-4.35118
Bra005900	1115	130.6	-4.812	-4.33818	-4.83823	-4.41267	-4.80108	-4.78462
Bra005917	342	38.2	-3.93078	-3.93408	-4.10313	-4.2674	-4.06598	-4.27137
Bra005922	439	46.8	-4.03922	-3.84622	-3.79659	-3.81156	-3.75945	-3.81553
Bra005923	279	31.7	-3.05398	-4.21363	-3.25128	-3.95713	-4.19941	-3.069
Bra005933	991	107.8	-3.95917	-3.58801	-3.83278	-3.92781	-3.99655	-4.03444
Bra005982	343	35.8	-3.54669	-3.60435	-3.84912	-3.90069	-3.59013	-3.90466
Bra005998	407	44.9	-3.28324	-3.24196	-3.22445	-3.22902	-3.18731	-3.09978
Bra006008	510	55	-4.94942	-4.95272	-4.97564	-4.07296	-4.23953	-4.22306
Bra006013	554	59.5	-2.34289	-2.36852	-2.33489	-2.2979	-2.26432	-2.30187
Bra006027	681	72.6	-4.2299	-4.60117	-3.73949	-3.76489	-4.36511	-4.57049
Bra006031	547	59.8	-3.93844	-3.94174	-3.96467	-4.47136	-4.01467	-3.99821
Bra006052	224	24.8	-3.31334	-3.27318	-3.33957	-3.28199	-3.14981	-3.24249
Bra006053	580	65.2	-4.16018	-4.53146	-4.1864	-3.93253	-4.14926	-4.13279
Bra006056	249	28.2	-4.63805	-4.64135	-4.66427	-3.11533	-3.13577	-3.91169
Bra006061	251	28.1	-3.46543	-3.46873	-3.62635	-3.9112	-3.7855	-3.76904
Bra006067	695	78.2	-4.12959	-4.61001	-4.41109	-4.09823	-4.22781	-4.57933
Bra006100	840	93.2	-3.99004	-3.99334	-3.87013	-4.18053	-4.04126	-4.09735
Bra006107	588	64.4	-3.57986	-3.6528	-3.12896	-3.06079	-3.11381	-3.21299
Bra006117	217	24	-3.87934	-4.10449	-3.75943	-4.54695	-4.56739	-4.55092
Bra006119	300	32.6	-3.87387	-4.0233	-4.04622	-3.73337	-3.86295	-3.73734
Bra006124	493	54.2	-4.23573	-4.46087	-3.59919	-4.42622	-3.96953	-4.06221
Bra006138	364	39.7	-3.95785	-3.96115	-3.98408	-4.07262	-3.75064	-3.93047
Bra006181	596	67.4	-3.36388	-3.3483	-3.23041	-3.35227	-4.05193	-3.37692
Bra006182	257	27.9	-3.61039	-3.80998	-3.72376	-4.1433	-3.79576	-3.7793
Bra006200	244	26.8	-4.62924	-4.63254	-4.65546	-3.64364	-3.77322	-3.64761
Bra006203	377	41	-3.29968	-3.02215	-3.21095	-3.26832	-3.23907	-3.24674
Bra006207	394	44.2	-4.13837	-4.14168	-4.1646	-4.10702	-4.12745	-4.11099
Bra006211	342	38.8	-3.82163	-3.66523	-3.76071	-4.74452	-4.76495	-4.74849
Bra006227	1020	115.2	-3.81909	-4.0233	-3.84531	-4.043	-3.8778	-3.86133
Bra006262	483	53.7	-4.44867	-4.45198	-4.10692	-4.41732	-4.06978	-4.05331
Bra006289	197	22.9	-2.75099	-2.67629	-2.80666	-2.91389	-2.87218	-2.81873
Bra006297	170	19.1	-3.07436	-3.19684	-3.13679	-3.59584	-2.62253	-3.08318
Bra006305	254	27.1	-4.64668	-4.64998	-4.67291	-3.33657	-3.59437	-3.4432
Bra006315	363	41	-4.10279	-3.95996	-3.71404	-3.65646	-3.74944	-3.92927
Bra006338	454	50.5	-4.19993	-4.20323	-3.0275	-3.19545	-2.93859	-4.02642
Bra006340	190	22	-4.04348	-3.82493	-3.50543	-3.31315	-3.39574	-3.37927
Bra006377	406	44.9	-4.00528	-3.81228	-4.0315	-3.64293	-3.79806	-3.97789
Bra006395	470	51.8	-3.45155	-3.55552	-3.70972	-3.60384	-3.58081	-3.56434
Bra006397	502	57	-4.24358	-4.10075	-4.12368	-3.95695	-3.89024	-3.80122
Bra006423	310	33.7	-3.27081	-3.56042	-3.24092	-3.66046	-3.23093	-3.21446
Bra006429	765	84.4	-2.00658	-2.57614	-2.11153	-2.05158	-2.07359	-2.00646
Bra006446	845	93.6	-5.16871	-5.17201	-5.19493	-4.66023	-4.04384	-4.02738
Bra006507	256	27.7	-3.08189	-3.33117	-2.98612	-3.02767	-3.0057	-3.03164
Bra006517	450	49.7	-3.66461	-3.03504	-3.59907	-3.63326	-3.05807	-3.58892
Bra006519	1115	123.5	-4.24773	-4.06198	-3.99313	-3.93555	-4.10211	-4.08565
Bra006530	221	25.1	-3.41015	-3.74444	-3.49852	-3.85591	-3.87635	-3.85988
Bra006538	328	35.8	-3.39599	-3.3993	-3.17116	-3.235	-3.38507	-3.36861
Bra006561	1537	173.4	-5.42852	-5.43182	-5.45475	-4.28322	-4.30366	-4.44689
Bra006572	253	26.8	-3.36622	-3.36952	-3.30947	-3.38316	-3.27232	-3.66334
Bra006578	806	92.4	-3.37733	-3.46129	-3.60621	-3.50404	-3.41299	-3.52973
Bra006584	748	81.5	-3.12012	-4.27395	-4.10058	-3.18677	-3.13635	-3.10159
Bra006590	672	71.2	-4.37025	-4.5954	-4.25034	-5.03786	-5.0583	-5.04183
Bra006648	605	68.2	-3.50509	-3.41412	-3.50576	-3.37946	-3.65096	-3.38343
Bra006686	132	15.5	-4.36242	-4.36572	-4.38865	-3.85394	-3.5064	-3.63607
Bra006775	391	44	-3.24296	-3.24626	-3.24747	-3.18988	-3.18964	-3.11644
Bra006850	722	81	-4.14614	-3.98974	-4.08522	-4.11479	-4.13522	-3.89691
Bra006861	555	61.8	-4.28717	-3.94805	-4.05812	-3.59306	-4.02098	-3.84481
Bra006864	485	53.5	-4.92759	-4.93089	-4.95381	-3.49829	-4.43955	-3.72411
Bra006878	796	86.8	-4.18852	-4.66894	-4.69186	-4.41244	-4.65472	-4.63825
Bra006879	439	48.1	-4.03922	-3.84622	-3.79659	-3.89871	-3.832	-4.01183
Bra006902	1425	155.4	-4.21957	-4.16852	-4.06016	-4.41006	-4.53964	-3.59742
Bra006918	168	19.6	-3.62206	-3.62536	-3.64828	-3.39441	-3.50199	-3.59467
Bra006933	146	16.5	-3.23011	-3.5644	-3.58733	-4.37484	-4.39528	-4.37881
Bra006945	463	49.1	-4.20846	-4.06563	-3.81971	-4.87607	-4.89651	-4.88004
Bra006954	434	46.4	-2.87502	-2.74592	-2.85248	-2.85235	-2.80772	-2.68463
Bra006960	378	40.5	-2.05967	-2.08465	-2.22335	-2.75056	-2.11381	-2.05397
Bra006963	174	18.3	-3.02	-3.37176	-3.39468	-3.3371	-3.29539	-3.34107
Bra006965	527	57.5	-3.01427	-3.04788	-3.05036	-2.97326	-3.00335	-3.98203
Bra006985	706	76.6	-3.59929	-3.50289	-3.42668	-3.4911	-3.61733	-3.4722
Bra006997	287	30.4	-3.65834	-3.58909	-3.32801	-3.9694	-3.57487	-3.82725
Bra007025	377	41.8	-3.86395	-4.12252	-3.89017	-3.67289	-3.85303	-3.83656
Bra007032	311	34.5	-4.73461	-4.73791	-4.76083	-4.00428	-4.24657	-3.75298
Bra007038	158	17.5	-3.21006	-3.21336	-3.23628	-3.29521	-3.31564	-3.13437
Bra007049	285	31.1	-3.74245	-4.00102	-4.2458	-4.66534	-4.68577	-4.66931
Bra007070	430	46.1	-3.76137	-3.76467	-3.7876	-3.88972	-3.823	-3.56918
Bra007079	718	80.1	-4.14373	-4.62415	-4.64708	-4.5895	-4.60993	-4.59347
Bra007085	311	33	-3.41239	-3.30655	-3.19263	-3.24085	-3.15549	-3.30928
Bra007087	563	60.5	-3.95096	-4.15056	-4.06434	-3.91961	-3.94004	-4.11987
Bra007088	1237	143.3	-4.48912	-4.49242	-4.66147	-5.30286	-5.3233	-5.30683
Bra007120	579	64.2	-3.6428	-3.51647	-3.39728	-3.54181	-3.47509	-3.43307
Bra007126	336	35.2	-3.37025	-3.49273	-4.09544	-3.24547	-3.52682	-3.41858
Bra007180	245	26.4	-3.3088	-3.3121	-3.22587	-3.75456	-3.25837	-3.37318
Bra007214	182	19.6	-3.65682	-3.66012	-3.48675	-3.51632	-3.53676	-3.62944
Bra007218	270	28.6	-3.35099	-3.39776	-3.42068	-3.52791	-3.54835	-3.60443
Bra007220	895	102.7	-3.52157	-3.4411	-3.39382	-3.47212	-3.29626	-3.45871
Bra007224	289	32.7	-3.21138	-3.27468	-3.00469	-3.24003	-3.17331	-3.0843
Bra007230	106	11.4	-3.22576	-3.22906	-3.17944	-3.12185	-3.14229	-3.19837
Bra007235	429	47.6	-4.02921	-3.76366	-3.85914	-3.88871	-4.01829	-3.73298
Bra007249	129	14.2	-3.3982	-3.65677	-3.67969	-3.84396	-3.49642	-3.47995
Bra007301	170	18.4	-3.99518	-3.6305	-3.65342	-3.74197	-3.76241	-3.74594
Bra007317	441	51.6	-3.93204	-3.8482	-4.43539	-4.85493	-4.87537	-4.8589
Bra007326	970	107	-4.38352	-4.53295	-3.89312	-4.35217	-4.74058	-4.35614
Bra007333	764	84	-4.08355	-4.0143	-4.30607	-3.97964	-4.15978	-4.14331
Bra007342	490	53.2	-3.05698	-3.47295	-3.18742	-3.33249	-3.28766	-3.27119
Bra007382	430	49.6	-4.03022	-4.17965	-4.20257	-4.36684	-4.16543	-3.89369
Bra007399	611	65.6	-3.66616	-4.33222	-3.56275	-4.99653	-5.01697	-5.0005
Bra007404	586	63.2	-3.96835	-3.46898	-4.08173	-3.54703	-4.04458	-3.86842
Bra007474	1657	182.6	-4.7622	-4.98735	-4.53315	-5.42981	-5.45025	-5.43378
Bra007497	592	66.3	-3.83808	-3.73872	-3.8643	-3.94142	-3.82716	-3.75633
Bra007508	514	57.9	-3.77672	-3.49371	-3.61731	-3.59924	-3.54395	-3.52748
Bra007513	625	69.8	-5.03773	-5.04103	-5.06395	-4.3074	-4.18171	-4.16524
Bra007555	738	79.4	-4.41093	-4.15896	-4.18189	-4.23345	-4.25389	-4.23742
Bra007604	368	39.7	-3.3453	-3.37963	-3.37152	-3.28498	-3.36541	-3.31791
Bra007609	470	51.4	-4.43683	-4.07215	-3.89878	-4.18362	-4.20406	-3.84517
Bra007610	545	60.5	-2.91006	-2.97722	-2.84913	-2.9257	-2.84347	-2.86807
Bra007655	257	27.8	-3.80668	-3.80998	-4.20088	-3.92146	-4.16374	-3.92542
Bra007663	513	58.5	-3.22769	-3.2149	-3.12693	-3.35241	-3.21677	-3.21701
Bra007675	1197	129.5	-3.61237	-3.75504	-3.67407	-3.50326	-3.58475	-3.45371
Bra007687	346	39.1	-4.08195	-3.67028	-3.85291	-3.42735	-3.92491	-3.90844
Bra007730	535	58.3	-3.79411	-3.85956	-3.88248	-3.76275	-3.91789	-4.09772
Bra007797	618	68.1	-3.91889	-4.55902	-3.28821	-4.04724	-4.06767	-4.30648
Bra007821	178	19	-3.53803	-3.65047	-3.67339	-3.41952	-3.52711	-3.42349
Bra007832	714	82.1	-3.52735	-3.55478	-3.55357	-3.43072	-3.56611	-3.54965
Bra007833	182	20.2	-3.80295	-3.80625	-3.5739	-3.77159	-3.53676	-3.99741
Bra007912	258	28.4	-3.33125	-3.29504	-3.35747	-3.03105	-3.21118	-3.22814
Bra007925	597	65.3	-4.17272	-3.97973	-3.68232	-3.81038	-3.89296	-4.14534
Bra007945	229	25.2	-3.64744	-3.75989	-3.92894	-3.87136	-3.74567	-3.7292
Bra007946	137	15.3	-3.6796	-3.90475	-3.5597	-4.34721	-4.36765	-4.35118
Bra007994	543	60.8	-3.80056	-3.61822	-3.77242	-3.45393	-3.64351	-3.77317
Bra007998	126	13.6	-3.64325	-3.64655	-3.89132	-3.46576	-3.4862	-3.46973
Bra008012	562	62.7	-4.03734	-3.50352	-3.38434	-3.25266	-3.41246	-3.85025
Bra008030	296	32.3	-2.71751	-2.79736	-2.75259	-2.62871	-2.67284	-2.70803
Bra008045	427	48.5	-3.91803	-4.39846	-3.94426	-4.84092	-4.86136	-4.84489
Bra008046	188	20.1	-4.03889	-3.82034	-3.69713	-4.48465	-4.50509	-4.48862
Bra008051	518	57.2	-3.78009	-3.78339	-3.94101	-3.74873	-4.24629	-3.97455
Bra008057	381	40.2	-4.82277	-4.82607	-4.849	-4.09245	-4.33473	-3.84114
Bra008089	204	22.4	-3.37539	-3.51339	-3.29895	-3.56588	-3.31011	-3.24534
Bra008128	233	25.9	-3.21126	-3.91354	-3.68119	-4.57785	-4.59828	-4.58182
Bra008132	339	39.2	-3.41032	-3.31295	-3.36691	-3.6993	-3.3994	-3.3133
Bra008159	373	41	-4.33644	-4.11789	-4.14081	-3.9371	-4.10367	-4.0872
Bra008231	160	17.8	-3.96885	-3.7503	-3.77322	-3.71564	-3.48081	-3.57348
Bra008235	227	25.5	-4.59787	-4.60117	-4.6241	-3.86755	-3.88798	-3.87152
Bra008241	548	60.8	-4.98063	-4.98393	-5.00685	-3.83533	-4.01547	-4.25427
Bra008242	194	21.8	-3.16792	-3.21073	-3.23365	-2.93009	-3.08737	-3.10432
Bra008271	374	41.6	-3.86048	-3.64193	-3.37855	-3.50461	-3.25973	-3.61124
Bra008279	1268	139.2	-4.49987	-4.17218	-4.1951	-4.27222	-4.2201	-4.84046
Bra008302	284	32.2	-3.41641	-4.22135	-3.29003	-3.96484	-3.73	-3.62639
Bra008308	191	21.4	-3.56864	-3.68108	-3.37301	-4.49153	-4.51196	-4.4955
Bra008311	511	56.2	-4.10517	-4.10847	-3.86255	-4.44179	-4.09425	-4.07778
Bra008349	280	30	-3.84391	-3.73806	-3.87013	-3.61626	-3.72384	-3.70738
Bra008355	250	28.1	-2.70027	-2.6937	-2.63663	-2.60411	-2.44418	-2.69332
Bra008383	153	17.2	-3.19609	-3.10762	-3.97564	-3.16473	-3.30168	-3.07693
Bra008385	588	64.5	-4.31226	-4.53741	-4.33848	-4.13477	-4.52318	-4.28487
Bra008402	235	25.7	-2.90535	-2.98275	-2.91486	-4.58156	-4.602	-4.58553
Bra008416	415	43.9	-4.0148	-4.38608	-3.84473	-4.82854	-4.84898	-4.83251
Bra008421	401	42.1	-3.35363	-3.30423	-3.64077	-3.26957	-3.24301	-3.29909
Bra008453	448	47.9	-4.41601	-4.19746	-3.80541	-4.86177	-4.88221	-4.86574
Bra008463	406	43.4	-3.38798	-3.42231	-3.4142	-3.35662	-3.40809	-3.33163
Bra008474	1274	144	-4.39278	-4.23638	-4.419	-4.47056	-4.22215	-4.27824
Bra008482	331	38.1	-3.58559	-3.65103	-3.35654	-3.49987	-3.57466	-3.6929
Bra008506	2613	285.2	-4.26105	-4.00908	-3.91436	-4.16523	-4.07987	-4.35285
Bra008512	500	58	-4.24185	-4.467	-4.12194	-4.43234	-4.45278	-4.21446
Bra008540	482	53.1	-4.44777	-4.0831	-4.25215	-4.04844	-3.87258	-4.05241
Bra008551	214	24.5	-3.87329	-3.73046	-3.89952	-3.84194	-3.6071	-3.69978
Bra008561	471	53.5	-2.95583	-3.0921	-3.03261	-3.09818	-3.11862	-3.07457
Bra008616	348	38.4	-3.55298	-3.67279	-3.48743	-3.57598	-3.54206	-3.52559
Bra008625	1066	118.1	-4.57064	-4.57394	-4.25444	-5.23825	-5.25869	-5.24222
Bra008643	190	22	-3.02924	-3.0615	-3.02831	-3.12752	-3.55544	-2.9747
Bra008652	536	59.1	-3.17167	-3.17497	-4.15214	-4.24069	-4.26112	-3.18775
Bra008658	592	66.9	-3.4701	-3.65574	-3.54903	-3.55145	-3.60531	-3.62506
Bra008660	650	73.1	-4.35579	-4.10382	-4.03959	-4.06916	-4.34487	-4.18228
Bra008683	357	40.6	-2.33062	-2.36807	-2.34798	-2.62644	-2.35384	-2.27437
Bra008695	480	53	-3.52515	-3.40788	-3.40525	-3.27895	-3.44977	-3.43331
Bra008715	413	45.4	-3.45986	-3.3987	-3.39266	-3.30793	-3.41551	-3.39905
Bra008723	276	29.3	-3.45231	-3.28812	-3.21762	-3.47531	-3.49575	-3.33315
Bra008737	384	42.3	-3.98108	-4.13051	-4.37528	-3.94973	-3.97016	-4.09982
Bra008797	208	22.1	-4.08279	-3.86424	-3.63189	-3.68346	-4.07187	-4.0554
Bra008829	244	26.8	-3.08517	-3.08847	-2.93119	-2.89031	-3.0998	-3.08334
Bra008831	439	47.9	-2.80877	-2.61577	-2.6675	-2.64077	-2.65068	-2.52449
Bra008840	551	60.2	-4.28403	-4.03206	-3.83313	-3.91025	-3.85814	-4.00137
Bra008889	365	40.8	-3.95904	-3.8532	-3.87612	-3.81854	-3.56277	-3.82251
Bra008893	855	93.1	-4.21957	-4.47815	-4.15865	-4.29736	-4.1215	-4.30133
Bra008903	448	50.5	-2.94374	-3.12558	-3.13402	-3.13749	-3.39084	-3.32167
Bra008912	101	11.3	-3.07008	-3.13553	-2.95017	-3.10087	-3.12131	-3.17739
Bra008931	486	53.6	-3.60627	-3.70134	-4.10961	-3.5354	-3.59534	-3.57888
Bra008953	1546	171.4	-4.06933	-4.00299	-4.22683	-4.16925	-4.14138	-4.36228
Bra008994	1183	129.3	-5.31483	-5.31813	-5.34106	-4.58451	-4.34967	-4.81033
Bra009004	940	105	-4.26073	-4.51931	-4.54223	-4.7065	-4.16266	-4.23335
Bra009005	1178	134	-3.52766	-3.70351	-3.56837	-3.51079	-3.5462	-3.63239
Bra009023	792	86.3	-4.29548	-4.66675	-4.46783	-4.26412	-4.28456	-4.41422
Bra009039	249	28.4	-3.17565	-3.79625	-3.71003	-4.60669	-4.62713	-4.61066
Bra009040	223	24.4	-4.11303	-3.63921	-3.50243	-3.44485	-4.10211	-3.60852
Bra009065	430	49.1	-4.03022	-4.4015	-4.05644	-3.88972	-4.38728	-4.37081
Bra009074	422	48.6	-3.40476	-3.75652	-3.22129	-3.22302	-3.16604	-3.1322
Bra009081	353	39.1	-3.39168	-2.38638	-4.33873	-4.75827	-4.7787	-4.76224
Bra009150	368	41.1	-4.33058	-4.33388	-3.79253	-4.77634	-4.79678	-4.78031
Bra009166	390	44.9	-3.79152	-4.13724	-4.01404	-3.76016	-3.97689	-4.10656
Bra009181	269	29.3	-3.8265	-3.8298	-3.74358	-4.16312	-3.61929	-3.68997
Bra009210	1100	128.8	-4.58427	-3.57897	-3.676	-5.25188	-5.27232	-5.25585
Bra009260	202	22.7	-3.37111	-3.59626	-3.39733	-3.81687	-3.42234	-3.34372
Bra009263	411	44.7	-4.15672	-4.01389	-4.03682	-4.34721	-4.1458	-4.12933
Bra009298	439	46.9	-3.34025	-3.19742	-3.17017	-3.73901	-3.26061	-3.28872
Bra009310	470	52.7	-4.43683	-4.21828	-4.46305	-4.18362	-4.05793	-4.04146
Bra009331	238	26.1	-3.44233	-3.92276	-3.53071	-3.8881	-3.90853	-3.74594
Bra009334	382	40.8	-4.12494	-4.12824	-4.15117	-4.79256	-4.81299	-4.79653
Bra009335	142	16.6	-3.54904	-3.69847	-3.72139	-3.88566	-3.9061	-3.88963
Bra009352	510	54.9	-3.6272	-3.99848	-3.69689	-3.74197	-4.0934	-3.64328
Bra009396	298	33.3	-3.2847	-3.25697	-3.07019	-3.01261	-2.99757	-3.19732
Bra009404	609	67.4	-3.4824	-3.37655	-3.48449	-3.59717	-3.58418	-3.40801
Bra009441	647	72.5	-4.01136	-3.34848	-3.90289	-4.32243	-3.30147	-3.79492
Bra009454	334	36	-3.40387	-4.06993	-3.4696	-3.21572	-3.21061	-4.03924
Bra009536	344	37.6	-2.42238	-2.37517	-2.41193	-2.28917	-2.32501	-2.35832
Bra009537	371	40.4	-4.11225	-3.16131	-3.16535	-4.30274	-4.10133	-3.13062
Bra009542	230	25.8	-2.52803	-2.17391	-2.33977	-2.25207	-2.37517	-2.20883
Bra009548	484	53.5	-4.0816	-3.8886	-3.99868	-4.05024	-3.80183	-4.05421
Bra009568	208	21.9	-3.71481	-3.71811	-3.88717	-3.82959	-3.85002	-3.83356
Bra009583	602	65.8	-2.18958	-2.11787	-2.29871	-2.2521	-2.20502	-2.08397
Bra009604	253	27.2	-3.69073	-3.60688	-3.71695	-3.76851	-3.4036	-3.50364
Bra009617	261	29.3	-4.65849	-4.66179	-4.68471	-3.67289	-3.60618	-4.15398
Bra009657	552	57.9	-3.8077	-4.03285	-3.77956	-3.77634	-3.65065	-3.67765
Bra009660	362	38.1	-3.75916	-3.76247	-3.71284	-3.59311	-3.55919	-3.73178
Bra009693	308	34.3	-3.21189	-3.21519	-3.32526	-3.13084	-3.32154	-3.01282
Bra009695	606	69.4	-4.5472	-4.5505	-4.20545	-4.29399	-4.1683	-4.51981
Bra009710	449	50.6	-4.19512	-4.19843	-3.5981	-4.86274	-4.88317	-4.86671
Bra009713	932	101.2	-4.51229	-4.5156	-4.53852	-5.17991	-5.20034	-5.18388
Bra009758	255	28	-3.69415	-3.42124	-3.63322	-3.44094	-3.40702	-3.57961
Bra009759	260	29.1	-3.70258	-3.96115	-4.20592	-4.14834	-3.94693	-4.15231
Bra009790	1315	140.6	-4.18468	-4.40983	-4.5419	-4.48432	-4.50476	-4.63442
Bra009858	523	61.3	-3.46899	-3.44514	-3.46806	-3.36079	-3.43092	-3.41445
Bra009876	459	51.2	-4.05856	-4.20799	-4.23092	-4.8723	-4.89274	-4.87627
Bra009895	350	39.5	-3.83167	-3.55877	-3.63605	-3.71317	-3.54455	-3.71714
Bra009922	718	82.2	-3.4645	-3.44806	-3.26087	-3.49841	-3.51885	-3.52652
Bra009941	319	36.1	-4.04667	-3.90384	-4.29474	-4.71428	-4.73472	-4.71825
Bra009947	82	9.1	-2.87691	-3.31386	-2.95144	-2.89386	-3.29964	-2.73034
Bra009963	558	62.6	-3.87454	-3.95039	-3.97331	-3.91573	-3.93617	-3.9197
Bra009978	537	58.8	-4.97182	-4.97512	-4.99805	-4.09537	-4.1158	-4.46731
Bra009987	185	20	-3.46763	-3.28187	-3.4213	-3.36372	-3.54386	-3.05027
Bra010011	379	42.9	-3.7791	-3.7824	-4.14774	-3.61304	-3.85532	-3.83886
Bra010012	538	62.2	-4.12753	-3.86199	-3.7201	-3.89988	-4.26274	-3.66649
Bra010038	772	83.4	-4.17522	-4.28767	-4.45672	-5.09811	-5.11855	-5.10208
Bra010045	605	69.2	-4.54648	-4.32793	-4.00844	-4.51513	-4.16759	-4.5191
Bra010097	547	60.7	-3.12858	-3.15706	-3.1548	-3.14914	-3.10559	-3.16712
Bra010106	693	75.2	-4.12834	-4.24078	-3.99486	-4.35226	-4.11742	-4.2101
Bra010114	450	50.7	-4.89506	-4.89836	-4.92129	-3.10783	-3.17657	-2.42519
Bra010118	287	31.5	-4.69973	-4.70303	-4.72595	-4.19125	-3.98984	-3.7181
Bra010167	166	18	-3.50771	-3.62016	-3.44679	-3.73163	-3.40964	-3.25848
Bra010169	477	52.9	-4.07527	-4.2247	-4.46947	-4.88901	-4.90945	-4.89298
Bra010219	410	45.5	-3.31056	-3.57918	-3.41846	-3.39191	-3.25265	-3.39588
Bra010234	948	105.8	-4.04257	-3.28244	-3.31546	-3.31224	-3.1949	-3.23223
Bra010243	233	25.1	-3.21126	-3.18114	-3.02264	-3.14648	-3.23656	-3.11942
Bra010256	643	71.7	-4.09582	-4.57624	-4.37731	-5.0187	-5.03914	-5.02267
Bra010283	250	28.5	-3.94082	-3.94412	-3.71177	-3.76333	-3.9299	-3.7673
Bra010303	973	109	-4.53099	-4.53429	-4.55722	-4.49963	-4.74192	-4.5036
Bra010315	525	57.8	-3.84806	-3.3121	-3.6265	-3.27744	-3.43257	-4.08952
Bra010342	445	49.5	-3.18264	-3.30244	-3.02994	-3.20564	-3.09396	-3.27176
Bra010347	734	79.4	-3.9936	-4.41188	-4.28867	-4.23109	-3.98268	-4.23506
Bra010401	747	84	-3.93908	-4.4195	-3.81917	-5.08381	-5.10425	-5.08778
Bra010407	168	18.1	-4.46716	-4.47046	-4.49338	-3.73683	-3.75727	-3.7408
Bra010412	134	15.5	-2.82489	-2.94089	-3.21909	-2.97587	-3.24409	-2.97984
Bra010413	480	53.9	-3.96885	-3.97215	-4.47219	-4.89173	-4.91217	-4.8957
Bra010418	378	41	-3.97424	-3.97754	-4.00047	-3.94289	-4.10945	-4.09298
Bra010419	995	108	-3.20225	-3.26525	-3.12918	-3.10451	-3.04977	-3.1829
Bra010448	181	19.8	-3.00817	-3.1411	-3.20353	-2.94966	-2.97009	-3.77317
Bra010483	295	32.4	-3.86657	-3.76073	-3.6965	-4.68031	-4.70075	-4.68428
Bra010499	390	44.2	-3.98782	-3.66012	-3.74519	-3.95646	-3.7806	-3.96043
Bra010508	898	98.3	-3.87291	-3.80049	-3.78999	-3.88501	-3.90545	-3.70534
Bra010528	433	47.6	-3.06542	-3.04279	-3.14869	-3.13941	-3.14314	-2.91143
Bra010542	186	21.2	-3.23261	-3.0833	-3.17586	-2.84654	-2.84723	-3.08603
Bra010569	554	61.1	-4.50824	-4.14356	-4.16648	-4.954	-4.97444	-4.95797
Bra010574	640	71.4	-5.04803	-5.05133	-5.07425	-4.17157	-4.55999	-4.32167
Bra010580	513	54.2	-4.95197	-4.95527	-4.97819	-4.07551	-3.89965	-4.07948
Bra010615	102	11.1	-3.07436	-3.13981	-3.04622	-3.37399	-3.06344	-2.99261
Bra010620	676	72.4	-3.74958	-3.84465	-3.73629	-3.67871	-3.66293	-3.61304
Bra010665	178	19.7	-3.37833	-3.17335	-3.19627	-3.06297	-3.04998	-3.00248
Bra010667	657	70.5	-3.88332	-3.94877	-3.72391	-3.66633	-4.0071	-3.85594
Bra010668	597	64	-3.73907	-3.97973	-4.0898	-3.75602	-3.89296	-3.94904
Bra010674	1222	137.3	-3.3512	-3.97049	-3.86378	-4.12147	-3.28862	-3.36201
Bra010689	815	91.9	-5.15301	-5.15631	-5.17923	-3.94556	-4.29699	-4.42665
Bra010693	165	16	-2.52991	-2.35883	-2.59907	-2.4412	-2.85735	-2.52346
Bra010696	108	12	-3.79815	-3.5796	-3.82438	-3.54495	-3.41925	-3.54892
Bra010706	449	49.5	-4.049	-3.78345	-3.64157	-4.86274	-4.88317	-4.86671
Bra010712	819	92.7	-4.11374	-4.68131	-4.22711	-4.64665	-4.29911	-4.42878
Bra010725	265	28.4	-3.30337	-3.43795	-3.25995	-3.40329	-3.42372	-3.52376
Bra010728	172	18.3	-3.52313	-3.15846	-3.54936	-3.40463	-3.35251	-3.75102
Bra010735	383	40.3	-4.82505	-4.82835	-4.85127	-4.31657	-3.96903	-3.95256
Bra010737	1888	202.2	-4.81888	-4.56691	-4.58983	-4.78752	-4.55269	-4.53622
Bra010744	573	64.4	-4.30103	-3.72455	-4.54911	-4.49153	-4.03484	-3.6504
Bra010748	738	81.2	-3.99596	-3.44111	-4.02219	-3.96461	-4.62186	-3.42931
Bra010757	382	39.4	-4.12494	-3.71327	-3.80874	-3.83831	-3.85875	-3.95143
Bra010782	843	93.9	-2.26296	-2.25663	-2.28381	-2.24927	-2.27996	-2.22278
Bra010787	234	25.6	-2.88679	-2.76311	-2.82438	-3.88074	-2.87587	-2.8278
Bra010796	403	43.6	-3.80576	-3.89621	-3.83198	-4.11683	-3.99114	-3.77837
Bra010830	682	77.4	-4.23053	-4.37996	-4.62474	-4.56716	-4.58759	-4.57112
Bra010849	419	46.6	-3.21085	-3.2763	-3.29922	-3.31419	-3.26208	-3.26847
Bra010897	255	27.8	-3.4723	-3.37294	-3.72037	-3.33828	-3.52352	-3.29878
Bra010902	317	35.6	-4.04394	-3.90111	-3.92403	-3.67016	-3.88689	-3.76128
Bra010937	241	26.1	-3.9249	-3.78207	-3.53615	-3.63827	-3.499	-3.64224
Bra010943	203	23	-3.4354	-3.51125	-3.39948	-3.56375	-3.42448	-3.34587
Bra010958	586	65.7	-3.73099	-3.7826	-3.75722	-3.8023	-3.34561	-3.86842
Bra010977	238	27	-3.38798	-3.39128	-3.3659	-3.41098	-3.37706	-3.31229
Bra010996	588	65.3	-4.05698	-3.1169	-3.05068	-3.93848	-2.88972	-3.19851
Bra011009	597	62.9	-4.06358	-4.17603	-4.34508	-4.98647	-5.0069	-4.99044
Bra011030	891	97.5	-3.91297	-4.01894	-3.85622	-3.98428	-3.56802	-3.80261
Bra011035	290	32	-3.85915	-3.53146	-4.0315	-3.4968	-3.99436	-3.31513
Bra011076	722	78.1	-4.25529	-4.06229	-3.95052	-4.11479	-4.61234	-4.37403
Bra011085	212	23.8	-3.61394	-3.61724	-3.89544	-3.58259	-3.51587	-3.58656
Bra011099	131	14.1	-2.89672	-2.70921	-2.60001	-2.86537	-2.71473	-2.65964
Bra011117	493	55	-4.9347	-4.938	-4.96092	-4.20437	-4.2248	-4.06221
Bra011118	390	44	-4.35579	-3.88197	-4.16017	-4.80156	-4.82199	-4.80553
Bra011128	500	55.1	-3.57909	-3.66537	-3.44853	-3.67901	-3.60768	-3.79949
Bra011130	449	50.3	-3.46273	-3.46603	-3.37625	-3.54052	-3.29211	-3.32264
Bra011137	364	40.2	-4.32583	-4.10728	-3.98408	-4.77159	-4.79203	-4.77556
Bra011140	524	57.6	-3.41711	-4.11938	-4.28843	-4.4527	-4.25129	-3.4714
Bra011168	966	108.3	-3.68276	-3.68606	-3.82169	-3.50527	-3.67184	-3.68093
Bra011170	324	36.1	-3.79815	-3.80145	-3.66467	-3.67964	-3.89637	-3.87991
Bra011172	948	104.3	-3.33217	-3.23519	-3.08351	-3.06345	-3.25835	-3.29364
Bra011181	282	32	-3.73786	-3.8503	-3.76408	-4.66074	-4.68118	-4.66471
Bra011201	250	28.4	-3.79469	-3.94412	-3.82091	-3.90946	-3.78377	-3.7673
Bra011211	749	82.1	-4.27123	-4.42066	-4.29746	-4.23988	-4.26031	-4.24385
Bra011223	481	53.5	-3.96975	-4.0822	-4.10512	-4.41552	-3.95883	-4.19764
Bra011232	583	61.2	-4.5304	-4.16572	-4.0795	-4.49904	-4.1515	-4.28116
Bra011251	549	61.6	-3.19609	-3.07624	-3.00332	-3.05244	-2.89495	-3.14112
Bra011260	438	49	-4.18435	-4.18765	-4.06445	-4.37484	-4.17343	-4.01084
Bra011298	277	30.8	-4.20721	-3.98866	-3.53446	-3.954	-4.19629	-3.95797
Bra011314	815	89.6	-3.49979	-3.56524	-3.50713	-3.57758	-3.55102	-3.49215
Bra011327	910	100.6	-4.50192	-4.50522	-4.52814	-4.69241	-4.34487	-4.69638
Bra011360	227	25.3	-3.8989	-3.75608	-3.92513	-4.0894	-4.10983	-3.87152
Bra011366	1091	116.9	-3.88173	-3.76446	-3.71483	-3.78592	-3.75024	-3.78989
Bra011375	446	49.2	-3.30012	-3.49654	-3.39889	-3.34131	-3.4489	-3.46586
Bra011387	463	50.7	-4.90743	-4.91073	-4.93365	-4.03097	-4.05141	-4.40292
Bra011397	167	18.5	-3.51032	-3.42647	-3.37685	-3.31927	-3.41225	-3.39579
Bra011405	1045	114.3	-3.17106	-3.15368	-3.1766	-3.28022	-3.12619	-3.13667
Bra011412	873	97.5	-3.26378	-3.18184	-3.27967	-3.04092	-3.0964	-3.17775
Bra011430	715	79.8	-4.14191	-4.05806	-4.08099	-4.36583	-4.38626	-4.11453
Bra011457	95	10.4	-2.98912	-3.04678	-3.0697	-3.14682	-2.9299	-3.01609
Bra011458	807	89.3	-3.63021	-4.03808	-3.85273	-3.75564	-3.81558	-4.00739
Bra011464	174	19.4	-3.78343	-3.6406	-3.80965	-3.22059	-3.43008	-3.41362
Bra011480	454	48.6	-3.78496	-4.42508	-4.22616	-4.39043	-4.41086	-4.17255
Bra011488	613	67.1	-4.33034	-4.55549	-4.35656	-4.29898	-4.17329	-4.5248
Bra011504	452	51.1	-3.26352	-3.62153	-3.74712	-3.82424	-3.05999	-3.23613
Bra011506	621	65.3	-4.33597	-4.56112	-4.58404	-4.04934	-3.98263	-4.16246
Bra011510	357	39.1	-3.84027	-3.84357	-3.8665	-4.28604	-4.08463	-3.92203
Bra011535	886	98.4	-3.37637	-3.37967	-3.38943	-3.27144	-3.3271	-3.36255
Bra011538	477	50.9	-3.55864	-3.60145	-3.54865	-3.52728	-3.63069	-3.43058
Bra011550	369	41.1	-3.96378	-3.85793	-3.72116	-3.93242	-3.95286	-3.82725
Bra011551	262	29.8	-3.96118	-3.96448	-3.84128	-3.92982	-4.17211	-3.93379
Bra011553	117	13.6	-3.07959	-3.13724	-3.0575	-3.10259	-3.02036	-3.00389
Bra011568	171	18.1	-2.88378	-2.58052	-2.58199	-2.31315	-2.58886	-2.49807
Bra011570	1357	148.7	-4.67546	-4.26379	-4.03892	-4.49797	-4.51841	-4.3928
Bra011584	524	60.5	-4.00694	-4.26551	-3.94601	-4.23085	-3.99602	-4.0887
Bra011593	274	30.2	-3.8345	-4.20578	-3.86073	-4.17112	-3.82358	-3.80711
Bra011596	512	56.9	-4.25215	-4.4773	-3.80125	-4.91976	-4.9402	-4.92373
Bra011599	367	39.8	-4.80651	-4.80982	-4.83274	-3.82092	-3.9505	-4.30201
Bra011605	545	61.1	-4.13315	-3.8676	-3.82838	-3.58516	-3.79123	-3.83691
Bra011609	367	41	-4.10754	-4.11085	-3.79135	-3.73377	-3.7542	-4.30201
Bra011642	898	98	-3.00479	-3.25891	-3.11755	-2.9158	-3.20648	-3.19926
Bra011644	493	56.2	-4.45757	-4.0929	-4.00668	-4.05824	-4.2248	-4.43019
Bra011647	499	52.9	-4.24098	-4.09815	-3.79008	-4.20962	-4.08393	-4.21359
Bra011655	284	28.5	-3.58122	-3.46802	-3.68	-3.62242	-3.5703	-3.62639
Bra011664	258	27.9	-2.34597	-3.1127	-3.72545	-2.82277	-3.05148	-3.10757
Bra011681	331	36.2	-3.39995	-4.28786	-3.42617	-3.49987	-3.31939	-3.5582
Bra011771	326	35.7	-3.64112	-3.71697	-3.93619	-3.54762	-4.04518	-3.77344
Bra011792	669	73.3	-4.11303	-3.67264	-3.77128	-3.67419	-4.01496	-3.8638
Bra011794	682	73	-2.73519	-2.72291	-2.8254	-2.7866	-2.86332	-2.71987
Bra011819	518	57.3	-3.26598	-3.2352	-3.14355	-3.21725	-3.40119	-3.15794
Bra011827	320	34.5	-4.04803	-3.79606	-3.81898	-3.87054	-4.03711	-3.87451
Bra011830	510	56.3	-3.6272	-3.6305	-4.0214	-3.52012	-4.46138	-4.22306
Bra011843	476	52.2	-3.21189	-3.19848	-3.17483	-3.3199	-3.47717	-3.20187
Bra011858	369	41.3	-3.85463	-3.96708	-3.88086	-4.77752	-4.79795	-4.78149
Bra011869	162	15.8	-2.77927	-2.80145	-3.04622	-2.78654	-3.00908	-2.93262
Bra011872	344	38.3	-3.66446	-3.74031	-3.69069	-4.04808	-3.65354	-3.79678
Bra011902	432	47.8	-3.33326	-3.38927	-3.35949	-3.25491	-3.12605	-3.25888
Bra011916	311	34.6	-3.33667	-3.56182	-3.48208	-3.38103	-3.87859	-3.66583
Bra011925	251	27.2	-3.68728	-3.46873	-3.7135	-3.56877	-3.45451	-3.65989
Bra011985	585	61.8	-2.91209	-3.06291	-3.1376	-3.05857	-3.06866	-2.96043
Bra012004	113	11.3	-2.64171	-2.57395	-2.70837	-2.7195	-2.82161	-2.61433
Bra012013	152	16.4	-3.19324	-3.19654	-3.17116	-2.96097	-3.13402	-2.99837
Bra012017	746	82.6	-4.41562	-4.41892	-4.29571	-4.60611	-4.25857	-4.38823
Bra012034	710	79.8	-4.24801	-4.39744	-4.64221	-5.06175	-5.08219	-5.06572
Bra012038	854	97.5	-4.21906	-4.22236	-4.08559	-5.14195	-5.16239	-5.14592
Bra012053	1884	212.1	-4.47554	-4.56599	-4.42921	-4.30948	-4.80704	-4.5353
Bra012069	739	78.7	-4.15625	-3.99985	-3.96063	-4.38017	-4.25447	-4.23801
Bra012077	253	27.4	-3.46888	-3.60688	-3.55725	-3.25188	-3.4036	-3.33883
Bra012079	489	55.2	-4.23219	-4.23549	-4.25841	-4.20083	-4.22127	-4.42665
Bra012095	409	43.2	-4.1546	-4.1579	-4.18083	-4.82222	-4.84265	-4.82619
Bra012100	624	68.6	-2.99961	-2.99501	-3.08553	-3.11919	-3.03048	-2.95657
Bra012157	760	79.7	-4.08127	-4.28086	-4.44992	-4.04991	-4.1575	-4.25018
Bra012223	471	52.7	-2.46616	-2.42263	-2.44278	-2.54307	-2.44006	-2.46424
Bra012238	492	56.8	-3.03619	-3.0077	-3.001	-2.86503	-2.93612	-2.83824
Bra012239	492	56.9	-3.97957	-4.45999	-4.26107	-3.94821	-4.22392	-4.20746
Bra012260	2186	248.4	-3.94803	-4.22307	-3.93562	-4.00607	-4.13921	-4.12275
Bra012279	479	52.1	-4.92218	-4.92548	-4.94841	-3.77688	-3.95702	-4.41768
Bra012293	496	55	-3.98309	-4.09553	-3.64133	-3.95173	-3.88502	-3.73385
Bra012325	263	29.4	-3.38305	-3.38635	-3.45758	-3.35169	-3.28916	-3.3122
Bra012327	597	65.2	-4.31885	-4.32215	-4.34508	-3.87252	-4.1618	-4.29147
Bra012346	112	12.2	-3.11498	-3.01561	-2.95556	-4.25971	-4.28015	-4.26368
Bra012362	160	18.3	-3.60087	-3.60417	-3.51795	-4.41461	-4.43505	-4.41858
Bra012370	156	17.4	-3.48073	-3.39688	-3.23075	-3.22753	-3.31011	-3.45334
Bra012418	396	43.8	-3.34818	-3.38045	-3.3217	-3.57774	-3.36623	-3.34976
Bra012422	198	21.8	-3.07612	-3.05045	-3.04622	-3.0158	-2.93653	-3.18891
Bra012447	513	56.8	-2.92258	-3.03619	-3.86425	-3.59839	-2.8655	-2.83467
Bra012465	951	106	-4.37493	-4.74621	-4.40116	-4.71155	-4.36401	-4.71552
Bra012474	586	65.1	-3.18367	-4.0588	-4.337	-3.22251	-3.88488	-3.86842
Bra012494	234	26.4	-3.91209	-3.91539	-3.93832	-4.57971	-4.60014	-4.58368
Bra012506	535	59.4	-3.13135	-3.14743	-4.04218	-4.93885	-4.95928	-4.94282
Bra012530	356	40.8	-3.20223	-3.14339	-3.22846	-3.05437	-3.11028	-3.22184
Bra012580	182	20.8	-3.14019	-2.96115	-2.98408	-3.14834	-3.05964	-2.93047
Bra012595	423	46.1	-4.86819	-4.87149	-4.89441	-3.79544	-4.01217	-3.88656
Bra012596	531	59.2	-3.64472	-3.73979	-3.81708	-4.45847	-3.77993	-3.57783
Bra012602	368	40.6	-3.57725	-3.69705	-3.65783	-3.93124	-3.75538	-3.50156
Bra012616	133	15.5	-3.04348	-3.25506	-2.99398	-3.3801	-3.31339	-3.10786
Bra012634	1023	113.1	-5.25172	-5.25502	-5.27795	-4.74325	-4.39571	-4.37924
Bra012635	191	21.4	-3.67778	-4.04906	-3.70401	-4.0144	-3.66686	-3.6504
Bra012642	857	96.8	-4.32973	-4.70101	-4.50208	-5.14347	-5.16391	-5.14744
Bra012646	312	33.6	-3.89091	-3.89421	-4.28511	-4.70465	-4.72508	-4.70862
Bra012658	202	22.3	-2.95614	-3.85153	-3.61918	-4.51584	-4.53628	-4.51981
Bra012659	353	38.2	-3.4279	-3.39498	-3.63976	-3.3269	-3.3163	-3.64829
Bra012667	204	24.3	-3.03296	-3.01071	-3.17976	-2.88665	-3.0492	-2.95589
Bra012671	350	37.5	-3.29455	-3.42749	-3.22108	-3.39283	-3.5989	-3.3968
Bra012675	427	48.4	-4.87228	-4.87558	-4.8985	-3.79953	-3.81996	-3.8035
Bra012682	302	34.2	-3.76761	-3.88006	-4.27096	-3.8454	-4.23381	-3.74023
Bra012683	307	33.5	-4.25187	-4.03332	-3.91011	-3.85253	-4.0191	-3.74736
Bra012696	869	96.7	-3.78293	-3.78623	-3.68858	-3.40915	-3.35703	-3.5407
Bra012741	357	38.8	-3.94942	-4.09885	-3.77935	-4.28604	-3.7422	-3.92203
Bra012746	277	31.3	-4.20721	-4.21051	-3.86545	-3.53903	-3.71917	-4.17982
Bra012747	330	37.2	-3.91526	-3.80942	-4.08762	-3.68761	-3.7952	-3.77873
Bra012763	109	12.4	-3.16533	-3.10648	-3.4604	-3.40282	-3.42326	-3.13794
Bra012809	168	19.6	-2.65424	-2.60714	-2.56396	-2.7637	-2.50685	-2.52069
Bra012836	390	42.6	-4.35579	-4.13724	-3.81774	-3.76016	-3.59154	-4.10656
Bra012861	250	27.3	-2.91551	-3.05202	-3.09781	-3.14603	-3.01608	-3.0442
Bra012865	361	40.7	-4.10039	-4.10369	-4.12661	-4.768	-4.78844	-4.77197
Bra012897	361	41	-4.79936	-4.80266	-4.82558	-3.72661	-4.08947	-4.073
Bra012916	146	16.8	-3.5611	-3.71053	-3.00106	-3.4206	-3.55018	-3.67984
Bra012981	222	22.9	-3.88923	-3.89253	-3.91546	-4.55685	-4.57728	-4.56081
Bra012989	450	48.1	-3.71897	-3.78442	-3.48992	-3.43234	-3.65369	-3.50595
Bra013011	398	43	-3.99663	-3.89079	-4.39083	-4.11141	-3.87657	-4.33722
Bra013045	96	10.3	-3.52515	-3.38232	-3.2961	-3.34767	-3.25896	-3.24249
Bra013121	631	70.2	-4.56476	-4.56806	-4.36913	-4.31155	-4.18586	-4.31552
Bra013135	174	17.3	-3.78343	-3.6406	-3.80965	-3.75207	-3.77251	-3.60991
Bra013145	845	96	-4.21446	-4.05806	-4.01884	-4.29225	-4.20354	-4.09993
Bra013160	385	40.5	-4.82731	-4.83061	-4.85353	-2.75853	-2.9299	-2.88084
Bra013161	389	42.4	-4.13283	-3.99	-3.74408	-4.80044	-4.82088	-4.80441
Bra013164	295	34	-3.31373	-3.1709	-3.2755	-3.11211	-3.26939	-3.16577
Bra013197	256	27.1	-3.32787	-3.33117	-3.39756	-3.22079	-2.78791	-3.13134
Bra013204	145	16.6	-3.17277	-3.12776	-3.58434	-3.19577	-3.5472	-3.14538
Bra013209	402	44.1	-3.56732	-3.52716	-3.47436	-3.70077	-3.47343	-3.42075
Bra013215	332	37.6	-3.07279	-3.65234	-3.46699	-3.45288	-3.42985	-2.96475
Bra013224	567	62.9	-3.42723	-3.43053	-3.38819	-3.44556	-3.75406	-3.44953
Bra013225	154	16.2	-4.42937	-4.43267	-4.45559	-3.22192	-3.24236	-3.92486
Bra013239	206	23.6	-3.85675	-3.86005	-3.40585	-3.29391	-3.31435	-3.29788
Bra013258	432	47.4	-3.76339	-3.65018	-4.42644	-4.84598	-4.86641	-4.84995
Bra013262	191	21.6	-4.52288	-4.52618	-4.54911	-3.53728	-4.03484	-4.01837
Bra013287	780	85.4	-4.28885	-4.43827	-4.31507	-4.25749	-4.16878	-4.40759
Bra013385	581	65.6	-3.60808	-3.83323	-3.67052	-3.93328	-3.81901	-3.69988
Bra013425	923	100.5	-4.03096	-3.9316	-3.91105	-4.06175	-3.67762	-3.90091
Bra013439	385	41.2	-4.12834	-4.35349	-3.81214	-4.09698	-4.11742	-4.10095
Bra013450	243	26.7	-2.97424	-2.92319	-2.98158	-2.85574	-2.8312	-3.009
Bra013462	291	32.2	-4.00677	-4.23192	-3.88687	-3.97542	-4.2177	-3.97938
Bra013476	539	59.6	-4.12834	-4.49962	-4.15456	-3.90069	-4.4854	-3.99181
Bra013477	1318	145.2	-4.40752	-4.66609	-3.79692	-3.76221	-4.30945	-4.48928
Bra013507	696	75	-4.60734	-4.38879	-4.63356	-4.208	-4.59642	-4.3581
Bra013539	455	52.8	-3.78592	-4.05806	-3.74999	-3.47056	-3.45758	-3.83108
Bra013540	325	34.4	-3.79949	-3.80279	-3.82571	-3.87728	-3.78857	-3.88125
Bra013576	331	37.5	-3.72028	-3.81073	-3.83366	-4.03135	-3.90566	-3.78005
Bra013582	541	60.6	-3.8611	-3.80226	-4.04703	-3.71324	-3.92273	-3.99342
Bra013619	133	14.1	-3.5206	-3.5239	-3.43768	-4.33434	-4.35478	-4.33831
Bra013623	261	29.3	-3.95952	-3.96282	-3.64332	-4.15001	-3.69333	-3.67686
Bra013675	511	57.6	-3.05264	-3.22929	-3.17715	-3.13358	-3.23178	-3.10997
Bra013702	361	40.3	-4.10039	-3.95756	-4.12661	-4.768	-4.78844	-4.77197
Bra013719	525	58.8	-3.84806	-3.85137	-3.87429	-3.75456	-3.775	-3.82068
Bra013721	151	17.6	-3.19038	-3.38273	-3.04911	-3.21338	-3.45566	-3.2795
Bra013735	623	69.6	-3.49227	-3.54828	-3.5712	-3.57362	-3.5069	-3.49044
Bra013742	237	26	-4.6166	-4.6199	-4.64282	-3.88627	-4.12856	-3.74411
Bra013774	822	94.1	-3.08853	-3.04943	-3.00397	-2.98235	-2.96682	-3.06864
Bra013777	390	44.2	-3.98782	-3.99112	-3.4612	-3.76016	-3.33063	-3.76413
Bra013813	446	50.3	-3.56896	-3.61573	-3.63865	-4.85983	-4.88026	-4.8638
Bra013836	710	78.3	-3.81435	-3.98246	-3.7576	-4.21665	-3.75997	-3.88963
Bra013838	387	44.1	-3.21678	-4.13389	-4.01069	-4.7982	-4.81864	-4.80217
Bra013839	499	54.3	-3.1011	-3.23568	-3.92478	-3.20102	-3.23883	-3.04924
Bra013848	322	35.9	-4.05073	-4.05404	-4.07696	-4.71835	-4.73878	-4.72232
Bra013863	212	23.8	-3.86921	-3.87251	-3.64017	-3.58259	-4.08014	-3.84183
Bra013877	597	66.5	-4.17272	-3.79067	-4.0898	-3.81038	-4.1618	-3.81434
Bra013931	323	36.6	-4.27393	-4.05538	-3.93218	-4.02072	-3.89503	-4.24654
Bra013951	366	42.4	-3.52658	-3.57818	-3.43361	-3.41225	-3.43268	-3.45572
Bra013983	574	61.3	-3.38798	-3.39128	-3.43592	-3.64718	-3.37706	-3.32016
Bra013997	145	14.8	-2.73112	-2.68224	-2.72187	-2.58653	-2.77951	-2.65155
Bra014001	434	47.5	-2.8837	-2.91416	-3.13471	-3.80659	-3.0555	-2.83076
Bra014002	478	52.7	-3.12194	-3.0985	-3.07244	-3.16564	-3.1395	-3.13801
Bra014011	432	48.1	-4.40021	-4.18166	-3.94931	-4.36885	-4.16744	-4.15098
Bra014032	307	33.7	-3.77474	-4.03332	-3.91011	-3.99866	-4.24095	-4.22448
Bra014037	118	13.3	-3.61476	-3.61806	-3.64098	-3.80525	-3.82569	-3.58737
Bra014068	270	29.8	-3.82811	-3.72227	-3.74519	-4.16473	-3.96332	-3.69158
Bra014069	238	25.8	-3.77333	-3.77663	-3.79955	-3.74197	-3.76241	-3.74594
Bra014079	240	26.1	-3.50812	-3.39491	-3.47219	-3.41461	-3.33239	-3.48073
Bra014136	1079	119.4	-4.79775	-4.23678	-4.07065	-5.24351	-5.26395	-5.24748
Bra014158	441	47.7	-4.88629	-4.88959	-4.91251	-3.53271	-3.30716	-3.24612
Bra014161	496	54.9	-4.09223	-4.24166	-4.11846	-4.207	-3.97217	-4.06485
Bra014179	210	23.6	-3.8651	-3.72227	-3.5489	-3.49132	-3.70805	-3.83771
Bra014216	572	61.9	-4.30027	-4.30358	-4.3265	-4.49077	-4.28935	-4.49474
Bra014246	347	40	-4.78218	-4.78548	-4.8084	-3.70943	-4.29414	-4.27767
Bra014298	483	54	-3.81185	-4.45198	-3.91063	-4.41732	-4.43775	-4.42129
Bra014305	502	54.1	-3.7121	-3.99161	-3.69002	-3.95695	-3.38756	-3.96092
Bra014334	242	27.9	-2.79959	-2.93877	-3.01842	-2.90411	-3.15235	-3.07976
Bra014340	389	42.3	-2.53733	-2.47149	-2.74075	-2.52398	-2.6419	-2.47197
Bra014354	188	20.8	-3.67091	-4.04219	-3.84326	-3.78568	-4.02796	-4.0115
Bra014372	384	42.4	-3.36378	-3.59903	-3.62195	-3.39688	-3.58481	-3.68485
Bra014374	385	42.6	-3.59686	-3.46888	-3.39114	-3.36459	-3.41845	-3.4777
Bra014390	437	48.8	-3.48439	-3.48769	-3.41719	-4.37385	-3.44005	-3.53272
Bra014394	219	24.5	-3.73719	-3.88662	-4.1314	-3.59669	-3.8724	-3.70981
Bra014420	483	51.4	-3.7497	-4.45198	-3.91063	-3.9402	-4.43775	-4.19944
Bra014436	368	39.8	-3.69375	-3.85675	-3.79253	-3.49759	-4.09781	-3.73892
Bra014465	365	40.4	-3.76275	-4.10847	-3.59992	-3.92769	-3.75183	-3.93166
Bra014473	735	79.2	-2.76374	-2.72583	-2.76329	-2.94645	-3.00731	-2.80429
Bra014487	273	30.8	-3.63662	-3.56737	-3.74999	-4.64665	-4.66709	-4.65062
Bra014505	1656	180.1	-4.50667	-4.98709	-4.25668	-5.42955	-5.44999	-5.43352
Bra014523	444	49.6	-3.11838	-3.34846	-3.26224	-3.1503	-3.2251	-3.31778
Bra014529	422	45.1	-3.2761	-3.64001	-3.57117	-3.47408	-3.4583	-3.56102
Bra014549	1027	117.4	-4.07733	-3.76536	-3.44079	-3.53187	-3.6743	-3.76363
Bra014600	593	65	-3.83881	-4.54108	-4.56401	-4.98355	-5.00398	-4.98752
Bra014616	490	53.4	-4.93204	-4.93535	-4.95827	-4.42357	-4.07603	-3.86327
Bra014633	441	51.6	-3.10096	-3.14923	-3.14166	-3.28673	-3.02411	-3.11854
Bra014655	381	42.8	-4.1238	-3.71213	-3.73505	-3.83717	-3.85761	-3.84114
Bra014689	129	14.1	-3.31105	-3.12529	-3.26472	-3.27969	-3.38728	-3.21111
Bra014702	165	17.9	-3.0976	-3.10091	-2.76128	-2.83691	-2.88021	-3.03401
Bra014713	814	89.9	-3.87372	-3.83355	-4.00261	-3.89067	-3.74361	-3.72715
Bra014744	254	27.2	-2.03073	-2.00162	-2.00545	-2.16048	-2.06173	-2.13216
Bra014765	550	62.4	-4.28324	-4.03127	-4.05419	-3.83691	-4.27232	-4.25585
Bra014814	474	51.8	-3.17726	-3.23073	-3.25365	-3.19607	-3.21651	-3.14988
Bra014819	429	45.9	-4.17534	-4.17864	-3.35646	-3.72901	-4.01829	-4.14795
Bra014828	419	46.1	-4.86406	-4.86736	-4.89029	-3.98761	-3.7392	-3.66058
Bra014852	162	18	-2.76117	-3.0233	-3.04622	-3.09779	-2.97805	-2.99261
Bra014858	82	9.1	-3.04172	-2.5679	-2.90313	-4.12431	-4.14474	-4.12828
Bra014870	461	51	-3.95131	-3.79491	-3.89038	-3.91995	-4.04953	-4.17919
Bra014871	847	94.3	-4.32463	-4.32793	-4.35086	-5.13838	-5.15881	-5.14235
Bra014955	304	34.2	-4.02575	-4.02905	-3.90585	-3.9944	-4.01483	-3.85224
Bra014956	168	18.7	-3.76819	-3.51622	-3.79441	-3.48156	-3.13402	-3.59467
Bra014965	239	25.8	-3.44416	-3.34479	-3.53253	-3.19095	-3.11796	-3.27064
Bra014981	476	52.9	-3.87806	-3.74666	-3.90429	-3.77416	-3.79459	-3.71598
Bra014984	485	53.2	-4.92759	-4.93089	-4.95381	-3.85484	-3.55494	-4.42308
Bra015023	611	65.3	-3.62995	-3.70897	-3.77536	-4.51941	-3.78652	-3.72175
Bra015047	666	73.4	-4.11108	-4.22353	-3.91546	-4.07972	-4.10016	-4.08369
Bra015073	289	30.7	-3.34102	-3.38383	-3.33103	-3.63	-3.26046	-3.39661
Bra015099	362	40.6	-4.10159	-4.10489	-3.98168	-4.7692	-4.78964	-4.77317
Bra015131	761	84.4	-4.00929	-3.32719	-3.32338	-3.40168	-3.28624	-3.8654
Bra015169	372	39	-4.33527	-4.33857	-3.88437	-3.82679	-4.1025	-4.08603
Bra015170	246	27.3	-2.99932	-2.98287	-3.0058	-2.92933	-3.10335	-2.89783
Bra015172	763	81.1	-3.69301	-3.84892	-3.55953	-3.91693	-3.56938	-3.57847
Bra015218	319	35.4	-4.04667	-4.04997	-3.92677	-3.86918	-4.03575	-4.24113
Bra015227	589	65.8	-2.96664	-2.91835	-2.83679	-2.82527	-2.94035	-2.85424
Bra015274	250	26.4	-3.027	-3.18069	-3.20361	-3.76333	-3.11035	-3.18104
Bra015292	465	50.6	-4.43218	-4.21363	-4.4584	-3.59919	-3.85699	-4.40479
Bra015299	152	17.1	-3.2476	-3.31305	-2.70955	-2.75887	-2.95037	-3.35491
Bra015314	332	35.5	-2.51013	-2.52325	-2.50365	-2.3756	-2.50903	-2.47792
Bra015322	522	56.5	-4.11442	-4.11772	-4.28677	-4.45104	-4.1035	-3.89074
Bra015357	1120	126	-4.5921	-4.5954	-4.47219	-5.25971	-5.28015	-5.26368
Bra015380	321	36.4	-3.79411	-3.63771	-3.41285	-3.6756	-3.56134	-3.76672
Bra015417	761	85.6	-4.64611	-4.17229	-4.30436	-4.39291	-4.63519	-4.39688
Bra015420	429	46.8	-3.92006	-3.92336	-3.94629	-3.80156	-4.38626	-4.00182
Bra015491	675	75.7	-3.95721	-4.03306	-3.86693	-4.1947	-3.94629	-3.92982
Bra015508	319	35.9	-3.6317	-3.7947	-3.73047	-3.53819	-3.88962	-4.01928
Bra015513	363	40.1	-4.10279	-4.10609	-4.12901	-4.29328	-4.09186	-4.29725
Bra015538	1003	110.6	-4.06706	-4.40135	-4.15543	-4.1704	-4.27799	-4.17437
Bra015547	361	39.7	-4.79936	-4.80266	-4.82558	-3.65406	-3.94334	-4.29485
Bra015567	477	52.6	-4.2214	-4.2247	-4.24762	-4.19004	-4.21048	-4.19401
Bra015568	476	53.1	-4.22049	-3.96851	-3.83174	-3.93386	-3.95429	-3.93783
Bra015599	497	54.3	-3.82426	-3.90011	-4.11933	-4.06175	-4.22831	-4.06572
Bra015600	157	18.7	-3.96063	-3.74208	-3.765	-3.70742	-3.58173	-3.56526
Bra015612	1112	126.3	-4.11186	-4.17731	-4.20023	-4.14265	-4.23564	-4.30632
Bra015636	769	83.8	-4.28268	-4.17683	-3.97791	-4.39745	-4.16261	-4.40142
Bra015656	890	99.6	-4.237	-4.49557	-4.04137	-4.11849	-4.00423	-4.12246
Bra015665	509	55.8	-3.241	-3.12579	-2.98802	-3.1043	-3.11157	-3.0951
Bra015687	610	69.1	-4.32821	-4.18538	-4.57628	-4.5187	-4.53914	-4.30082
Bra015693	379	41.1	-3.45876	-3.30527	-3.67062	-3.61304	-3.24137	-3.20204
Bra015719	370	41	-3.31869	-3.24515	-3.31776	-3.3163	-3.20807	-3.1916
Bra015721	172	19	-3.52313	-3.78171	-3.38966	-3.33208	-3.51221	-3.49575
Bra015734	617	67.5	-3.80168	-3.85934	-3.62699	-3.56941	-3.65949	-3.7743
Bra015768	127	13.8	-3.50055	-3.64998	-3.89475	-3.61533	-3.85761	-3.47317
Bra015779	195	22	-2.96368	-2.86309	-2.77278	-2.49621	-2.75011	-2.8324
Bra015781	541	59.9	-3.48368	-3.41014	-3.88733	-3.9023	-3.42006	-3.35659
Bra015783	807	90.3	-3.78699	-3.79029	-3.89619	-4.16312	-3.96171	-3.79912
Bra015799	482	54.9	-3.18453	-3.238	-3.24355	-3.28076	-3.17361	-3.20731
Bra015815	447	50.1	-3.37364	-3.43306	-3.48702	-3.3984	-3.04239	-3.05186
Bra015853	310	34.1	-4.03424	-3.89141	-4.06046	-4.22473	-4.02332	-4.00685
Bra015883	413	45.3	-4.0127	-4.016	-3.84263	-4.82644	-4.84688	-4.83041
Bra015924	1516	166.9	-3.71498	-3.70157	-3.6929	-3.92879	-3.75841	-3.6548
Bra015938	344	40.1	-3.82416	-3.93661	-3.76324	-3.90195	-3.65354	-3.79678
Bra015942	478	51.5	-3.08243	-3.0985	-3.13459	-3.11907	-3.18608	-3.12304
Bra015971	512	57.8	-4.474	-4.10932	-3.93595	-3.96552	-4.46308	-4.22476
Bra015979	159	17.6	-3.3293	-3.27046	-3.35553	-3.2358	-3.31838	-3.37447
Bra016002	214	23.5	-3.61802	-3.87659	-3.36804	-3.36481	-3.4474	-3.36878
Bra016006	209	22.5	-3.13063	-2.95251	-3.266	-2.91785	-3.37498	-3.58037
Bra016007	202	22.3	-2.93442	-2.84293	-2.80257	-2.86263	-3.07388	-2.84772
Bra016008	314	34.5	-3.69739	-3.78784	-3.65106	-3.53133	-3.49741	-3.5353
Bra016010	166	18.1	-3.1832	-3.28917	-3.12645	-3.5855	-3.22059	-3.25848
Bra016041	354	38.2	-3.42912	-3.5154	-3.53832	-3.48074	-3.28857	-3.36553
Bra016049	989	111.3	-4.75992	-4.76322	-4.41817	-4.50672	-4.38103	-4.73254
Bra016084	558	62.3	-3.46997	-3.87784	-3.78426	-3.84318	-3.86362	-3.41703
Bra016108	343	37.9	-3.8229	-3.73905	-3.68942	-4.04682	-3.81198	-3.70836
Bra016122	153	17.1	-3.4723	-3.15109	-3.22232	-3.35379	-3.18517	-3.55406
Bra016127	362	39.7	-3.12846	-3.25979	-3.214	-3.11599	-3.11754	-3.08297
Bra016147	523	58.2	-3.20448	-3.13758	-3.24621	-3.12965	-4.47231	-3.17709
Bra016149	708	80.7	-4.05049	-4.25008	-4.07671	-4.10628	-4.03957	-3.95055
Bra016154	1589	179.4	-3.95161	-3.95491	-4.0068	-4.01368	-4.25596	-4.01765
Bra016180	138	15.6	-3.42749	-3.53993	-3.56285	-3.6514	-3.41656	-3.50924
Bra016185	165	18.7	-3.22888	-3.34869	-3.37161	-3.58288	-3.33447	-3.318
Bra016188	602	66.1	-3.9075	-3.74599	-3.93373	-4.29112	-4.16543	-3.95267
Bra016199	272	31.4	-3.83132	-3.98075	-4.22552	-4.64506	-4.6655	-4.64903
Bra016238	400	44.1	-3.15371	-3.44927	-3.19803	-3.32119	-3.17978	-3.14442
Bra016270	426	46.4	-3.75731	-3.92032	-3.94324	-3.60945	-3.9061	-3.80248
Bra016275	142	14.8	-3.91702	-3.92032	-3.14161	-4.36278	-4.38322	-4.36675
Bra016282	159	17.1	-3.12103	-3.2161	-2.43204	-2.31498	-2.81954	-3.09364
Bra016293	611	69.2	-4.18279	-4.18609	-4.57699	-4.99653	-5.01697	-5.0005
Bra016305	407	44.5	-3.7375	-4.15577	-3.76372	-4.82009	-4.84052	-4.82406
Bra016328	868	98.6	-3.85815	-4.00758	-4.0305	-3.91856	-3.77151	-4.11159
Bra016329	333	36.4	-3.00842	-3.53714	-3.4683	-3.00866	-2.9975	-3.62296
Bra016330	537	58.6	-3.6496	-3.86118	-3.71929	-3.57874	-3.63868	-3.71399
Bra016344	181	20.6	-2.49521	-2.56331	-2.53898	-2.66883	-2.51088	-2.49442
Bra016357	583	63.4	-3.02979	-3.4923	-3.57134	-3.65394	-2.92841	-2.96729
Bra016380	259	29.1	-2.96495	-3.00524	-3.09031	-2.97058	-3.03144	-2.97455
Bra016405	501	55.7	-2.81135	-2.74909	-2.72986	-2.79974	-2.79405	-2.72961
Bra016434	371	41.6	-4.81122	-4.81452	-4.83745	-4.0809	-3.9552	-4.08487
Bra016476	553	59.6	-4.2856	-4.51075	-4.31183	-4.25425	-4.12856	-4.25822
Bra016502	269	29.1	-3.97263	-3.97593	-3.99885	-3.686	-3.70644	-3.79912
Bra016541	234	26.6	-3.21312	-3.09585	-3.00382	-3.01151	-3.10878	-3.09232
Bra016548	370	39.1	-4.33293	-4.11438	-3.99118	-4.07972	-4.32201	-4.30554
Bra016555	234	26	-4.13394	-4.13724	-3.40684	-3.46576	-3.90117	-4.10656
Bra016564	174	18.6	-4.4824	-4.4857	-4.50862	-3.60594	-3.99436	-3.75604
Bra016570	327	35.6	-4.05743	-4.06073	-3.82838	-3.7708	-3.79123	-3.68762
Bra016589	621	66.1	-4.33597	-4.084	-4.01977	-5.00358	-5.02402	-5.00755
Bra016615	219	25.7	-2.94882	-2.84523	-2.86815	-2.87884	-2.83101	-2.88281
Bra016624	216	24.1	-3.53491	-3.7345	-3.90356	-4.54495	-4.56538	-4.54892
Bra016647	145	15.4	-2.81215	-2.888	-2.79597	-2.80366	-2.80123	-2.78477
Bra016665	341	37.3	-4.7746	-4.7779	-4.80083	-4.26613	-3.91858	-4.04825
Bra016679	614	68.8	-3.53866	-3.67159	-3.53773	-4.99866	-5.0191	-5.00263
Bra016680	344	37.2	-3.54796	-3.45949	-3.57418	-4.74705	-4.76749	-4.75102
Bra016687	589	67.8	-4.05772	-3.97387	-4.56107	-4.98061	-5.00104	-4.98458
Bra016688	692	77.1	-4.38298	-4.60813	-4.15394	-4.00921	-4.02964	-4.57745
Bra016729	339	37	-2.04859	-1.95778	-2.0386	-2.18079	-2.02793	-1.94601
Bra016735	249	27.2	-4.63805	-4.64135	-4.66427	-3.90772	-3.58573	-3.56927
Bra016748	435	48.9	-4.40322	-4.40652	-3.95232	-4.84898	-4.86942	-4.85295
Bra016752	376	42.7	-4.33992	-3.70639	-4.14429	-2.92236	-3.63002	-3.5592
Bra016805	507	54.4	-3.0718	-3.90876	-3.23272	-3.32444	-3.82199	-3.10656
Bra016810	409	44.6	-3.33506	-3.57812	-3.44843	-4.82222	-4.84265	-4.82619
Bra016811	283	31.8	-3.02154	-2.97266	-3.06665	-2.89143	-2.99252	-3.09805
Bra016833	71	8.2	-4.09311	-4.09641	-4.11933	-3.10751	-3.60507	-3.5886
Bra016856	703	79.7	-5.0888	-5.0921	-5.11503	-4.01605	-4.12364	-3.94747
Bra016917	374	40.9	-3.77333	-3.86378	-3.8867	-4.30624	-4.10483	-3.83309
Bra016948	1626	177.3	-3.4662	-3.28308	-3.64034	-3.62227	-3.57873	-3.38816
Bra017017	342	38.6	-3.59978	-3.60308	-3.62601	-3.89942	-3.58886	-3.5724
Bra017018	429	48.6	-4.02921	-4.03251	-4.20156	-3.88871	-4.01829	-4.00182
Bra017049	940	106	-4.17358	-4.17688	-4.19981	-4.48465	-4.50509	-4.71047
Bra017052	361	39.5	-3.95426	-3.84841	-3.78419	-3.81376	-3.94334	-3.81773
Bra017103	320	36.3	-4.26988	-4.27318	-3.73183	-4.71564	-4.73608	-4.71961
Bra017120	350	37.9	-3.38798	-3.39128	-3.38078	-3.29216	-3.54455	-3.32717
Bra017121	350	38.9	-2.86684	-2.93796	-2.96088	-2.94165	-2.81595	-2.87204
Bra017182	469	48.9	-4.06792	-3.96208	-3.76315	-4.88166	-4.9021	-4.88563
Bra017199	207	23	-3.85885	-3.60688	-3.4701	-3.68136	-4.06978	-3.83146
Bra017210	722	78.2	-3.16087	-3.16417	-3.08129	-3.16054	-3.12098	-3.15392
Bra017222	251	25.5	-3.94255	-3.94585	-4.19062	-3.9112	-3.93163	-3.91517
Bra017231	476	51.4	-3.28599	-2.11455	-3.2214	-3.16382	-2.82575	-2.97299
Bra017233	1323	144.2	-4.24947	-4.41247	-4.54453	-4.48695	-4.39825	-4.29463
Bra017279	878	97.8	-3.72295	-3.72625	-3.72021	-3.69159	-3.71202	-3.72659
Bra017370	328	37.1	-3.91262	-3.91592	-3.42222	-3.77212	-3.57071	-3.55424
Bra017377	121	11.9	-3.47954	-3.85081	-3.17477	-3.59431	-3.19977	-3.343
Bra017426	137	16	-3.20248	-3.34048	-3.45055	-3.87009	-3.41341	-3.23724
Bra017436	734	82.4	-4.40857	-4.41188	-4.01983	-5.07619	-5.09662	-5.08016
Bra017446	151	17.3	-3.37943	-3.46988	-3.33311	-3.54437	-3.45566	-3.54834
Bra017461	242	27.9	-3.92669	-3.78387	-3.95292	-3.74921	-3.91577	-3.89931
Bra017496	343	36.6	-3.93204	-3.93535	-3.52461	-3.90069	-3.92112	-3.90466
Bra017497	202	22.3	-3.7021	-2.8784	-2.90133	-4.51584	-4.53628	-4.51981
Bra017537	438	49.3	-3.92908	-4.04153	-4.06445	-4.00687	-3.91816	-4.15697
Bra017601	215	24.7	-3.87532	-3.4015	-4.12339	-3.69783	-3.71827	-3.50551
Bra017624	258	29	-2.79015	-2.78171	-2.82843	-2.83678	-2.79129	-2.75102
Bra017632	472	53.8	-3.51785	-3.2289	-3.17116	-3.34037	-3.79093	-3.65795
Bra017633	259	28.5	-3.61376	-3.54451	-3.63998	-3.66955	-3.79913	-3.51382
Bra017637	598	62.8	-3.84246	-3.90791	-3.72255	-4.28822	-3.72888	-3.94977
Bra017639	357	38.9	-3.75312	-3.68387	-3.7068	-3.80892	-3.55315	-3.72574
Bra017684	767	80.7	-4.42767	-4.28485	-4.67575	-4.39632	-4.6386	-4.14501
Bra017686	287	31.7	-3.85463	-3.85793	-3.88086	-3.71413	-3.64742	-3.82725
Bra017693	485	55.9	-3.08874	-3.02241	-2.83654	-2.95671	-3.22647	-3.03688
Bra017699	366	40.7	-4.10636	-3.76724	-3.79016	-4.77397	-4.79441	-4.77794
Bra017710	350	37.4	-3.67197	-3.83497	-3.48992	-4.75456	-4.775	-4.75853
Bra017758	547	60.3	-3.70108	-3.80705	-3.5147	-3.83454	-3.47755	-3.99821
Bra017761	331	36.2	-3.0058	-2.96564	-2.97499	-2.97445	-2.92468	-2.87097
Bra017781	265	27.9	-4.66509	-4.6684	-4.69132	-3.59235	-3.69993	-3.79261
Bra017796	540	60.8	-4.97424	-4.97754	-5.00047	-3.90149	-4.11822	-4.24789
Bra017799	412	46	-3.9025	-4.38293	-4.184	-4.82539	-4.84583	-4.82936
Bra017855	292	33.4	-3.75299	-3.75629	-3.69206	-3.83078	-3.41756	-3.4494
Bra017910	496	54.3	-3.82339	-4.46351	-4.48643	-4.42885	-4.44929	-4.21097
Bra017986	284	31.5	-3.37295	-3.33674	-2.95054	-4.66381	-4.68425	-4.66778
Bra018019	514	55.4	-2.60451	-3.13004	-3.19371	-3.33039	-3.28868	-3.15457
Bra018028	222	24.4	-4.5882	-4.5915	-4.61443	-3.4429	-4.10016	-4.08369
Bra018030	888	99.1	-3.26084	-4.23932	-3.85476	-3.27241	-4.00325	-4.04893
Bra018042	256	27.9	-3.18769	-3.13488	-3.18495	-3.18737	-3.07097	-3.10419
Bra018067	359	40.2	-3.683	-3.75885	-4.34605	-4.06662	-3.83178	-3.92446
Bra018085	600	68.5	-4.54288	-4.1782	-4.20113	-4.98864	-5.00908	-4.99261
Bra018090	539	58.5	-4.27447	-4.27777	-4.04542	-4.09698	-4.11742	-3.99181
Bra018100	601	67.9	-4.17563	-4.06978	-4.20185	-4.14427	-4.53268	-4.29437
Bra018112	357	39.6	-4.09555	-4.09885	-4.12177	-4.28604	-4.08463	-4.06816
Bra018130	265	29.6	-4.66509	-4.6684	-4.69132	-3.93477	-4.17705	-3.79261
Bra018137	402	42.2	-2.81669	-2.90986	-2.81922	-2.76164	-2.85743	-2.84096
Bra018196	1201	133.1	-3.95966	-4.62572	-4.64865	-4.05959	-4.13438	-3.93228
Bra018226	249	27.3	-2.89769	-2.77803	-2.71488	-2.93459	-2.95503	-2.8703
Bra018248	325	35.1	-3.63979	-3.58094	-2.4811	-2.39809	-3.78857	-2.4545
Bra018295	366	40.4	-3.76394	-3.96353	-3.98646	-3.81973	-3.94931	-4.07897
Bra018311	505	57.9	-3.90375	-3.77235	-4.01712	-3.87239	-4.23525	-4.07266
Bra018315	110	12.4	-3.43814	-3.3323	-2.45821	-3.40679	-3.31808	-3.55688
Bra018328	514	57.6	-3.83887	-4.25714	-3.93764	-3.96721	-3.9005	-3.97118
Bra018329	384	40.6	-3.65009	-3.65339	-3.67631	-3.84058	-3.70132	-3.7574
Bra018338	1102	122.4	-3.43277	-3.35791	-3.40177	-4.40758	-3.43426	-3.38158
Bra018359	204	22.5	-3.08908	-3.15684	-2.98664	-3.05772	-3.0492	-3.16236
Bra018379	449	50.6	-3.04284	-2.519	-2.51378	-4.86274	-4.88317	-4.86671
Bra018381	120	13.6	-3.62206	-3.84721	-3.64828	-3.33543	-3.13402	-3.81652
Bra018479	586	65.5	-3.83365	-3.7826	-4.08173	-3.32518	-4.04458	-3.19703
Bra018543	213	24.3	-2.18106	-2.35081	-2.41176	-2.34297	-2.35248	-2.32536
Bra018549	1123	123.7	-4.33799	-4.45043	-4.36421	-4.03042	-4.32707	-4.22345
Bra018550	261	29.6	-3.95952	-3.96282	-3.98574	-4.62713	-4.64757	-4.6311
Bra018558	796	90	-4.02882	-4.19182	-4.69186	-4.07001	-4.28674	-4.63825
Bra018575	422	48.1	-3.34865	-3.30226	-3.34932	-3.47408	-3.13196	-3.29571
Bra018586	439	48.1	-3.65386	-3.77367	-3.73445	-3.67687	-4.02829	-4.01183
Bra018595	142	14.7	-3.43989	-3.92032	-3.72139	-4.36278	-4.38322	-4.36675
Bra018631	226	25.2	-3.89699	-3.75416	-3.44609	-3.52321	-3.47109	-3.52718
Bra018643	389	43.7	-4.13283	-4.13613	-3.90378	-4.80044	-4.82088	-4.80441
Bra018654	237	26.6	-3.38615	-3.44381	-3.52888	-3.54385	-3.42959	-3.41312
Bra018666	871	97.4	-4.70475	-4.70805	-4.73097	-4.30541	-4.69382	-4.45551
Bra018677	305	34	-2.51396	-2.4766	-2.52966	-2.40476	-2.40347	-2.45572
Bra018688	356	38.6	-3.24923	-3.27809	-3.35712	-3.08984	-3.31998	-3.15313
Bra018694	332	34.8	-4.28587	-3.81204	-3.74782	-4.73163	-4.75207	-4.7356
Bra018700	507	53.9	-3.33407	-3.16483	-3.42901	-3.2434	-3.22837	-3.19519
Bra018726	319	35.1	-3.56955	-3.7947	-3.65792	-3.67289	-3.62078	-3.54216
Bra018740	473	53.9	-3.63796	-3.68956	-3.66418	-3.52363	-3.62704	-3.61057
Bra018750	579	65	-4.05028	-4.16273	-4.33178	-4.2742	-4.51649	-4.0229
Bra018762	645	68.5	-3.48321	-3.42124	-3.44416	-3.47598	-3.40702	-3.33383
Bra018797	653	70.8	-3.10737	-3.11067	-3.15357	-3.09599	-3.21977	-3.2033
Bra018825	450	49.5	-2.54676	-3.94412	-2.52509	-4.38658	-2.5437	-2.49661
Bra018828	2435	273.4	-4.78325	-5.15453	-4.9556	-5.59699	-5.61743	-5.60096
Bra018831	359	38.9	-4.09797	-4.10127	-3.97807	-4.76559	-4.78602	-4.76956
Bra018836	956	105.1	-3.39623	-3.39953	-3.29914	-3.26153	-3.47102	-3.40959
Bra018845	710	80.5	-4.24801	-4.39744	-4.00539	-4.10751	-4.23709	-4.22062
Bra018851	633	67.7	-3.04762	-3.17149	-3.18299	-3.07238	-3.26148	-3.02909
Bra018867	208	23.4	-3.44597	-3.38712	-3.47219	-3.57431	-3.3729	-3.49113
Bra018912	199	22.2	-4.5407	-4.544	-4.56693	-3.66425	-3.57554	-3.81434
Bra018926	481	54	-3.7479	-3.69685	-3.58849	-3.77869	-3.48171	-3.72052
Bra018939	506	54.5	-2.94168	-3.07424	-2.84189	-2.84646	-2.79206	-2.94089
Bra018940	1179	124	-4.61439	-4.61769	-4.22564	-5.28201	-5.30244	-5.28598
Bra018947	166	18	-3.61686	-3.76629	-4.01106	-3.47636	-3.97391	-3.7356
Bra018958	529	59	-3.85136	-3.73816	-3.87758	-3.65519	-4.00014	-3.57619
Bra018961	361	39.3	-3.95426	-3.68871	-3.78419	-3.65406	-3.83419	-3.73058
Bra018966	397	42.3	-4.14167	-4.14497	-4.16789	-4.33216	-4.3526	-4.11428
Bra018986	328	36.8	-3.52727	-3.48227	-3.38601	-3.295	-3.46805	-3.36861
Bra018989	310	35.5	-4.73321	-4.73651	-4.75943	-4.00288	-4.02332	-4.00685
Bra018992	317	36.3	-3.62896	-3.51576	-3.44691	-3.53546	-3.5559	-3.60158
Bra019039	1049	115.2	-5.26262	-5.26592	-5.28885	-4.18987	-4.77458	-4.75812
Bra019045	605	68.4	-4.32463	-3.74815	-4.57271	-3.67003	-4.16759	-4.04197
Bra019075	472	51.4	-3.48443	-3.96485	-4.24304	-3.52271	-3.67442	-3.52668
Bra019078	412	44.4	-3.33823	-3.46211	-3.36446	-3.42745	-3.41446	-3.36696
Bra019092	717	77.9	-4.3984	-4.4017	-4.27849	-4.22091	-4.60933	-4.37101
Bra019115	590	66.2	-4.1676	-3.97461	-4.08468	-4.28237	-4.15668	-4.03107
Bra019131	312	33.6	-3.78176	-3.78506	-3.03795	-4.70465	-4.72508	-4.70862
Bra019132	312	34.3	-3.78176	-3.69791	-4.06326	-4.22753	-4.24796	-3.75437
Bra019148	307	32.7	-3.49854	-3.45353	-3.35727	-3.52154	-3.54198	-3.52551
Bra019206	517	56.5	-4.0011	-4.48152	-3.14271	-4.92398	-4.94442	-4.92795
Bra019207	387	44.1	-3.98446	-3.19939	-3.14821	-2.97213	-3.06276	-2.98926
Bra019214	613	66.7	-2.85033	-2.80989	-2.85414	-2.86123	-2.90112	-2.81159
Bra019231	710	75.9	-3.33723	-3.35604	-3.334	-5.06175	-5.08219	-5.06572
Bra019277	187	21.4	-3.66859	-3.67189	-3.84094	-4.00521	-4.02565	-4.00918
Bra019286	880	99	-4.70921	-4.34453	-4.36746	-3.30372	-3.19769	-4.45997
Bra019291	653	73.4	-4.35779	-4.10582	-4.23789	-3.70319	-3.76709	-4.07513
Bra019293	423	47	-3.21498	-3.19939	-3.12356	-3.0515	-3.05793	-3.01473
Bra019294	412	45.7	-2.99342	-3.10417	-3.11212	-3.13519	-3.07497	-3.089
Bra019302	880	97.7	-4.70921	-4.34453	-4.36746	-4.67785	-4.47644	-4.45997
Bra019344	346	38.4	-3.82668	-3.93913	-3.96205	-4.74957	-4.77	-4.75354
Bra019355	327	34.3	-3.9113	-4.28258	-3.82838	-4.72504	-4.74548	-4.72901
Bra019386	260	28.4	-3.81172	-3.81502	-3.7288	-3.78037	-3.8008	-3.67519
Bra019433	888	99.6	-3.50007	-4.49459	-3.54439	-3.66754	-3.7814	-3.80115
Bra019446	1747	193.6	-3.69881	-3.62412	-3.56098	-3.55516	-3.73286	-3.58169
Bra019457	562	62.1	-4.03734	-4.04064	-4.17271	-4.11513	-4.28169	-4.00996
Bra019528	503	54.8	-3.6212	-3.6245	-3.5717	-3.55033	-3.4701	-3.63728
Bra019572	399	43	-3.99772	-4.00102	-4.02395	-3.96637	-4.13293	-3.97034
Bra019574	206	23.6	-3.71062	-3.51762	-3.6277	-4.52436	-4.5448	-4.52833
Bra019613	544	61.8	-4.50033	-4.28178	-4.52655	-4.24712	-4.48941	-4.10496
Bra019634	527	57.4	-3.84972	-3.73651	-3.71113	-3.70185	-3.67399	-3.82233
Bra019639	358	38.8	-3.33333	-3.30767	-3.30344	-3.19617	-3.35345	-3.27698
Bra019694	1448	162.4	-4.70365	-4.9288	-4.38745	-4.52616	-4.43745	-4.89811
Bra019711	354	39.5	-4.79085	-4.79415	-4.81708	-3.7181	-3.60384	-3.91837
Bra019733	566	61.3	-2.89086	-2.90106	-2.9527	-3.06568	-2.9082	-2.90658
Bra019734	320	36.6	-2.73416	-2.72092	-2.75203	-2.80716	-2.79656	-2.64406
Bra019738	423	46.6	-3.91395	-3.64104	-3.61566	-3.51461	-3.90303	-3.79941
Bra019741	142	15.6	-3.54904	-3.35604	-3.24427	-4.36278	-4.38322	-4.36675
Bra019748	409	44.1	-3.49184	-3.68078	-3.7037	-3.78082	-3.48092	-3.71224
Bra019756	148	16.4	-2.84391	-2.95301	-2.76624	-3.102	-3.03946	-2.89336
Bra019760	638	71.8	-4.3477	-4.351	-4.37392	-5.01531	-5.03575	-5.01928
Bra019776	321	35.9	-3.70696	-3.57556	-3.59849	-3.76275	-3.50698	-3.67957
Bra019807	274	29.6	-4.6796	-4.6829	-4.70582	-4.17112	-4.19156	-3.61082
Bra019845	991	107.9	-2.93043	-2.97877	-2.944	-3.29808	-3.03667	-2.8781
Bra019846	299	35	-4.2404	-3.87572	-3.89865	-3.98719	-3.8615	-3.99116
Bra019904	428	49	-4.39617	-4.03149	-4.20055	-4.84194	-4.86237	-4.84591
Bra019950	939	102	-3.696	-3.67375	-3.77834	-3.6918	-4.1622	-4.14573
Bra019953	501	54.8	-3.0332	-3.01557	-3.08142	-4.21136	-3.0557	-2.99522
Bra019956	190	21.1	-3.6755	-3.48251	-3.84786	-3.3753	-3.18746	-3.53897
Bra019980	483	54.3	-4.44867	-4.45198	-3.99778	-4.41732	-4.06978	-4.19944
Bra019994	261	29.3	-3.54455	-3.54785	-3.73047	-3.67289	-3.53363	-3.67686
Bra020000	164	18.5	-3.22624	-3.13777	-3.20416	-3.47109	-3.16702	-3.19886
Bra020005	413	46.4	-2.78961	-2.70576	-2.64098	-2.89702	-2.74997	-2.61293
Bra020014	223	23.3	-3.74506	-3.55206	-3.91741	-4.5588	-4.57923	-4.56277
Bra020043	225	24.2	-3.41794	-3.07882	-3.57886	-3.44873	-3.40702	-3.4527
Bra020047	405	44	-4.15033	-4.37548	-4.17656	-3.8637	-4.13941	-4.12295
Bra020056	291	32.8	-3.42699	-3.86394	-3.77772	-4.19726	-3.65343	-3.72411
Bra020060	299	32	-3.06431	-4.02185	-3.15268	-3.84107	-4.22948	-3.22774
Bra020065	1079	119.4	-3.38838	-3.66539	-3.36157	-3.75215	-3.4931	-3.81612
Bra020079	721	81.2	-3.10415	-3.17367	-3.10482	-3.14935	-3.13947	-3.11336
Bra020098	226	25.3	-3.05189	-3.64502	-3.39173	-2.93113	-3.12264	-2.9351
Bra020124	253	26.8	-3.53103	-3.60688	-3.71695	-3.76851	-3.52011	-3.44149
Bra020139	638	69.4	-3.68494	-3.72775	-3.79414	-3.73656	-3.85966	-3.74053
Bra020169	423	46.6	-4.39107	-4.17252	-3.40305	-3.99173	-3.90303	-4.14183
Bra020209	300	31.9	-4.24185	-3.76803	-3.5691	-3.57367	-4.23093	-3.84649
Bra020255	359	39.1	-3.25288	-3.11005	-3.1156	-3.30319	-3.32362	-3.22549
Bra020325	342	38.5	-3.14241	-3.14571	-3.13	-3.00416	-3.05738	-3.05829
Bra020335	312	35.5	-4.736	-4.7393	-4.76223	-4.00568	-3.40286	-3.53253
Bra020407	770	84.2	-3.63698	-3.58757	-3.58636	-3.66562	-4.07603	-3.92486
Bra020523	306	35.6	-3.77333	-3.45212	-3.35585	-3.26485	-3.35492	-3.37796
Bra020529	721	81.2	-4.25469	-3.98914	-3.94992	-4.22333	-3.6575	-4.031
Bra020541	351	39	-3.09696	-3.06618	-3.12318	-3.16473	-3.05196	-3.06957
Bra020549	262	30.4	-3.4297	-3.30172	-2.9621	-3.30657	-3.21787	-3.27104
Bra020572	468	51.8	-3.2219	-3.26218	-3.47592	-3.4828	-3.50323	-3.03345
Bra020586	645	71.4	-5.05141	-5.05471	-5.07763	-4.17495	-4.56337	-4.17892
Bra020587	451	51.5	-3.08311	-3.17505	-3.10934	-3.17447	-3.23189	-3.12828
Bra020605	434	47.3	-3.7654	-3.65219	-3.72947	-3.67189	-3.63797	-3.6215
Bra020619	913	106.4	-4.50335	-4.50665	-4.1146	-5.17096	-5.1914	-5.17493
Bra020674	89	9.7	-3.49227	-3.49557	-3.51849	-4.15988	-4.18032	-4.16385
Bra020696	104	11	-3.21749	-3.08609	-3.10901	-2.8658	-3.01751	-3.0554
Bra020697	217	23.4	-4.10119	-4.10449	-3.65029	-4.06983	-3.86842	-3.85195
Bra020760	301	33.1	-3.25802	-3.13265	-3.09343	-3.07627	-3.11843	-3.17451
Bra020776	180	19.7	-3.79815	-3.65532	-3.48195	-4.46576	-4.4862	-4.46973
Bra020782	201	21.5	-3.08265	-3.11698	-3.1399	-3.28324	-3.13618	-3.15593
Bra020784	199	21.9	-3.84173	-3.58976	-3.61268	-3.66425	-3.35369	-3.66822
Bra020801	516	56.4	-3.84055	-4.1127	-4.02648	-3.69269	-3.98934	-3.97287
Bra020810	363	39.3	-3.16829	-3.00572	-3.13778	-3.13693	-2.89321	-3.08417
Bra020813	435	48.4	-3.9261	-3.9294	-3.3155	-4.00388	-3.69333	-3.89871
Bra020836	495	56.3	-4.09136	-4.09466	-4.26371	-4.9051	-4.92553	-4.90907
Bra020838	422	44.8	-3.21395	-3.25768	-3.30232	-3.12823	-3.39384	-3.14958
Bra020868	144	15.6	-3.16976	-3.17306	-3.10422	-3.04664	-3.27535	-3.05061
Bra020912	446	50	-3.77724	-3.71839	-3.87601	-3.90558	-3.70417	-3.68771
Bra020980	386	44	-3.12087	-3.31322	-3.14709	-3.43535	-3.18405	-3.36969
Bra021026	234	26.2	-4.61106	-4.61436	-4.63729	-3.46576	-3.6459	-3.88471
Bra021044	367	39.6	-4.32939	-4.33269	-3.98764	-3.93006	-4.09662	-4.30201
Bra021077	342	36.5	-4.0769	-3.93408	-4.32498	-4.04555	-4.28783	-3.7071
Bra021110	253	27.5	-4.64497	-4.64827	-4.67119	-3.33486	-3.4036	-3.33883
Bra021123	175	19.2	-2.85142	-2.94412	-2.8579	-2.65419	-2.8405	-2.80429
Bra021125	167	18.5	-3.35062	-3.51362	-4.01367	-3.73424	-3.60855	-3.96006
Bra021132	812	91.9	-3.41104	-3.39883	-3.04091	-3.30713	-3.35515	-3.32468
Bra021148	756	83.2	-2.84853	-2.99334	-2.89374	-2.91004	-2.86641	-2.97571
Bra021150	995	112	-4.12573	-4.06688	-4.56693	-4.09437	-4.38365	-4.09834
Bra021157	304	32.5	-4.2476	-4.02905	-4.05198	-4.21624	-3.67241	-3.85224
Bra021175	259	28.2	-2.85581	-2.65413	-2.9255	-3.05559	-2.84489	-2.97455
Bra021177	298	32	-2.57934	-2.558	-2.43479	-2.56744	-2.53196	-2.57141
Bra021179	452	48.2	-2.10111	-2.01323	-2.20972	-2.01991	-2.18278	-2.10542
Bra021187	168	19	-2.56953	-3.99334	-2.60689	-2.20791	-2.50685	-2.42693
Bra021199	464	47.4	-4.06327	-4.2127	-4.45747	-4.03191	-4.42032	-3.92674
Bra021203	1255	138.7	-4.49539	-4.49869	-4.8896	-5.30914	-5.32957	-5.31311
Bra021214	163	17.9	-3.60894	-3.50309	-3.43887	-3.30874	-3.26702	-3.47241
Bra021232	107	12.1	-3.15729	-3.57556	-3.12137	-3.76275	-3.41521	-3.20245
Bra021241	393	42.7	-3.12867	-3.13197	-3.229	-3.08061	-3.01241	-3.11866
Bra021275	424	46.6	-3.19712	-3.41012	-3.18787	-4.36074	-4.15932	-3.29776
Bra021276	354	38.4	-4.09188	-3.83991	-4.11811	-3.2971	-3.28857	-3.2194
Bra021288	455	48.5	-3.78592	-3.94892	-3.74999	-3.91426	-3.775	-4.02738
Bra021300	531	57.2	-4.96694	-4.97024	-4.99317	-3.13625	-4.4789	-4.46244
Bra021322	857	97.5	-3.33598	-3.25905	-3.24201	-3.09815	-3.06011	-3.13461
Bra021375	111	12.3	-3.33293	-3.33623	-3.272	-3.55685	-3.32201	-3.30554
Bra021400	611	67.3	-4.18279	-4.07695	-4.09987	-3.88259	-4.53985	-4.1554
Bra021411	231	26.6	-3.76036	-3.65452	-3.93271	-3.53271	-3.89557	-3.53668
Bra021422	560	61.7	-3.81395	-3.87939	-3.90232	-4.11358	-4.02487	-3.78656
Bra021431	351	40	-3.83291	-3.94536	-3.85914	-3.80156	-3.45402	-3.91467
Bra021473	357	40.5	-2.9816	-3.43609	-2.93425	-2.48213	-2.77927	-2.82761
Bra021477	527	58.6	-3.60193	-3.85302	-3.66766	-3.70185	-3.40867	-3.65752
Bra021478	143	15.8	-2.80612	-3.07827	-2.96101	-2.90343	-2.92387	-2.97186
Bra021508	579	65.9	-4.05028	-3.89388	-3.70853	-3.57523	-3.87966	-3.93575
Bra021517	412	46.6	-3.68065	-3.81865	-3.76903	-2.73548	-3.89158	-3.71542
Bra021526	641	70.1	-4.57159	-4.20691	-4.22983	-4.06311	-4.56066	-4.06708
Bra021529	775	81.5	-4.01721	-3.8557	-3.87862	-3.9237	-4.07884	-3.92767
Bra021542	359	39.6	-4.79694	-4.80024	-4.82317	-3.72419	-3.83178	-3.81531
Bra021549	592	64.4	-3.97278	-3.90353	-3.71817	-4.13772	-3.51189	-4.03254
Bra021611	1047	116.3	-5.2618	-5.2651	-5.28802	-3.55834	-4.77375	-4.53544
Bra021673	215	24.2	-2.16775	-3.00939	-2.15491	-3.02442	-2.9723	-2.91343
Bra021677	328	36.5	-3.71633	-3.71963	-3.74255	-4.0274	-3.63286	-3.68894
Bra021681	350	38.5	-2.49145	-2.41082	-2.72936	-2.51651	-2.53196	-2.56263
Bra021682	426	47.6	-2.71592	-3.20246	-3.12663	-2.92082	-2.97385	-3.05854
Bra021701	2338	272.8	-5.61069	-5.61399	-5.63692	-4.03527	-3.85941	-3.91121
Bra021720	1028	117.2	-4.1399	-4.02669	-3.88213	-4.74536	-4.39782	-4.74933
Bra021733	1098	120.5	-3.71425	-3.82335	-3.79016	-3.85315	-3.9098	-3.8237
Bra021795	239	25.9	-3.666	-3.5096	-3.53253	-3.63465	-3.56793	-3.55147
Bra021810	1004	108.9	-3.40473	-4.40178	-3.99105	-3.8505	-3.33503	-4.1748
Bra021814	893	99.1	-4.49373	-4.15461	-4.17753	-4.46237	-4.48281	-4.32022
Bra021826	321	35	-2.76158	-2.85403	-2.63786	-3.0268	-2.80801	-2.89489
Bra021855	239	26.7	-3.22231	-3.44746	-3.28474	-3.15753	-3.43323	-3.1615
Bra021863	321	35.6	-3.63441	-3.63771	-3.92948	-3.60305	-3.69604	-3.76672
Bra021896	175	20	-3.78592	-3.78922	-4.03399	-3.49929	-3.62887	-3.6124
Bra021914	235	25.6	-3.65867	-3.57482	-3.27741	-3.54017	-3.4259	-3.63129
Bra021930	502	56	-3.90116	-3.76976	-3.85483	-4.0661	-3.81769	-3.80122
Bra021942	194	20.8	-3.57541	-3.57871	-3.71078	-3.54405	-3.81976	-3.54802
Bra021961	391	42.1	-3.79263	-3.79593	-3.31618	-3.34027	-3.39174	-3.34424
Bra022027	776	86.5	-4.28661	-4.65789	-4.31284	-4.40138	-4.27569	-4.6272
Bra022029	472	50.1	-3.30301	-3.42773	-3.23444	-3.29337	-3.31381	-3.42601
Bra022067	1191	132.3	-3.8864	-3.99884	-3.98226	-4.05595	-3.94511	-4.01162
Bra022091	1205	131.9	-4.62387	-4.48104	-4.30767	-4.59251	-4.13582	-4.59648
Bra022092	200	21.2	-3.05152	-3.18445	-2.97804	-4.51152	-4.53196	-4.51549
Bra022105	394	43.5	-3.79595	-3.8864	-4.1646	-3.96089	-4.12745	-3.96486
Bra022114	337	36.2	-3.59339	-3.65884	-3.84146	-3.50767	-3.91346	-3.62815
Bra022143	93	9.9	-3.25609	-3.25939	-3.19516	-3.33388	-3.35431	-3.33785
Bra022156	342	39.5	-3.49712	-3.38124	-3.18931	-3.15345	-3.27359	-3.31712
Bra022160	674	69.2	-2.49417	-2.37397	-2.6574	-2.55201	-2.62662	-2.39281
Bra022162	495	53	-3.98221	-3.98551	-4.00844	-3.79115	-3.88414	-3.79512
Bra022204	504	53.6	-3.22	-3.77149	-2.72747	-3.30014	-3.61114	-3.24479
Bra022209	1091	121.5	-4.80255	-4.584	-4.35165	-5.24832	-5.26875	-5.25229
Bra022242	651	68.1	-4.01404	-4.10449	-3.96771	-4.06983	-4.09027	-4.32907
Bra022247	354	38.5	-3.42912	-3.16068	-3.12688	-3.43728	-3.4182	-3.44125
Bra022266	506	57.7	-3.31253	-3.19342	-3.09716	-3.12931	-3.24488	-3.19434
Bra022278	609	66	-3.85037	-3.70755	-3.50862	-3.76466	-3.7851	-3.72033
Bra022282	325	35.4	-4.75373	-4.75703	-4.77996	-3.08891	-3.03524	-3.07313
Bra022292	533	57.2	-3.2443	-3.31866	-3.14354	-4.23825	-3.1868	-3.14185
Bra022298	424	48.4	-3.69312	-3.69642	-3.53371	-3.88362	-3.8169	-3.72788
Bra022356	323	35.5	-2.9122	-2.73316	-2.8582	-2.96382	-2.78109	-2.91075
Bra022357	297	35.3	-4.71461	-4.71791	-4.74083	-3.83815	-4.22656	-3.98825
Bra022364	101	10.7	-2.84823	-3.07338	-2.99364	-2.93606	-2.87352	-2.85706
Bra022366	760	84.2	-4.64554	-4.28086	-4.44992	-4.13706	-4.26664	-4.39631
Bra022378	349	40.6	-4.0857	-3.67403	-3.63481	-3.63937	-4.07478	-3.80304
Bra022389	426	47.2	-3.69517	-3.92032	-3.78354	-4.8399	-4.86034	-4.84387
Bra022418	450	49	-3.61631	-3.61961	-3.74519	-3.58495	-3.65369	-3.63723
Bra022419	286	31.9	-4.22109	-4.00255	-3.87934	-4.18974	-4.21017	-3.97186
Bra022421	602	65.7	-4.32248	-4.0705	-4.3487	-4.29112	-4.16543	-4.29509
Bra022425	365	39.3	-2.92908	-2.89896	-2.92188	-2.98746	-2.98031	-2.95068
Bra022449	408	46	-3.53029	-3.57706	-3.70264	-3.5907	-3.56283	-3.46339
Bra022459	561	65.1	-4.14571	-3.45004	-3.55464	-4.48233	-4.28092	-3.6017
Bra022462	345	36.7	-3.93457	-4.30585	-3.96079	-3.90321	-4.06978	-4.05331
Bra022484	131	14.6	-3.31773	-3.32103	-3.4311	-3.37352	-3.17211	-3.29034
Bra022502	247	28.8	-3.59315	-3.93888	-3.54683	-3.48925	-3.34487	-3.56577
Bra022504	1063	117.6	-3.80598	-3.54741	-3.58704	-3.49666	-3.60425	-3.53342
Bra022511	212	23.6	-3.86921	-3.87251	-3.89544	-3.83786	-4.08014	-3.84183
Bra022554	124	13.9	-3.49017	-2.87617	-3.88437	-4.30391	-4.32435	-4.30788
Bra022597	542	60.6	-4.13075	-4.02491	-4.04783	-4.46737	-4.11983	-3.99422
Bra022618	606	66.5	-3.56192	-3.7054	-3.50648	-3.67075	-3.58204	-3.63521
Bra022660	134	15	-3.89183	-3.67328	-3.69621	-3.63863	-3.65906	-3.6426
Bra022692	447	49.7	-4.19319	-4.19649	-4.07328	-4.16183	-4.03614	-4.01967
Bra022716	375	42.2	-4.81588	-4.81918	-4.8421	-4.08555	-3.76357	-3.9434
Bra022721	238	25.9	-3.57703	-3.58033	-3.53071	-3.63283	-3.65326	-3.41495
Bra022724	193	20.4	-2.98334	-3.16898	-2.96257	-3.06469	-2.94828	-3.10208
Bra022751	929	103.1	-4.25562	-3.31554	-3.3276	-4.06456	-3.37287	-3.3564
Bra022757	367	39.4	-3.96142	-4.11085	-4.13377	-3.93006	-3.9505	-3.93403
Bra022760	76	8.7	-3.08127	-3.08457	-2.91844	-2.97736	-2.93565	-3.05388
Bra022774	301	32.6	-3.67902	-3.60977	-3.6327	-3.51297	-3.5334	-3.46258
Bra022775	221	24.8	-3.41015	-3.41345	-3.33371	-3.60064	-3.53393	-3.44491
Bra022815	215	24.2	-2.73544	-2.09902	-2.77444	-2.12963	-2.09354	-2.16129
Bra022816	215	24.3	-2.59656	-2.63807	-2.62279	-2.6453	-2.87317	-2.59751
Bra022819	669	73.6	-2.8096	-2.75882	-2.70789	-2.80292	-2.71989	-2.78703
Bra022839	325	35.2	-2.34719	-2.43689	-3.08976	-3.13131	-2.41037	-3.00207
Bra022878	146	15.4	-3.36481	-3.45526	-3.47818	-3.33345	-3.35389	-3.42457
Bra022880	774	86.6	-3.90014	-3.90344	-4.20257	-3.92314	-4.07828	-3.87275
Bra022899	1004	108.8	-4.76646	-3.46155	-3.38332	-3.33716	-4.00221	-3.37735
Bra022920	379	42.2	-3.7791	-3.97869	-3.67062	-3.74774	-3.96447	-3.67916
Bra022927	460	48.3	-3.95036	-3.86651	-3.81689	-4.87325	-4.89369	-4.87722
Bra022931	557	58.9	-3.17479	-3.25064	-3.21459	-3.23207	-3.26921	-3.17499
Bra022964	551	61.5	-3.80691	-3.75585	-3.83313	-3.77555	-4.01784	-3.84167
Bra022984	1680	183.4	-5.46716	-5.47046	-5.49338	-4.73683	-4.75727	-4.7408
Bra023002	695	75.7	-3.53977	-3.33126	-3.87961	-3.82203	-3.95897	-3.27112
Bra023060	331	35.6	-3.80743	-4.28786	-4.08893	-4.03135	-3.70936	-3.78005
Bra023072	444	47.5	-2.24087	-3.01747	-2.20029	-2.1183	-2.1082	-2.17432
Bra023084	390	42.5	-2.79549	-2.85849	-2.74187	-2.76413	-2.71819	-2.8278
Bra023099	330	37.1	-3.19216	-3.15088	-3.21838	-3.1608	-3.13666	-3.18891
Bra023102	283	30	-2.96936	-2.63624	-3.67847	-3.00907	-3.72847	-3.23488
Bra023109	751	84.9	-4.16325	-4.00685	-4.29861	-4.24103	-3.99262	-4.04871
Bra023110	642	70.6	-4.35041	-4.20759	-4.12137	-4.06378	-4.19337	-4.06775
Bra023126	528	58.6	-3.73403	-3.53642	-4.29174	-3.44176	-3.72311	-3.61488
Bra023160	476	53.1	-3.80551	-3.96851	-3.99144	-3.65765	-4.43141	-3.71598
Bra023169	909	98.9	-3.87819	-3.80577	-3.90442	-4.12766	-4.07555	-3.89427
Bra023199	938	103.6	-3.9836	-4.10341	-4.19888	-4.0066	-4.02704	-4.01057
Bra023203	681	75.8	-4.12075	-4.60117	-4.6241	-5.04364	-5.06408	-5.04761
Bra023206	90	10	-2.65202	-2.96894	-2.94356	-2.98864	-3.14378	-2.93826
Bra023306	197	21.8	-4.53631	-4.53962	-4.56254	-3.55072	-3.82642	-3.80996
Bra023311	427	48.3	-2.97465	-3.0495	-2.86107	-4.84092	-4.86136	-4.84489
Bra023336	588	64.4	-3.13616	-3.2292	-3.29709	-3.54851	-3.56894	-3.52144
Bra023337	557	60.2	-4.14261	-4.29203	-4.53681	-4.47923	-4.13169	-4.26135
Bra023354	569	63.2	-4.04272	-3.95887	-3.90924	-4.9656	-4.98604	-4.96957
Bra023411	274	30	-3.56566	-3.98393	-4.00685	-3.694	-3.62729	-3.69797
Bra023413	240	26.5	-3.50812	-3.51142	-3.36953	-3.54931	-3.6569	-3.64043
Bra023419	612	68.9	-3.51009	-3.5695	-3.59243	-3.56588	-3.38421	-3.67899
Bra023435	194	21.9	-3.83068	-3.68785	-3.71078	-4.49829	-4.51873	-4.50226
Bra023450	406	43.7	-3.73643	-3.62323	-3.44523	-3.64293	-3.66336	-3.6469
Bra023474	536	57.6	-3.85707	-4.12922	-3.95584	-3.89826	-3.84615	-3.71318
Bra023503	597	64.9	-3.58646	-3.84503	-3.9301	-3.58853	-3.60896	-3.81434
Bra023530	341	38.5	-3.49585	-3.66396	-3.52207	-3.5128	-3.53323	-3.57112
Bra023544	668	74.3	-4.36766	-4.22483	-4.39388	-5.03527	-5.0557	-5.03924
Bra023553	554	62.6	-4.98536	-4.98866	-5.01158	-3.99976	-4.49732	-4.48085
Bra023573	356	39	-3.83906	-3.62051	-3.77813	-3.48319	-3.82814	-3.36797
Bra023574	613	65.9	-4.07507	-4.18751	-4.35656	-3.88401	-4.31942	-4.30295
Bra023593	1088	124.7	-5.27848	-5.28178	-5.3047	-3.65606	-3.72349	-3.81973
Bra023623	565	60.8	-3.59596	-3.63547	-3.84403	-3.73209	-3.75253	-3.73606
Bra023636	251	27.9	-3.60013	-3.60343	-3.49165	-4.61017	-4.6306	-4.61414
Bra023639	310	33.9	-3.55712	-3.27411	-3.71804	-3.37963	-3.5462	-3.59188
Bra023645	765	84.4	-3.29944	-3.22033	-3.20234	-3.20766	-3.12782	-3.1586
Bra023780	577	63.2	-3.60508	-4.5292	-3.66752	-4.97167	-4.9921	-4.97564
Bra023838	515	58.7	-4.25469	-4.25799	-4.28091	-4.22333	-4.09764	-4.44915
Bra023845	501	55.1	-3.98744	-3.54705	-4.26894	-3.95609	-4.08567	-4.0692
Bra023851	250	27.3	-3.09572	-3.07489	-3.12194	-3.21049	-3.16647	-3.12104
Bra023862	329	36	-3.6451	-3.58625	-4.0863	-3.6863	-4.04915	-4.03269
Bra024005	948	105.7	-3.35533	-3.82402	-3.72637	-3.75594	-3.77637	-3.82954
Bra024023	642	71.5	-3.72716	-3.77393	-3.84516	-4.17293	-3.99707	-3.79155
Bra024051	748	82.5	-3.31641	-3.3482	-3.55091	-3.47161	-3.70689	-3.41627
Bra024068	250	28.2	-3.68555	-3.6017	-3.43556	-3.76333	-3.67463	-3.43631
Bra024086	563	60.9	-3.95096	-4.15056	-4.06434	-4.961	-4.98144	-4.96497
Bra024087	284	32.3	-3.74092	-3.85337	-4.02242	-3.96484	-3.50816	-3.71354
Bra024102	325	36	-2.94082	-2.9717	-3.10786	-3.08891	-2.91674	-3.01878
Bra024133	497	56.4	-4.23924	-4.09641	-4.26546	-4.90685	-4.92728	-4.91082
Bra024200	891	97.8	-3.27265	-3.22654	-2.8978	-3.05657	-2.92313	-3.04707
Bra024205	287	31.4	-3.30179	-3.58909	-3.61201	-4.19125	-3.84371	-3.15383
Bra024231	78	9.2	-3.28885	-3.29215	-3.31507	-3.62547	-3.42405	-3.40759
Bra024240	921	104.2	-3.71475	-3.84768	-3.83439	-5.17475	-5.19519	-5.17872
Bra024245	469	50.8	-3.95878	-3.68587	-3.8253	-4.40454	-3.94786	-3.93139
Bra024255	355	37.8	-3.20101	-3.25131	-3.29979	-3.80648	-2.96824	-3.24618
Bra024265	182	18.2	-3.80295	-3.80625	-3.82917	-3.77159	-3.79203	-3.77556
Bra024267	334	36.2	-3.04132	-3.15611	-3.56137	-3.45548	-3.21061	-3.12542
Bra024269	328	34.7	-3.71633	-3.80678	-4.30683	-3.68497	-4.04783	-3.77609
Bra024271	432	47.8	-4.87733	-4.88063	-4.90356	-3.80458	-3.82502	-4.00485
Bra024278	333	35.9	-3.91919	-3.81335	-3.83627	-3.69154	-3.43115	-3.78266
Bra024287	112	12	-3.44597	-3.06392	-2.99507	-3.14577	-3.0497	-3.03323
Bra024290	408	45.4	-4.15354	-4.37869	-3.83734	-3.77976	-3.72764	-4.348
Bra024300	293	32.8	-3.86362	-3.75777	-4.03597	-3.83226	-3.58385	-3.63994
Bra024311	780	84.1	-5.13394	-5.13724	-5.16017	-4.40362	-4.42405	-4.40759
Bra024346	316	36	-2.84391	-2.97398	-2.88127	-2.85892	-2.84412	-2.9433
Bra024384	248	27.9	-3.27457	-3.46351	-3.17116	-2.95173	-3.16298	-3.0904
Bra024410	666	72.7	-4.5882	-3.95468	-4.1373	-4.55685	-4.10016	-4.19284
Bra024417	1014	114.9	-4.20649	-3.85325	-3.81171	-4.37143	-3.83903	-3.94175
Bra024418	833	95.3	-4.1211	-3.9897	-4.07477	-4.01719	-4.11018	-4.18086
Bra024433	466	51.7	-4.06514	-4.43641	-4.09136	-4.03378	-4.42219	-4.40573
Bra024443	277	30.5	-3.83923	-3.98866	-3.86545	-4.65297	-4.67341	-4.65694
Bra024480	119	13.1	-3.36315	-3.36645	-3.22968	-3.58707	-3.82935	-3.59104
Bra024484	637	70.1	-4.20089	-4.09505	-3.89612	-3.83854	-3.80462	-4.1735
Bra024486	3858	435.2	-5.12924	-4.98641	-4.81304	-5.79685	-5.81729	-5.80082
Bra024495	293	32.8	-3.86362	-3.67062	-3.69355	-4.20024	-3.6564	-3.83623
Bra024514	500	55.6	-3.82688	-3.98988	-3.92565	-4.06436	-4.23093	-4.43631
Bra024516	292	31.6	-3.47678	-3.59659	-4.25633	-4.67587	-4.69631	-4.67984
Bra024527	540	61.5	-3.8603	-3.69879	-3.67825	-3.71244	-3.68457	-3.6681
Bra024548	356	39.8	-4.31618	-4.09763	-3.86528	-4.76194	-4.78238	-4.76591
Bra024568	583	63.4	-3.6853	-3.03309	-3.06526	-2.95497	-3.82051	-3.70138
Bra024600	219	24.1	-3.46835	-3.4095	-3.49457	-3.50954	-3.72627	-3.51351
Bra024620	344	37.6	-3.41668	-2.94286	-2.94131	-3.4683	-3.48873	-2.8877
Bra024627	872	95.6	-3.82064	-3.78773	-3.92984	-3.92056	-3.89269	-3.83276
Bra024633	597	65	-4.31885	-4.544	-4.19895	-4.98647	-5.0069	-4.99044
Bra024634	467	50.8	-3.58895	-3.39595	-3.57566	-3.64936	-3.53852	-3.39242
Bra024659	227	25.1	-3.42178	-3.55978	-3.51016	-3.20479	-3.22523	-3.34004
Bra024663	904	100.8	-5.19802	-5.20132	-5.22424	-3.99057	-4.07315	-4.12924
Bra024699	584	63.6	-3.83217	-4.16646	-3.99309	-3.51451	-2.7255	-3.58293
Bra024715	618	69.3	-3.85675	-4.19104	-4.10482	-4.52436	-3.90797	-4.30648
Bra024721	135	15.2	-3.67321	-3.53038	-3.55331	-3.64186	-3.66229	-3.64583
Bra024759	727	82.6	-4.06199	-3.82793	-4.01566	-3.95808	-4.05107	-3.84555
Bra024798	984	110.2	-3.80348	-4.0077	-3.89934	-4.08954	-3.82598	-3.88524
Bra024847	280	32.5	-4.68901	-4.69231	-4.71523	-3.95868	-3.63669	-3.70738
Bra024861	462	52	-4.06139	-4.21082	-4.45559	-4.39801	-4.1966	-4.03401
Bra024879	151	17.5	-2.3755	-2.4464	-2.26236	-2.36009	-1.99661	-2.44405
Bra024899	726	78.4	-4.40382	-4.26099	-4.01507	-4.11719	-4.39289	-4.2303
Bra024922	1625	182.5	-4.33876	-4.41461	-4.30283	-4.57625	-4.48754	-4.47107
Bra024969	203	21.4	-3.70425	-3.5984	-3.62133	-4.51799	-4.53842	-4.52196
Bra024986	391	44.6	-3.22124	-3.20386	-3.07492	-3.18988	-3.16989	-3.13454
Bra024995	210	23.9	-4.08695	-3.8684	-4.11317	-4.05559	-3.70805	-3.83771
Bra024999	365	39.2	-3.95904	-4.33032	-3.71642	-3.92769	-4.3161	-4.29963
Bra025066	386	44.1	-3.87419	-3.71779	-3.81327	-3.95198	-3.64142	-3.75966
Bra025079	288	31.1	-3.47079	-3.42579	-3.77322	-3.23852	-4.2132	-3.71961
Bra025081	389	42.1	-4.8318	-4.8351	-4.85802	-4.32332	-3.97578	-4.10544
Bra025088	374	40.9	-3.86048	-3.97292	-3.99585	-4.30624	-4.10483	-3.94224
Bra025111	308	34.7	-3.33246	-3.33576	-3.23811	-3.26768	-3.20096	-3.24061
Bra025138	247	27.3	-3.93558	-3.93888	-3.81567	-3.90422	-4.1465	-4.13004
Bra025142	787	89.4	-3.90737	-3.8189	-3.84183	-3.78425	-3.80468	-3.78822
Bra025162	770	86.1	-3.37246	-3.42407	-3.25694	-3.37271	-3.04923	-3.37668
Bra025225	1021	115.2	-3.38755	-3.48332	-3.41378	-3.52932	-3.44061	-3.55139
Bra025256	483	54.2	-4.44867	-3.60688	-3.83808	-4.41732	-4.21591	-4.19944
Bra025263	278	30.3	-3.07311	-3.36697	-3.28075	-3.2566	-3.27703	-3.29678
Bra025272	281	31.5	-3.19919	-3.20249	-3.06357	-2.9871	-3.11143	-3.14465
Bra025283	919	102	-3.97472	-3.88625	-4.00094	-4.21957	-4.01815	-4.00169
Bra025295	1844	203.7	-4.80864	-4.66581	-4.68874	-5.47625	-5.49669	-5.48022
Bra025309	248	27.4	-3.59491	-3.52566	-3.54858	-3.6507	-3.44929	-3.37846
Bra025348	351	40.8	-2.79152	-2.74513	-2.96212	-2.82638	-2.99091	-4.0608
Bra025365	168	19.4	-3.62206	-3.62536	-3.79441	-3.73683	-3.61114	-3.59467
Bra025392	960	108.3	-5.22412	-5.22742	-5.25034	-4.49379	-4.3681	-4.35164
Bra025394	156	17.5	-3.736	-3.96115	-3.98408	-3.70465	-3.94693	-3.56249
Bra025446	247	27.8	-4.15742	-3.79275	-3.81567	-4.60319	-4.62362	-4.60716
Bra025448	583	65.2	-3.16867	-3.28654	-4.55662	-4.97616	-4.9966	-4.98013
Bra025454	1129	125.9	-4.1806	-4.06739	-4.04201	-3.94097	-4.05317	-4.22576
Bra025459	1175	134	-3.67842	-3.60762	-3.63054	-3.60843	-3.57669	-3.6124
Bra025480	487	53.3	-3.27617	-3.24248	-3.26541	-3.08511	-2.52576	-2.63954
Bra025492	179	19.8	-2.90364	-3.06664	-3.19871	-3.42195	-3.20503	-2.97595
Bra025527	455	50.5	-4.20089	-4.42604	-4.22711	-4.16953	-4.18997	-4.1735
Bra025567	330	36.4	-3.52991	-3.13019	-3.74519	-3.68761	-3.90434	-2.92006
Bra025584	111	11.8	-2.88923	-2.69941	-2.76933	-3.02537	-2.78489	-2.74127
Bra025612	201	22.8	-4.06792	-3.70325	-3.8723	-4.51369	-4.53412	-4.51766
Bra025649	141	16.5	-3.54597	-3.16392	-3.30335	-3.08096	-3.2662	-3.32229
Bra025660	538	59.4	-3.45412	-3.65371	-3.63713	-3.54333	-3.84777	-3.66649
Bra025663	365	40.9	-3.8499	-3.96234	-3.78897	-3.81854	-3.67928	-3.73536
Bra025668	337	38.9	-3.30708	-3.65884	-3.61961	-3.30676	-3.64461	-3.46334
Bra025746	718	81.4	-5.09797	-5.10127	-5.1242	-4.02522	-4.38808	-4.59347
Bra025748	308	34	-3.40818	-3.50325	-3.3949	-3.65765	-3.48903	-3.42426
Bra025749	213	23.5	-2.71897	-2.94006	-3.07794	-2.86677	-2.78846	-2.88963
Bra025804	404	45.1	-3.80684	-3.89729	-3.92021	-4.1179	-3.99221	-3.77945
Bra025819	271	31	-3.97585	-3.83302	-3.5871	-3.94449	-3.48781	-3.80233
Bra025858	619	67.5	-2.92974	-2.96129	-2.71537	-2.88491	-2.92571	-3.00183
Bra025862	1402	153.7	-4.91148	-4.43765	-4.46058	-4.403	-4.33628	-4.40697
Bra025895	234	26.1	-4.13394	-3.57297	-3.93832	-4.57971	-4.60014	-4.58368
Bra025899	415	44.5	-3.53768	-3.58444	-3.39476	-3.33718	-3.67288	-3.55376
Bra025920	1340	143.5	-3.5981	-3.82819	-3.65481	-3.8752	-3.66784	-3.72878
Bra025924	167	17.9	-3.00217	-3.10614	-3.21204	-3.25712	-3.02228	-3.07545
Bra025929	581	65.5	-4.5289	-4.16423	-3.99086	-3.93328	-4.15001	-4.50152
Bra025931	328	35.7	-4.75772	-4.76102	-4.78395	-3.68497	-4.04783	-4.25321
Bra025932	1348	150.3	-4.04932	-4.52974	-4.03603	-3.66808	-3.86926	-4.23021
Bra025952	506	56.3	-4.24703	-3.71885	-4.4951	-4.21567	-3.75899	-3.87722
Bra025984	537	59.2	-3.24755	-3.26755	-3.38526	-3.37226	-3.32743	-3.33165
Bra025994	219	25.2	-4.58229	-4.58559	-4.60852	-3.50954	-3.61713	-3.37881
Bra025995	215	24.9	-3.72919	-3.62335	-3.75541	-3.69783	-3.52197	-3.59266
Bra025996	378	39.7	-3.77795	-3.8684	-3.66947	-3.67404	-3.69448	-3.61586
Bra026009	672	75.5	-4.11498	-3.95858	-3.35508	-3.5465	-4.0169	-4.00044
Bra026064	503	54.1	-3.82947	-3.83277	-3.69089	-4.06696	-4.0874	-3.87464
Bra026090	341	37.4	-4.7746	-4.7779	-4.80083	-4.04428	-3.80944	-3.63327
Bra026112	1120	123	-5.29107	-5.29437	-5.31729	-4.30547	-4.3259	-4.30944
Bra026123	324	37.8	-4.05342	-4.05672	-3.93352	-4.02207	-4.26435	-4.02604
Bra026128	931	104.1	-4.25656	-4.25986	-4.39192	-4.48047	-4.35478	-4.14202
Bra026162	864	97.4	-4.22412	-4.33656	-4.25034	-4.30191	-4.2132	-4.45201
Bra026176	153	17.8	-3.38515	-3.58474	-3.33882	-3.69621	-3.30168	-3.44491
Bra026186	375	40.5	-4.81588	-4.81918	-4.8421	-3.67058	-3.44323	-3.46627
Bra026200	1107	125.8	-4.17205	-3.85793	-4.35798	-4.02419	-3.95286	-3.76725
Bra026227	644	73.1	-5.05073	-5.05404	-5.07696	-4.32041	-4.19472	-4.17825
Bra026229	532	59.7	-3.56982	-3.60933	-3.71523	-3.61418	-3.63462	-3.70992
Bra026329	1049	115	-4.56365	-4.42083	-4.81173	-4.38617	-4.40661	-4.53627
Bra026341	328	32.9	-4.05875	-4.06205	-3.93885	-3.77212	-4.26968	-4.03137
Bra026399	100	11.1	-2.9631	-3.13121	-3.22668	-3.73337	-2.90871	-3.03837
Bra026409	757	82.4	-3.723	-3.76252	-3.86841	-4.24449	-3.7483	-3.77134
Bra026449	628	70.7	-3.64187	-3.55175	-3.74381	-3.68623	-3.51037	-3.65069
Bra026451	345	37.1	-2.74224	-2.75358	-2.72311	-2.76154	-2.79102	-2.76551
Bra026586	1217	134.3	-5.32714	-5.33044	-5.35336	-3.83338	-3.72515	-3.86839
Bra026653	151	17.5	-2.08839	-2.08767	-2.10661	-2.08627	-1.93423	-2.08168
Bra026675	548	60	-3.75018	-3.86999	-4.30788	-4.94927	-4.96971	-4.95324
Bra026737	343	37.5	-4.30002	-3.73905	-3.76197	-3.56969	-4.06725	-4.05079
Bra026789	98	10.7	-2.80171	-3.00593	-2.93708	-2.97127	-2.99171	-3.0296
Bra026801	614	68.7	-4.33105	-4.5562	-4.57912	-3.67644	-4.54198	-4.52551
Bra026816	1062	120.3	-3.6345	-4.31703	-3.89626	-3.80525	-4.21566	-4.39549
Bra026938	229	24.5	-4.60168	-4.60498	-4.62791	-3.72523	-3.47682	-4.09718
Bra026941	548	58.1	-3.80454	-3.94254	-3.96546	-4.94927	-4.96971	-4.95324
Bra026951	569	65.1	-3.05744	-3.05087	-3.1147	-4.9656	-4.98604	-4.96957
Bra026988	459	51.9	-3.78972	-3.62821	-3.60767	-4.8723	-4.89274	-4.87627
Bra026992	139	15	-3.34347	-3.15772	-3.01315	-2.86215	-2.91154	-2.92611
Bra027005	297	33.2	-2.83954	-2.93258	-2.94149	-2.97568	-2.80606	-2.96294
Bra027011	93	10.7	-3.16894	-3.17224	-3.12261	-3.06503	-3.08547	-3.00685
Bra027022	567	64.1	-3.36196	-3.30854	-3.20874	-3.35129	-3.27694	-3.22768
Bra027030	654	73.1	-3.40421	-3.38863	-3.49259	-3.43501	-3.45544	-3.43897
Bra027031	404	42.7	-3.80684	-3.67544	-3.83306	-3.70293	-3.72337	-3.77945
Bra027042	197	21.6	-2.8831	-2.74027	-2.82218	-2.73411	-2.89193	-2.7236
Bra027049	320	36.4	-3.70561	-3.57421	-3.37528	-3.28428	-3.19201	-3.48916
Bra027127	423	46.8	-3.17799	-3.11561	-3.10908	-2.87779	-3.18517	-3.15061
Bra027198	751	83.2	-2.83646	-3.06009	-2.92623	-2.77016	-3.18749	-3.17102
Bra027209	810	91.8	-2.93815	-2.86808	-3.26807	-2.77458	-2.96623	-2.92155
Bra027217	264	27.9	-4.18633	-3.82166	-3.64828	-3.5907	-3.61114	-3.79097
Bra027243	253	27.4	-3.41452	-3.25033	-3.17983	-4.61361	-4.63405	-4.61758
Bra027245	585	64.1	-4.31003	-4.31334	-4.33626	-4.97765	-4.99808	-4.98162
Bra027257	276	30.6	-3.72852	-3.84096	-3.75474	-3.22004	-3.55789	-3.42492
Bra027274	519	56.8	-3.84307	-4.11522	-3.94185	-3.97142	-3.9047	-3.81569
Bra027285	402	43.5	-3.73213	-3.52716	-3.64185	-3.58427	-3.5564	-3.45696
Bra027286	392	41.7	-3.29107	-3.37604	-3.29316	-3.0795	-3.36182	-3.37638
Bra027293	967	110.2	-3.86555	-3.86885	-4.02305	-3.8737	-4.10241	-3.92113
Bra027310	665	74.6	-3.4312	-3.4345	-3.36662	-3.60195	-3.62239	-3.51877
Bra027350	592	63.7	-3.4701	-3.65574	-3.64245	-3.41461	-3.7245	-3.58884
Bra027357	373	41.2	-3.49134	-3.86262	-3.79839	-3.74081	-3.62655	-3.74478
Bra027358	388	42.9	-2.79325	-2.77328	-2.72657	-2.92426	-2.83299	-2.6927
Bra027370	1001	108.3	-4.54331	-4.54661	-4.56954	-5.21093	-5.23136	-5.2149
Bra027386	500	54.4	-3.44946	-4.467	-4.26807	-4.90946	-4.9299	-4.91343
Bra027421	501	53.6	-4.09659	-4.46787	-4.26894	-4.43321	-4.45364	-4.21533
Bra027452	542	59.6	-3.51345	-3.46063	-3.57071	-3.54655	-3.6032	-3.42995
Bra027456	275	29.9	-3.18982	-3.36226	-3.30947	-3.95085	-3.82516	-3.37504
Bra027464	186	20.7	-3.46997	-4.03754	-3.69249	-3.24956	-3.80147	-3.785
Bra027468	1673	182.2	-4.62025	-4.42725	-4.21281	-4.20354	-4.60933	-4.39657
Bra027469	123	13.6	-2.01578	-2.04502	-2.20876	-1.98025	-2.21024	-1.95997
Bra027485	332	35.5	-3.48423	-3.27493	-3.2707	-3.45288	-3.2607	-3.24424
Bra027506	251	27.5	-2.69213	-2.69543	-2.63032	-2.72368	-2.60941	-2.63641
Bra027521	272	31.1	-3.56247	-3.72548	-3.7484	-3.53112	-3.71125	-4.17191
Bra027527	533	61.9	-3.85463	-4.49476	-4.29583	-3.57549	-4.00341	-4.09609
Bra027531	249	26.4	-3.4076	-3.12283	-3.07321	-3.14429	-3.13577	-3.24893
Bra027543	585	65.7	-3.96761	-4.05806	-3.85914	-3.69889	-3.88414	-4.02738
Bra027544	445	49.8	-3.14985	-3.03019	-3.07758	-3.31478	-2.9928	-3.17263
Bra027579	148	16.4	-2.49303	-2.58934	-2.43401	-2.6099	-2.60185	-2.50966
Bra027582	1019	115.2	-3.41117	-4.21193	-4.0458	-4.10472	-4.19771	-3.37138
Bra027628	147	16.2	-4.40917	-4.41247	-4.43539	-3.67884	-3.69928	-3.68281
Bra027631	281	30.4	-3.84546	-3.84876	-4.23966	-3.8141	-3.63824	-4.18605
Bra027646	488	54.6	-4.08517	-3.97933	-4.11139	-4.42179	-4.22038	-3.94864
Bra027661	421	45.3	-3.58738	-3.63898	-3.49441	-3.98968	-3.57646	-2.80132
Bra027670	483	52.3	-2.68276	-2.6216	-2.68018	-2.69304	-2.52571	-2.5348
Bra027681	182	20.7	-3.03952	-2.91416	-2.91536	-2.83709	-3.21225	-2.80244
Bra027685	487	53.2	-2.72798	-2.69968	-2.70763	-2.82984	-3.28499	-3.33379
Bra027700	826	92.4	-4.20459	-4.31703	-4.23081	-4.4285	-4.67079	-4.43247
Bra027705	267	30.7	-4.19124	-4.19454	-4.21746	-3.27528	-4.18032	-4.16385
Bra027728	762	84.4	-4.42483	-4.08571	-4.45106	-3.9785	-4.26778	-4.6193
Bra027752	237	27.3	-3.66235	-3.7748	-3.79772	-3.74014	-3.76058	-3.74411
Bra027795	530	58.8	-3.73568	-3.79333	-3.67013	-3.89338	-3.63298	-3.76265
Bra027810	393	43.3	-3.7223	-3.8853	-4.1635	-4.10591	-4.12635	-3.96376
Bra027828	367	41.1	-3.96142	-3.76842	-3.7188	-3.82092	-3.84135	-3.93403
Bra027833	306	34.9	-4.72757	-4.73087	-4.75379	-3.52012	-3.76241	-3.52409
Bra027850	3784	416.4	-4.1477	-4.18963	-3.97096	-4.06417	-4.00954	-4.30105
Bra027878	289	33.1	-3.7485	-3.66465	-3.68758	-3.82629	-3.99286	-3.83026
Bra027887	407	44.1	-4.85144	-4.85474	-4.87767	-3.644	-3.47879	-3.71011
Bra027927	967	108.5	-5.22728	-5.23058	-5.2535	-4.49695	-4.73923	-4.35479
Bra027936	423	48.1	-3.8268	-3.54927	-3.57219	-3.43889	-3.45933	-3.47907
Bra027937	195	22.1	-4.05476	-3.69009	-3.44416	-4.50053	-4.52096	-4.5045
Bra027965	131	14.1	-3.40488	-3.18633	-3.06312	-3.21382	-2.98647	-3.63276
Bra028006	479	52.1	-3.49082	-3.33442	-3.71796	-3.66038	-3.68081	-3.46343
Bra028057	455	47.7	-3.66941	-3.94892	-3.69564	-4.02341	-3.52721	-3.83108
Bra028068	261	29.8	-3.33627	-3.54785	-3.28677	-3.19577	-3.18517	-3.23316
Bra028087	479	52.9	-4.92218	-4.92548	-4.94841	-3.42843	-3.58904	-3.94055
Bra028124	746	81.2	-3.2281	-3.1685	-3.18177	-3.23197	-3.24034	-3.20071
Bra028132	356	39	-2.68949	-2.60627	-2.79014	-2.57725	-2.84286	-2.74472
Bra028155	309	34.1	-3.88671	-3.69371	-3.71664	-3.74621	-3.67949	-3.85932
Bra028184	378	40.3	-4.34222	-3.97754	-3.56681	-3.74659	-3.96332	-4.31483
Bra028199	448	49.6	-3.46176	-3.61767	-3.40084	-3.58302	-3.45084	-3.4678
Bra028205	558	63.4	-3.87454	-4.29281	-3.90076	-4.00288	-3.86362	-4.26213
Bra028208	732	81.7	-4.40739	-4.41069	-3.95649	-5.075	-5.09544	-5.07897
Bra028234	480	53.1	-3.00401	-2.95791	-2.99992	-2.88741	-2.97265	-2.86632
Bra028236	178	20	-3.37833	-3.38163	-3.56425	-3.76194	-3.78238	-3.42349
Bra028268	1189	129	-4.47193	-4.47523	-4.16716	-4.5867	-4.82899	-4.81252
Bra028279	343	36.9	-3.45492	-3.8262	-3.68942	-4.04682	-3.65228	-3.471
Bra028288	346	37.3	-3.82668	-3.93913	-3.76576	-3.90447	-3.81576	-3.90844
Bra028301	218	24.1	-4.58031	-4.58361	-4.60653	-3.70385	-3.87041	-4.0758
Bra028321	239	26.1	-3.92128	-3.6693	-3.80137	-3.88992	-3.65508	-3.74776
Bra028339	271	29.2	-3.72058	-3.83302	-3.52495	-4.64346	-4.6639	-4.64743
Bra028345	485	53	-4.92759	-4.93089	-4.95381	-4.05114	-4.2177	-4.20123
Bra028393	1265	137.2	-3.82543	-3.71377	-3.75738	-3.88122	-3.74195	-3.85415
Bra028408	382	40.7	-3.86967	-3.98211	-3.80874	-2.59666	-3.53424	-3.68258
Bra028409	258	29	-2.59277	-3.0657	-2.495	-2.74705	-2.93498	-2.95398
Bra028421	517	58.4	-4.47822	-4.0044	-4.50444	-4.92398	-4.94442	-4.92795
Bra028430	480	53	-3.64434	-3.56466	-3.71886	-3.77779	-3.95793	-3.57348
Bra028434	1675	187.2	-4.98874	-4.99204	-4.53784	-5.43451	-5.45494	-5.43848
Bra028445	133	14.6	-3.5206	-3.41476	-3.54683	-3.3801	-3.31339	-3.49322
Bra028459	2682	300.7	-4.55636	-4.18225	-4.29859	-4.52501	-4.26145	-4.15156
Bra028474	514	58.8	-3.63059	-3.67736	-3.65682	-3.52352	-3.7658	-3.64667
Bra028525	610	68.2	-4.32821	-4.07624	-3.26807	-3.25546	-3.06687	-4.15469
Bra028526	430	45.8	-3.69923	-4.17965	-4.05644	-4.36684	-4.38728	-4.00283
Bra028543	358	38.4	-3.05537	-3.04316	-2.88244	-2.02639	-2.9719	-3.02798
Bra028545	527	57.4	-4.26469	-4.12186	-4.29091	-4.0872	-4.25377	-2.93195
Bra028547	491	55.1	-3.75684	-4.23726	-3.84521	-4.05648	-3.96777	-3.9513
Bra028579	701	78.8	-3.3472	-3.41877	-3.42359	-3.31585	-3.50844	-3.35261
Bra028586	275	31.3	-2.54446	-2.56721	-2.55819	-2.49449	-2.35011	-2.48061
Bra028611	448	51.5	-3.77918	-3.37791	-3.87796	-4.86177	-4.88221	-4.86574
Bra028615	377	41.6	-2.52372	-3.33013	-2.41466	-2.46669	-2.43991	-3.27229
Bra028628	680	72.8	-3.89827	-3.7989	-4.25548	-5.043	-5.06344	-5.04697
Bra028661	394	43.9	-4.36022	-3.99555	-3.90933	-4.32887	-3.98133	-3.76857
Bra028665	342	35.7	-2.62054	-2.48914	-2.73391	-2.66173	-2.60962	-2.68779
Bra028697	411	44.6	-2.89665	-2.85467	-2.91343	-2.89491	-2.83193	-2.91982
Bra028701	988	107.7	-3.43727	-4.00946	-3.33341	-3.3664	-3.45483	-3.40988
Bra028708	262	29.8	-4.66015	-4.66345	-4.68637	-2.97558	-4.17211	-3.93379
Bra028727	1138	133.5	-3.72979	-4.82417	-4.62524	-3.61342	-3.63386	-3.54633
Bra028748	308	34.7	-3.33246	-3.21519	-3.26526	-4.69904	-4.71948	-4.70301
Bra028761	324	34	-4.05342	-4.27857	-3.93352	-4.72104	-4.74147	-4.72501
Bra028774	524	57.7	-4.00694	-4.26551	-4.28843	-4.92982	-4.95026	-4.93379
Bra028843	595	64.8	-4.3174	-4.3207	-4.34362	-3.39394	-4.30647	-4.29001
Bra028863	461	53	-4.42843	-4.06375	-4.2328	-3.91995	-4.41751	-4.40104
Bra028884	153	16.6	-3.19609	-3.95272	-3.27667	-3.91806	-3.37423	-3.35776
Bra028901	309	33.2	-3.77756	-4.03614	-3.80379	-3.58651	-3.76664	-4.00545
Bra028922	591	62.7	-3.00911	-3.11911	-3.12058	-3.05266	-3.12745	-3.1472
Bra028924	699	79.9	-3.24748	-3.12114	-3.14407	-3.25563	-3.31953	-3.27361
Bra028934	470	51.5	-3.32288	-3.45485	-3.24997	-3.92835	-3.33482	-3.31836
Bra028948	698	79.8	-2.46557	-2.47728	-3.62057	-3.51028	-3.36721	-2.35331
Bra028952	699	80	-3.33045	-3.59826	-2.51816	-2.51464	-2.52518	-3.40573
Bra028992	494	53.7	-3.61336	-3.61666	-3.68305	-3.54249	-3.69421	-3.67774
Bra029025	205	22	-3.7085	-3.09451	-3.34938	-3.568	-3.22046	-3.09485
Bra029041	364	39.7	-2.93963	-2.95499	-2.82485	-2.90827	-2.91697	-2.94949
Bra029059	611	68.7	-3.91395	-3.9898	-4.57699	-4.51941	-4.17187	-4.04626
Bra029067	2199	240.3	-2.93964	-2.97353	-2.96982	-3.02252	-2.94681	-2.94285
Bra029071	284	32.2	-3.58122	-3.74422	-3.60745	-3.62242	-3.50816	-3.43733
Bra029095	406	44.6	-4.00528	-4.37655	-4.17763	-4.12005	-4.14048	-4.34587
Bra029106	170	19.2	-3.0099	-2.84213	-2.90746	-2.84988	-2.75381	-2.90084
Bra029158	343	36.9	-3.93204	-4.08147	-3.95827	-3.70439	-3.65228	-4.05079
Bra029161	112	12.9	-3.44597	-3.44927	-3.20335	-3.78259	-3.80302	-3.41858
Bra029211	310	35.8	-4.73321	-4.73651	-4.75943	-3.85676	-4.02332	-4.2287
Bra029212	422	48.1	-4.02206	-3.91622	-4.04829	-3.88156	-3.902	-3.88553
Bra029260	192	21.4	-4.04803	-3.68335	-3.8524	-4.49379	-4.51423	-4.49776
Bra029267	201	22.3	-3.3146	-3.70325	-3.72617	-3.55945	-3.68903	-3.56342
Bra029275	659	71.4	-4.36176	-4.36506	-4.24186	-5.02938	-5.04981	-5.03335
Bra029278	322	35.1	-4.05073	-4.27588	-4.07696	-3.76411	-4.03981	-4.02335
Bra029308	877	99.8	-4.33975	-4.01206	-3.44022	-3.69109	-3.54046	-3.46727
Bra029333	2133	241.6	-4.6166	-4.6199	-4.48312	-4.49809	-5.0828	-4.69835
Bra029343	449	47.8	-4.41697	-4.19843	-4.07522	-4.38562	-4.03808	-3.91247
Bra029419	600	65.7	-3.97861	-4.1782	-3.87013	-4.0344	-3.89514	-3.95122
Bra029462	99	10.9	-2.64642	-2.77839	-3.78659	-4.20613	-4.22656	-4.2101
Bra029532	339	36.9	-3.0012	-4.29823	-3.68433	-3.89559	-4.06216	-3.79042
Bra029549	579	64.9	-3.89058	-3.96644	-3.91681	-4.01893	-3.81752	-3.8632
Bra029560	534	58.8	-4.49227	-4.49557	-3.81952	-4.93803	-4.95847	-4.942
Bra029574	378	42.4	-3.49712	-3.36024	-3.2121	-3.50923	-3.31706	-3.30059
Bra029577	1086	121	-3.60558	-3.59078	-3.71284	-3.78392	-3.67569	-3.75893
Bra029589	496	54.2	-4.09223	-3.89924	-3.84961	-3.95173	-3.97217	-3.9557
Bra029592	115	12.8	-3.0721	-3.12976	-3.28738	-3.31695	-3.06118	-3.23377
Bra029599	863	97.2	-4.70074	-4.33606	-4.50511	-5.1465	-5.16694	-5.15047
Bra029606	820	90.9	-4.11427	-4.04502	-4.06794	-4.08291	-4.0308	-4.01433
Bra029622	1009	110.7	-3.8478	-3.8511	-3.99321	-5.21438	-5.23482	-5.21835
Bra029634	454	49.6	-4.8989	-4.9022	-4.92513	-4.16858	-3.93374	-4.17255
Bra029639	460	50.5	-4.20564	-4.43079	-3.88944	-4.02815	-4.19472	-4.03212
Bra029644	448	48.9	-4.41601	-4.41931	-4.07425	-4.01667	-4.18324	-4.16677
Bra029650	160	17.8	-3.60087	-3.60417	-3.62709	-3.71564	-3.95793	-3.94146
Bra029651	154	17.1	-3.7304	-3.47843	-3.4142	-3.92089	-3.188	-3.44774
Bra029671	121	13	-3.21069	-3.21399	-3.39662	-3.11719	-2.95199	-3.1833
Bra029693	365	39.1	-3.6902	-3.63135	-3.36797	-3.54234	-3.36186	-3.93166
Bra029700	560	61	-3.15119	-3.20801	-3.165	-3.11983	-3.14027	-3.32918
Bra029733	872	96.3	-3.35629	-3.46139	-3.20427	-3.26452	-3.22205	-3.30372
Bra029752	323	34.3	-2.40666	-2.47332	-2.48281	-2.38323	-2.43693	-2.37536
Bra029755	490	56.1	-2.91921	-2.88227	-3.02885	-2.83999	-2.86043	-2.92693
Bra029756	205	24	-3.85463	-3.7118	-3.53843	-4.04512	-3.84371	-3.82725
Bra029780	406	44.7	-2.92096	-2.89463	-3.02534	-3.86478	-3.79806	-2.98414
Bra029785	268	30.1	-3.82489	-3.71904	-3.99724	-3.68438	-4.18194	-3.7975
Bra029795	809	89.5	-5.1498	-5.1531	-5.17602	-2.79829	-2.82712	-4.64529
Bra029824	244	27.4	-3.93027	-3.93357	-3.95649	-3.75278	-3.91935	-3.75675
Bra029854	76	8.1	-3.27756	-3.17172	-3.19464	-3.24621	-2.9978	-3.05388
Bra029872	258	28.6	-3.69923	-3.70253	-2.85362	-3.58072	-3.79745	-3.78098
Bra029879	231	25.4	-3.1741	-3.21082	-3.16929	-3.25188	-3.23281	-3.14671
Bra029902	456	50.8	-3.72472	-3.58189	-3.49567	-4.39234	-3.49195	-3.64298
Bra029906	652	70.9	-4.0147	-4.10515	-4.04093	-3.74599	-3.76642	-4.18361
Bra029917	312	36	-4.03703	-4.26218	-4.06326	-3.7504	-4.24796	-4.00965
Bra029925	401	43	-3.73105	-3.61784	-3.64077	-3.69969	-3.40271	-3.49539
Bra029933	349	38.5	-3.83043	-4.089	-3.69695	-3.71192	-3.65981	-3.5812
Bra029955	260	29.1	-4.65682	-4.66012	-4.68305	-3.26374	-3.94693	-3.16704
Bra029966	414	44.9	-3.68276	-3.90791	-3.65462	-3.71355	-3.89369	-3.71752
Bra029986	329	38.9	-4.75904	-4.76235	-4.78527	-3.88259	-3.90303	-3.88656
Bra030025	319	33.6	-3.51519	-3.51849	-4.29474	-3.76004	-3.55863	-4.24113
Bra030031	586	65.9	-4.16465	-4.16795	-4.08173	-4.02415	-3.76838	-4.02812
Bra030069	123	13.6	-3.15566	-3.29366	-3.24403	-3.259	-3.27944	-3.12828
Bra030083	319	34	-3.7914	-3.70755	-3.73047	-4.01531	-3.62078	-3.67686
Bra030092	740	83.6	-3.71314	-3.62302	-3.52452	-3.68178	-3.6088	-3.53963
Bra030179	722	80.9	-3.37611	-3.51262	-3.51383	-4.59191	-3.4984	-3.43953
Bra030190	435	47.6	-3.51861	-3.65319	-3.54483	-3.57023	-3.63897	-3.67686
Bra030204	353	37	-4.78962	-4.79292	-4.81585	-3.71687	-3.9336	-4.06327
Bra030253	510	56.2	-4.94942	-4.95272	-4.97564	-4.07296	-3.44714	-3.52409
Bra030259	182	20.2	-3.54768	-3.183	-3.20592	-3.29447	-3.37706	-3.43314
Bra030262	2156	231.1	-4.17756	-4.53741	-5.1246	-5.54414	-5.56458	-5.54811
Bra030284	168	16.2	-3.35321	-3.07252	-3.09544	-3.11358	-3.61114	-3.11755
Bra030286	746	82.2	-3.42439	-3.42769	-3.50734	-3.28389	-3.58515	-3.4151
Bra030307	321	35.5	-3.90326	-4.05268	-4.29746	-4.717	-4.73743	-4.72097
Bra030316	312	33.1	-3.14494	-3.14824	-3.02186	-3.05143	-3.13402	-3.07515
Bra030325	205	19.4	-3.7085	-3.44296	-3.53843	-3.568	-3.58844	-3.48482
Bra030366	330	36.1	-3.58427	-3.72227	-3.1738	-3.49856	-3.6355	-3.69158
Bra030388	926	103.9	-3.97801	-3.7804	-4.00423	-4.00101	-3.96709	-3.95062
Bra030405	504	54.4	-3.90289	-3.90619	-3.64828	-3.79898	-3.6546	-3.7408
Bra030429	552	60	-3.46527	-3.3743	-3.46594	-3.40836	-3.45435	-3.3882
Bra030473	515	58.4	-4.25469	-4.25799	-3.93849	-4.9223	-4.94274	-4.92627
Bra030488	632	67.7	-4.19747	-4.3469	-4.36982	-4.53409	-4.33268	-4.17008
Bra030498	357	39.5	-3.84027	-3.68387	-3.7068	-3.80892	-3.7422	-3.65319
Bra030509	218	25.1	-3.88134	-3.62936	-3.49259	-3.70385	-3.52799	-3.59868
Bra030526	414	43.7	-3.5801	-4.01705	-3.93083	-3.7861	-3.73399	-4.13249
Bra030546	288	31.9	-4.70124	-4.70454	-4.72747	-3.82479	-3.29238	-4.19673
Bra030553	271	31	-3.39606	-3.50203	-3.10998	-3.09939	-3.17254	-3.41698
Bra030554	748	83	-4.63863	-4.27395	-4.18773	-4.38542	-4.25973	-4.61124
Bra030557	331	37.4	-4.76168	-4.76498	-4.7879	-3.68893	-3.63681	-3.88919
Bra030569	332	35.8	-3.40126	-3.36835	-3.11711	-3.69024	-3.208	-3.24424
Bra030584	328	36.6	-3.29532	-3.48227	-3.29258	-3.40415	-3.31544	-3.3324
Bra030607	332	36.6	-3.64904	-3.65234	-3.83497	-4.03266	-4.0531	-3.78136
Bra030616	322	34.8	-3.47095	-3.35507	-3.4142	-3.35662	-3.56269	-3.60837
Bra030651	852	96.9	-4.32719	-4.47662	-4.49954	-5.14093	-5.16137	-5.1449
Bra030657	376	41.9	-3.77564	-4.34322	-3.99816	-3.94058	-3.85187	-4.09068
Bra030665	976	111.2	-3.95254	-4.28036	-3.89579	-5.19994	-5.22038	-5.20391
Bra030675	224	25.2	-3.747	-3.7503	-3.77322	-3.71564	-3.73608	-3.61047
Bra030679	480	53.5	-4.22412	-4.08129	-4.25034	-4.19276	-4.2132	-4.19673
Bra030716	390	43.9	-2.99406	-3.08034	-2.92972	-2.93823	-2.98314	-2.9422
Bra030727	389	45.8	-3.87756	-3.88086	-3.81663	-3.8462	-3.86664	-3.85017
Bra030756	323	35.4	-4.05208	-3.90925	-4.30015	-4.71969	-4.74013	-4.72366
Bra030763	660	75	-2.8284	-2.85251	-2.69142	-2.85106	-2.80743	-2.84931
Bra030777	424	46.7	-3.01796	-3.41012	-3.40408	-3.03852	-3.57954	-3.66574
Bra030790	566	64.2	-3.28709	-3.2904	-3.29661	-4.48619	-3.80765	-3.25971
Bra030796	452	47.4	-3.61823	-3.7242	-3.60099	-3.58688	-3.65562	-3.69351
Bra030799	557	60.6	-2.75471	-2.77352	-2.76107	-2.71331	-2.70961	-2.70264
Bra030816	519	58.1	-4.47989	-3.36925	-3.52084	-3.97142	-3.99185	-4.08453
Bra030822	681	75.9	-4.59787	-4.12405	-3.92513	-4.0894	-4.10983	-3.87152
Bra030827	372	42.4	-4.81239	-4.81569	-4.83862	-4.30391	-3.62538	-4.30788
Bra030844	148	16.4	-2.10891	-2.12094	-2.08615	-2.20757	-2.27734	-2.16201
Bra030858	689	73.9	-3.56155	-3.59201	-3.58778	-3.65077	-4.37018	-3.62132
Bra030893	412	46.7	-2.65535	-2.71703	-2.71565	-4.12642	-2.70281	-2.65617
Bra030896	1681	184.9	-4.76845	-4.77175	-4.79467	-4.59096	-4.97937	-4.96291
Bra030906	504	53.6	-3.71383	-3.58585	-3.69175	-3.73683	-3.6546	-3.7408
Bra030908	419	46.4	-4.38694	-3.91312	-4.04519	-3.79131	-3.8989	-3.99158
Bra030911	395	43.5	-3.66235	-3.80035	-3.91043	-3.69315	-3.78613	-3.63497
Bra030915	386	42.5	-2.51668	-2.49528	-2.59698	-2.60675	-2.65615	-2.52002
Bra030922	426	47.8	-3.25847	-3.41216	-3.22538	-3.18669	-3.26927	-3.17177
Bra030931	242	26.3	-4.14854	-3.78387	-3.95292	-3.89534	-3.91577	-3.75318
Bra030945	964	110	-2.73038	-2.82955	-2.83551	-2.76806	-2.84765	-2.79542
Bra030951	341	35.7	-3.28324	-3.41618	-3.47861	-3.56716	-3.40195	-3.34928
Bra030985	418	45.7	-3.90878	-4.16736	-4.19028	-4.83167	-4.8521	-4.83564
Bra031014	327	35.6	-2.65259	-2.699	-2.8049	-2.66434	-2.85899	-2.70782
Bra031031	627	68.1	-4.19402	-3.55105	-4.02395	-3.77731	-3.66647	-3.89779
Bra031083	379	43.9	-3.97539	-4.12482	-4.00161	-3.94403	-3.85532	-4.09413
Bra031090	302	34.2	-4.02289	-4.24803	-4.27096	-3.8454	-4.23381	-3.74023
Bra031093	143	16	-3.35579	-3.92336	-3.46917	-4.36583	-4.38626	-4.3698
Bra031097	131	14	-4.35912	-4.36242	-4.38534	-2.71498	-2.91684	-2.93379
Bra031117	403	44	-4.14818	-4.15148	-4.02828	-4.8158	-4.83623	-4.81977
Bra031132	423	47.1	-3.23472	-3.28042	-3.40305	-3.37443	-3.53505	-3.32229
Bra031138	316	34.7	-3.89644	-3.89974	-4.06879	-3.66879	-4.03165	-3.53806
Bra031157	541	61.8	-4.0208	-4.50123	-4.52415	-4.94369	-4.96413	-4.94766
Bra031159	199	18.8	-3.6956	-3.6989	-3.72183	-4.50935	-4.52978	-4.51331
Bra031177	309	34.9	-3.55572	-3.89001	-3.64409	-3.65906	-3.39867	-4.00545
Bra031191	630	70.3	-5.04119	-5.04449	-5.06741	-3.96844	-4.07603	-4.1687
Bra031205	188	20.7	-4.51601	-4.51931	-4.54223	-3.63955	-3.65999	-3.53438
Bra031210	168	16.2	-2.6159	-2.5954	-2.5849	-2.41461	-2.67091	-2.53129
Bra031219	242	27.8	-2.81275	-2.93877	-2.82581	-2.85394	-2.92455	-2.85791
Bra031233	2149	230.2	-5.57409	-5.57739	-5.60031	-4.26397	-4.20144	-4.26794
Bra031245	280	30.2	-3.51292	-3.41355	-4.01626	-3.54371	-3.72384	-3.54768
Bra031309	326	35.5	-4.0561	-3.91327	-3.55084	-3.36198	-3.56805	-3.61374
Bra031332	500	54.9	-3.6186	-3.76803	-3.44853	-3.39095	-3.49853	-3.51549
Bra031349	602	63.6	-4.54432	-4.54762	-4.09343	-4.99009	-5.01052	-4.99406
Bra031383	253	28.7	-2.63213	-2.6615	-2.66687	-2.65457	-2.69453	-2.67806
Bra031389	518	57.4	-3.36511	-3.32601	-3.49104	-3.25272	-3.27316	-3.29532
Bra031391	162	18.3	-3.60627	-3.75569	-3.77862	-3.72104	-3.96332	-3.72501
Bra031485	360	39.6	-3.68421	-3.76006	-3.64828	-4.28967	-4.31011	-3.72937
Bra031513	578	65.2	-3.33168	-3.19416	-3.30572	-3.48106	-3.38007	-3.16348
Bra031551	259	29.1	-4.17803	-4.18133	-3.9824	-3.77869	-3.94526	-4.15064
Bra031555	228	25.8	-3.10842	-3.20514	-2.97279	-2.68194	-3.04479	-2.95961
Bra031583	964	105	-4.38083	-3.95047	-4.55318	-5.19457	-5.21501	-5.19854
Bra031598	253	28	-3.0539	-2.9407	-3.05841	-2.98014	-2.90977	-2.92739
Bra031642	152	15.2	-2.99233	-2.88292	-2.95855	-3.07012	-2.8687	-3.07409
Bra031672	1121	124.1	-4.17751	-4.06431	-3.99546	-5.2601	-5.28053	-5.26407
Bra031675	1156	130.8	-3.09262	-3.17139	-3.22723	-3.17654	-3.20398	-3.09844
Bra031676	413	46.4	-3.81641	-3.68501	-3.77008	-3.33508	-3.06155	-3.55166
Bra031698	1057	118.1	-4.42083	-4.7921	-4.33791	-4.5356	-4.55603	-4.76142
Bra031705	724	80.5	-4.40262	-4.15065	-4.28271	-3.2849	-3.97672	-4.59708
Bra031707	915	99.5	-4.08933	-4.72945	-4.75237	-4.32682	-4.71523	-4.69876
Bra031745	337	38.4	-3.17841	-3.16	-3.18292	-4.73812	-4.75856	-4.74209
Bra031771	452	50.3	-3.78304	-3.94605	-3.96897	-3.82424	-4.1871	-4.0245
Bra031790	615	66	-4.07648	-3.19518	-3.943	-3.88542	-3.31223	-3.96194
Bra031793	445	49.5	-4.41309	-4.19454	-4.07133	-4.01375	-4.03419	-4.3857
Bra031798	321	36.6	-4.04938	-3.90656	-3.92948	-3.8719	-3.69604	-4.022
Bra031848	667	72.7	-3.66803	-3.83883	-3.43899	-3.5161	-3.59266	-3.54723
Bra031890	316	36.1	-3.78729	-3.70344	-3.59167	-3.59624	-3.61667	-3.67276
Bra031896	469	51.7	-4.91302	-4.91632	-4.93925	-3.70557	-3.72601	-3.70954
Bra031912	778	83.6	-3.67043	-3.73819	-3.64054	-3.63907	-3.63055	-3.61408
Bra031932	104	11.2	-3.30464	-3.14824	-3.33086	-3.11358	-3.20657	-3.11755
Bra031934	333	35.6	-3.81005	-3.7262	-3.29916	-3.30157	-3.90827	-3.89181
Bra031987	521	58.6	-3.72824	-3.60026	-3.66269	-3.69688	-3.71732	-3.56957
Bra032002	159	17.5	-2.89918	-2.92803	-2.97811	-3.01395	-3.00096	-3.05413
Bra032004	434	47.9	-2.78943	-2.78573	-2.87618	-2.77243	-2.61556	-2.7764
Bra032029	291	32.7	-3.86064	-4.23192	-3.77772	-4.67439	-4.69482	-4.67835
Bra032055	100	11	-2.72333	-2.67695	-2.69987	-2.93174	-2.68686	-2.67039
Bra032082	203	22.9	-3.85037	-3.85368	-3.39948	-3.81902	-3.58418	-4.04484
Bra032083	413	45.3	-3.81641	-4.016	-3.84263	-4.34932	-4.14791	-3.78902
Bra032088	273	30	-3.83291	-4.20419	-3.85914	-3.94768	-3.96812	-3.95165
Bra032094	216	24	-4.09918	-3.88063	-3.75743	-4.54495	-4.56538	-4.54892
Bra032118	521	54.6	-2.7855	-2.7445	-2.69044	-2.66016	-2.72505	-2.72447
Bra032155	262	29.4	-3.54621	-3.70921	-3.64498	-3.5874	-3.53529	-3.67852
Bra032172	644	70.1	-3.72852	-3.73182	-3.75474	-3.74062	-3.76106	-3.53199
Bra032216	276	30	-3.32103	-3.11786	-3.19047	-3.22004	-3.05905	-3.19297
Bra032269	440	46.6	-3.17773	-3.60985	-2.83598	-3.00269	-3.76044	-3.57916
Bra032291	419	46.7	-4.01896	-4.16839	-4.04519	-4.35558	-4.37602	-4.35955
Bra032341	687	77.1	-4.23371	-4.60498	-4.25993	-3.43466	-4.36891	-4.35245
Bra032344	1176	128.7	-3.34377	-3.4405	-3.42999	-3.51005	-3.48842	-3.42155
Bra032350	130	14.8	-3.65682	-3.51399	-3.68305	-4.32444	-4.34487	-4.32841
Bra032366	252	27.7	-4.16613	-4.16943	-3.71523	-4.61189	-4.63233	-4.61586
Bra032396	418	46.6	-2.87625	-2.821	-2.91153	-2.91259	-2.93303	-2.73873
Bra032405	395	44.6	-3.79705	-4.36462	-3.82328	-4.10812	-4.12856	-3.85682
Bra032410	293	32.6	-3.42996	-3.67062	-3.621	-3.35514	-3.41904	-3.50524
Bra032474	287	31	-3.10867	-3.30509	-3.23459	-3.43793	-3.19745	-3.20995
Bra032525	465	50.7	-3.73321	-4.43548	-3.89413	-4.40082	-4.19941	-3.84052
Bra032531	226	25.7	-3.75086	-3.75416	-3.92321	-3.86563	-3.88607	-4.09145
Bra032550	386	43.9	-4.12947	-3.98664	-4.15569	-3.95198	-4.11855	-4.10208
Bra032555	432	45.9	-3.55511	-3.65018	-3.94931	-3.80458	-4.16744	-3.8957
Bra032557	1149	125.2	-4.6032	-4.6065	-4.37415	-4.57184	-4.44615	-4.32054
Bra032650	205	22.9	-3.85463	-3.7118	-4.10271	-4.52225	-4.54268	-4.52622
Bra032654	352	39.7	-3.83415	-3.83745	-3.96952	-3.80279	-3.73608	-3.80676
Bra032659	1752	194.6	-4.30929	-4.16646	-4.14988	-4.27793	-4.24401	-4.17924
Bra032668	266	29.9	-4.66673	-4.67003	-4.69295	-3.68113	-3.81071	-3.79425
Bra032671	265	29.7	-3.82	-3.8233	-3.64993	-4.63374	-4.65417	-4.63771
Bra032700	423	46	-4.16922	-3.8301	-3.85302	-4.83683	-4.85727	-4.8408
Bra032735	792	89.2	-3.48736	-3.4363	-3.4766	-3.56515	-3.49618	-3.45997
Bra032749	471	51.7	-2.67183	-2.72227	-2.70305	-2.69318	-2.70255	-2.68609
Bra032750	485	53.2	-1.92716	-1.88674	-1.93221	-1.97978	-1.79907	-1.94164
Bra032755	489	54.1	-3.56943	-3.53652	-3.36632	-3.35573	-3.55851	-3.58155
Bra032766	772	84.8	-5.12947	-5.13277	-5.15569	-3.40791	-3.50576	-4.25698
Bra032808	320	33.6	-4.04803	-4.05133	-3.49447	-3.87054	-4.25896	-3.67822
Bra032826	212	22.8	-3.17024	-2.9587	-3.89544	-4.53683	-4.55726	-4.5408
Bra032859	127	14	-2.88325	-2.83044	-2.97394	-3.08385	-3.01251	-2.99605
Bra032918	449	49.5	-4.049	-4.19843	-4.22135	-4.01764	-4.03808	-4.38959
Bra032986	483	54	-4.9258	-4.9291	-4.95202	-3.66399	-3.68443	-3.53668
Bra033011	273	29.6	-3.83291	-3.83621	-3.59029	-4.64665	-4.66709	-4.65062
Bra033012	637	70.9	-3.47779	-3.58689	-3.48115	-3.78418	-3.46687	-3.47453
Bra033054	351	40.8	-4.08819	-4.31334	-4.33626	-4.05683	-4.07727	-3.03549
Bra033138	244	26.4	-3.58785	-3.59115	-3.54152	-3.64364	-3.57693	-3.64761
Bra033140	229	25.2	-3.27946	-3.24326	-3.19654	-3.2086	-3.41467	-3.25208
Bra033145	993	115	-4.53983	-4.397	-3.80262	-4.50847	-3.63681	-3.66734
Bra033146	373	41.3	-4.11459	-4.33974	-3.88554	-4.30508	-3.95754	-4.0872
Bra033163	235	25.6	-2.23817	-2.29607	-2.40614	-2.31439	-2.68292	-2.3787
Bra033171	194	21.8	-3.03829	-3.17122	-3.32543	-3.26784	-3.19651	-3.32617
Bra033222	2419	268.3	-4.44939	-5.15166	-4.80661	-4.48018	-4.91559	-5.12098
Bra033230	295	31.8	-3.75743	-3.86987	-3.6965	-3.72607	-3.85565	-3.64289
Bra033285	154	16.1	-3.38798	-3.58757	-3.4142	-3.92089	-3.37706	-3.55688
Bra033286	426	46.9	-3.18106	-3.26177	-3.20729	-3.29583	-3.11997	-3.32536
Bra033292	212	24.5	-2.84391	-2.98042	-3.13201	-3.83786	-3.0659	-3.0784
Bra033337	762	82.3	-4.16956	-4.01316	-3.97394	-4.05105	-4.41391	-4.25132
Bra033355	230	24.3	-3.64933	-3.56548	-3.67556	-3.34177	-3.63841	-3.5348
Bra033358	210	23.6	-3.52268	-3.33692	-3.4142	-3.68761	-3.4392	-3.49529
Bra033422	146	16.6	-3.70723	-3.71053	-3.47818	-3.67587	-3.69631	-3.26487
Bra033424	473	51.1	-4.43959	-4.22104	-3.98869	-4.18638	-4.42867	-4.19035
Bra033442	168	19.6	-3.99004	-3.99334	-4.01626	-3.95868	-3.61114	-3.7408
Bra033446	641	68.8	-3.72649	-3.65407	-3.64357	-3.7386	-3.67606	-3.90738
Bra033452	1381	151.1	-3.70994	-3.81714	-3.7007	-4.07193	-3.73765	-4.12421
Bra033494	477	54.4	-3.80642	-3.69322	-3.99235	-3.77507	-4.21048	-3.85159
Bra033515	1102	119.3	-4.43893	-4.58836	-4.26886	-5.25267	-5.27311	-5.25664
Bra033534	530	58.3	-3.15321	-3.17008	-3.07327	-3.32198	-3.12913	-3.1394
Bra033540	563	59.9	-4.03811	-3.42746	-3.42752	-3.46964	-3.49007	-4.266
Bra033545	368	40.8	-4.10873	-3.9659	-3.98882	-3.8221	-3.95168	-3.82607
Bra033549	357	39.2	-3.84027	-3.75642	-3.97564	-3.72177	-3.7422	-3.48838
Bra033574	172	18.4	-3.19862	-3.63558	-3.32751	-3.08429	-3.23601	-3.49575
Bra033576	375	41.4	-3.86164	-3.86494	-3.88786	-3.83028	-3.76357	-3.9434
Bra033629	1220	136.5	-3.96648	-3.31867	-3.33324	-3.35733	-3.77322	-3.83842
Bra033641	432	46.6	-4.17836	-4.03553	-3.94931	-4.84598	-4.86641	-4.84995
Bra033645	134	15.3	-3.41471	-3.41801	-3.55008	-3.16151	-3.40379	-3.38732
Bra033654	397	45	-3.7267	-3.61349	-4.16789	-3.69534	-4.13075	-3.41531
Bra033655	399	44.7	-3.01675	-2.95963	-2.83162	-2.91384	-2.94541	-3.07507
Bra033657	460	50.5	-2.95522	-2.87852	-3.00141	-2.77634	-2.8725	-2.84784
Bra033687	483	52.5	-3.97155	-3.97485	-3.77593	-3.71835	-3.63612	-3.66796
Bra033696	467	51.8	-3.34296	-3.45207	-3.44603	-3.36129	-3.26678	-3.42138
Bra033706	379	40.7	-3.27642	-3.25559	-3.30264	-3.51038	-3.1761	-3.18032
Bra033713	270	30.9	-2.80989	-2.85044	-2.83611	-2.70234	-2.82344	-2.81975
Bra033718	481	53.8	-3.7479	-3.81335	-3.77413	-3.61388	-3.63432	-3.78266
Bra033722	244	25.8	-3.675	-3.6783	-3.47937	-3.07937	-3.50437	-3.56046
Bra033733	381	42.4	-3.97768	-4.1271	-4.0039	-4.09245	-3.96675	-4.09642
Bra033737	445	49.8	-3.65976	-3.53178	-3.5547	-3.81746	-3.7032	-3.20961
Bra033822	360	39.6	-3.68421	-3.76006	-3.50216	-3.5907	-3.50848	-3.72937
Bra033875	92	10.2	-3.36054	-3.73182	-2.95311	-3.32918	-3.08077	-3.47928
Bra033901	459	50.6	-3.4123	-3.4156	-3.3171	-3.59355	-3.43034	-3.26349
Bra034060	524	60	-1.9186	-1.85558	-1.97079	-1.91741	-1.90533	-1.87272
Bra034087	344	37.7	-2.90335	-3.05743	-3.0193	-2.79766	-2.89243	-2.93811
Bra034089	810	89.5	-4.30524	-2.77524	-2.77344	-4.64186	-4.29431	-4.27785
Bra034110	1606	178.3	-4.21715	-4.22045	-3.98246	-4.30229	-4.20622	-4.30626
Bra034128	638	71.4	-3.39346	-3.81952	-3.34862	-3.44711	-3.85966	-3.26341
Bra034141	674	74.4	-4.37154	-4.22871	-3.86628	-5.03915	-5.05959	-5.04312
Bra034166	1448	163.4	-3.83442	-3.8874	-3.75674	-2.83597	-2.96519	-3.74176
Bra034172	1214	134.6	-4.04731	-4.15328	-4.07354	-4.18077	-3.95342	-4.12259
Bra034180	439	48.2	-4.18534	-4.18864	-4.06544	-4.15399	-4.39627	-4.37981
Bra034214	184	20	-3.55242	-3.55572	-3.68779	-3.77634	-3.65065	-3.52504
Bra034252	649	71.1	-4.0127	-4.10315	-4.12607	-5.02274	-5.04317	-5.02671
Bra034287	204	22.7	-3.59724	-3.70968	-3.62346	-3.82115	-3.49917	-3.67899
Bra034288	628	64.7	-4.08557	-4.08887	-4.22093	-3.89451	-4.32992	-4.05818
Bra034297	228	24.6	-4.59978	-4.60308	-4.62601	-3.72333	-3.88989	-3.7273
Bra034309	319	36.1	-3.90054	-3.70755	-3.73047	-4.23716	-3.88962	-3.76401
Bra034316	249	27.3	-3.24011	-3.09728	-3.43382	-3.37624	-3.2654	-3.1193
Bra034317	179	20.5	-4.4947	-4.498	-4.52093	-3.61825	-2.14732	-2.19547
Bra034318	922	103	-4.09264	-4.16849	-4.05671	-4.6981	-4.24142	-4.22495
Bra034355	146	15.8	-3.23011	-3.23341	-3.31848	-3.52975	-3.35389	-3.20272
Bra034363	113	11.4	-2.60473	-2.41174	-2.53582	-2.52321	-2.51315	-2.48221
Bra034374	389	43.7	-4.8318	-4.8351	-4.85802	-3.95534	-4.12191	-4.32729
Bra034383	585	61.8	-4.53188	-4.31334	-4.55811	-4.27868	-4.29911	-4.28265
Bra034394	207	21.4	-3.60358	-3.71602	-3.6298	-3.57222	-3.43296	-3.68533
Bra034402	325	37	-2.84525	-2.71961	-2.42012	-2.72674	-2.9299	-2.59601
Bra034413	544	62.2	-2.83443	-2.85041	-2.91377	-2.7614	-2.95369	-2.87451
Bra034466	479	53.5	-3.88079	-3.97124	-3.99417	-4.19186	-3.86987	-4.0497
Bra034504	320	36.2	-4.26988	-4.05133	-3.49447	-3.53955	-3.37435	-3.76537
Bra034523	712	79.5	-4.39536	-4.39866	-4.64343	-4.364	-4.23831	-4.58982
Bra034547	871	97.9	-5.18187	-5.18517	-5.20809	-4.30541	-4.69382	-4.45551
Bra034554	229	26.2	-4.12456	-4.12786	-3.92894	-4.09321	-3.31201	-3.7292
Bra034580	756	82.4	-3.33504	-3.24861	-3.33368	-3.30368	-3.21182	-3.21792
Bra034603	619	67.6	-3.44247	-3.36474	-3.28891	-3.51082	-3.33242	-3.28188
Bra034616	601	63.1	-3.0164	-2.9866	-3.00162	-3.05995	-3.08038	-2.9805
Bra034627	902	100.3	-4.15566	-4.02426	-4.10934	-4.12431	-3.86392	-4.12828
Bra034674	489	56.3	-4.45404	-3.98022	-4.11228	-3.94556	-4.22127	-4.2048
Bra034677	368	41.2	-3.3453	-3.53224	-3.31541	-3.54589	-3.84253	-3.50156
Bra034692	1330	144.4	-3.62534	-3.66143	-3.84786	-3.61007	-3.742	-3.63074
Bra034693	1153	125.5	-4.45858	-4.60801	-4.85278	-4.57335	-4.81564	-4.43119
Bra034728	294	31.3	-4.01123	-4.01453	-3.89132	-3.83374	-4.00031	-3.98384
Bra034754	323	34.9	-3.57496	-3.5239	-3.41555	-3.48925	-3.50968	-3.40145
Bra034757	204	22	-3.70638	-3.85581	-3.87873	-3.67502	-3.84159	-3.82512
Bra034763	298	31.6	-3.19755	-3.48892	-3.38056	-3.50862	-3.34342	-3.40992
Bra034783	351	39.1	-3.83291	-3.83621	-3.85914	-3.80156	-3.82199	-3.91467
Bra034807	531	57	-4.96694	-4.97024	-4.99317	-4.09049	-4.4789	-4.24059
Bra034812	200	22.9	-3.84391	-3.70108	-4.09198	-4.51152	-4.53196	-4.51549
Bra034813	150	16.6	-2.89943	-2.90273	-2.83138	-2.86807	-2.97566	-3.06833
Bra034824	261	28.5	-3.95952	-4.18467	-3.73047	-3.2654	-3.9486	-3.93213
Bra034864	1488	168.1	-3.06227	-3.07731	-2.95354	-3.9207	-3.88502	-3.03104
Bra034928	167	17.7	-3.51032	-3.51362	-3.64569	-3.39182	-3.4994	-3.59208
Bra034938	182	20.5	-3.46053	-3.66012	-3.68305	-3.99344	-4.01388	-3.62944
Bra034941	499	56.9	-3.98571	-3.62103	-3.73572	-3.7325	-3.88764	-3.73647
Bra034943	542	60.3	-4.13075	-3.93776	-3.31188	-3.48209	-4.01068	-3.90707
Bra034977	227	26.7	-3.48393	-3.55978	-3.66986	-3.52513	-3.41086	-3.52909
Bra035006	330	36.2	-4.06139	-4.06469	-4.08762	-3.88391	-4.05047	-3.77873
Bra035009	1357	148	-4.89731	-4.53263	-4.55555	-4.6441	-4.40927	-4.3928
Bra035027	260	29.2	-2.40885	-2.60704	-2.85697	-2.36301	-2.38345	-2.59201
Bra035031	220	25.6	-3.73917	-4.11045	-3.91153	-3.70782	-3.87438	-3.85791
Bra035048	670	75.3	-3.95398	-3.79247	-3.9802	-4.3376	-3.42353	-3.86445
Bra035067	454	50.3	-3.43651	-3.35814	-3.31234	-3.50582	-3.31978	-3.353
Bra035070	441	49.3	-3.16201	-3.25612	-3.17215	-3.20172	-3.09004	-3.13462
Bra035074	623	68.7	-2.58455	-2.6297	-2.69895	-3.82889	-3.84932	-2.63788
Bra035101	375	41	-4.33876	-4.12021	-3.99701	-3.83028	-4.10599	-4.08952
Bra035109	416	45.5	-3.31687	-3.40184	-2.97868	-3.36719	-3.41866	-3.5548
Bra035119	530	56.6	-4.01188	-4.12433	-3.95096	-3.89338	-3.84126	-3.76265
Bra035124	401	42.2	-2.63281	-2.65239	-2.65903	-2.51044	-2.6551	-2.58461
Bra035168	451	48	-4.05093	-4.4222	-4.44513	-4.01957	-3.93086	-4.16967
Bra035192	341	36.9	-4.7746	-4.7779	-4.80083	-3.5128	-4.28656	-4.27009
Bra035214	439	48.5	-4.03922	-4.04252	-3.73445	-4.00786	-3.64294	-3.90268
Bra035219	968	112.4	-3.59426	-3.83308	-4.55498	-3.87415	-4.51783	-4.35524
Bra035228	899	99.6	-3.76424	-3.63071	-3.39576	-3.57319	-3.46041	-3.62415
Bra035235	326	35.3	-2.65126	-2.6411	-2.57446	-2.64092	-2.52666	-2.59735
Bra035239	355	39.4	-3.83783	-4.31826	-3.86406	-4.76072	-4.78116	-4.76469
Bra035248	217	24.7	-4.10119	-4.10449	-3.56314	-4.54695	-4.56739	-4.55092
Bra035281	356	38.2	-4.09433	-3.9515	-3.97442	-4.06297	-4.08341	-3.92081
Bra035296	313	35	-3.696	-3.78645	-4.06465	-3.86094	-3.77223	-3.75576
Bra035347	490	55.9	-3.0932	-3.08409	-3.39007	-3.12984	-3.52318	-3.14878
Bra035388	686	76.4	-4.3792	-4.3825	-4.2593	-4.34785	-4.59013	-4.20569
Bra035392	428	47.3	-3.28223	-4.39947	-4.4224	-4.84194	-4.86237	-4.84591
Bra035393	199	22.5	-3.21848	-3.36791	-3.13556	-3.33325	-3.09842	-3.1911
Bra035407	927	103.2	-3.48465	-3.55902	-3.51088	-3.56479	-3.49044	-3.50944
Bra035416	389	43	-3.31328	-3.22231	-3.28982	-3.23224	-3.32952	-3.44268
Bra035433	1001	108.3	-4.76516	-4.20419	-4.09242	-4.36583	-3.76896	-3.89268
Bra035466	407	44.2	-4.85144	-4.85474	-4.87767	-3.54133	-3.56177	-3.86981
Bra035470	596	64.9	-4.31812	-2.48764	-3.7211	-4.28677	-4.16108	-4.29074
Bra035519	502	54.3	-3.98831	-4.46873	-4.26981	-4.9112	-4.93163	-4.91517
Bra035529	428	47.3	-4.39617	-3.44523	-3.53779	-4.84194	-4.86237	-4.84591
Bra035582	794	88	-4.66455	-4.66785	-4.21365	-4.63319	-4.65363	-4.63716
Bra035593	672	77	-3.52515	-3.52845	-3.66408	-3.71564	-3.51423	-3.49776
Bra035706	767	85	-4.28155	-4.43097	-4.30777	-4.39632	-4.27063	-4.40029
Bra035744	346	37.5	-3.93583	-3.82998	-3.96205	-4.0506	-3.92491	-3.7993
Bra035762	797	88.2	-4.18906	-4.10521	-3.73817	-4.07056	-3.85363	-4.07453
Bra035786	188	19.8	-3.05361	-3.15758	-3.42829	-3.02225	-2.98657	-3.02622
Bra035791	777	85.9	-4.65515	-4.18133	-4.3134	-3.98697	-4.16711	-4.62776
Bra035830	337	38.5	-4.07051	-3.92768	-4.31858	-4.03915	-4.05959	-3.89699
Bra035836	473	50.1	-3.37264	-3.2668	-3.20257	-3.34129	-3.36172	-3.32112
Bra035847	240	26.4	-2.747	-3.92639	-2.83537	-2.85034	-3.56975	-3.55328
Bra035850	319	36.3	-3.6317	-4.27182	-4.29474	-4.71428	-4.73472	-4.71825
Bra035904	328	35.7	-3.71633	-3.91592	-3.74255	-3.68497	-3.9017	-3.61639
Bra035909	572	62.8	-2.53535	-3.60461	-3.12784	-2.52541	-3.33511	-2.44423
Bra035913	535	60.9	-3.31699	-3.32029	-3.95503	-4.23988	-4.00504	-3.98857
Bra035980	194	22	-3.68455	-3.83398	-4.07875	-2.68538	-4.04161	-3.80329
Bra035997	139	16	-3.90774	-3.43392	-3.71212	-3.87639	-3.4197	-3.65851
Bra036007	273	31.3	-3.63662	-3.63992	-3.66284	-3.60526	-3.6257	-3.69638
[truncated: 230 more rows]
