# Supplementary material for: Shotgun Label-free Proteomic Analysis of Clubroot (Plasmodiophora brassicae) Resistance Conferred by the Gene Rcr1 in Brassica rapa
Source: Front Plant Sci. 2016 Jul 11;7:1013. doi: 10.3389/fpls.2016.01013 (PMC4939851; doi:10.3389/fpls.2016.01013)
Supplement: Table S2 — Differentially accumulated proteins, with the significance confirmed using a t-test. [file Table2.XLSX]

## Sheet: Sheet1
Gene ID	Label	NSAF_Resistat Rep#1	Resistat Rep#2	Resistat Rep#3	Susceptible Rep#1	Susceptible Rep#2	Susceptible Rep#3	Average of R	Average of S	Ration (R/S)	T Test	Log 2 Ratio
Bra000018	UP	0.000200094	0.000198579	0.000256867	1.95523e-05	1.86535e-05	1.93744e-05	0.000218513	1.91934e-05	11.3848	9.30985e-06	3.50904
Bra000097	UP	0.000299326	0.000127311	0.000603829	4.59624e-05	4.38498e-05	4.55442e-05	0.000343489	4.51188e-05	7.61298	0.0149867	2.92846
Bra000163	UP	0.000151931	0.000193861	0.000224759	0.000116647	0.000111285	6.93514e-05	0.000190183	9.90946e-05	1.91921	0.0299196	0.940511
Bra000201	DOWN	7.18941e-06	7.13498e-06	6.76814e-06	5.40938e-05	2.21174e-05	3.82869e-05	7.03084e-06	3.8166e-05	0.184217	0.00337399	-2.44052
Bra000220	DOWN	3.61284e-06	3.58548e-06	3.40114e-06	3.495e-05	1.11145e-05	1.924e-05	3.53315e-06	2.17682e-05	0.162308	0.00667903	-2.62319
Bra000268	UP	0.000590492	0.00062943	0.000350006	2.35075e-05	2.2427e-05	2.32936e-05	0.000523309	2.3076e-05	22.6776	7.77137e-05	4.5032
Bra000288	DOWN	2.8088e-05	2.78754e-05	2.64422e-05	0.000150955	0.000144016	0.000149582	2.74685e-05	0.000148184	0.185367	2.39544e-07	-2.43154
Bra000303	UP	7.53942e-05	7.48234e-05	7.09764e-05	1.62078e-05	1.54628e-05	1.60603e-05	7.37313e-05	1.59103e-05	4.63418	3.4973e-07	2.21231
Bra000481	DOWN	0.00183581	0.00182191	0.0016235	0.00245163	0.00256713	0.00254782	0.00176041	0.00252219	0.697967	0.00102953	-0.518769
Bra000503	DOWN	1.32332e-05	1.3133e-05	1.24577e-05	9.95676e-05	9.49909e-05	4.22836e-05	1.29413e-05	7.89474e-05	0.163923	0.00335375	-2.60891
Bra000737	DOWN	0.00107686	0.000989543	0.00103879	0.00121465	0.00184047	0.00140183	0.00103506	0.00148565	0.696709	0.0492887	-0.521372
Bra000773	UP	0.000617072	0.000554077	0.000580914	1.05282e-05	1.00442e-05	1.04324e-05	0.000584021	1.03349e-05	56.5096	3.14678e-08	5.82042
Bra000808	DOWN	8.02515e-06	7.96439e-06	7.55491e-06	0.000198398	0.000205738	0.000162403	7.84815e-06	0.000188846	0.0415584	1.95536e-06	-4.58872
Bra000877	DOWN	1.23757e-05	1.2282e-05	1.16506e-05	0.000119721	3.80726e-05	6.59063e-05	1.21028e-05	7.45666e-05	0.162308	0.00667903	-2.62319
Bra000879	DOWN	2.72855e-05	2.70789e-05	2.56867e-05	0.000381269	0.000195862	0.000145308	2.66837e-05	0.000240813	0.110807	0.00177369	-3.17388
Bra000965	DOWN	7.81865e-05	7.75946e-05	0.000157725	0.000300145	0.000286348	0.000178448	0.000104502	0.00025498	0.409844	0.032522	-1.28685
Bra000967	UP	6.46931e-05	0.000100891	2.6101e-05	9.93382e-06	9.47721e-06	9.84343e-06	6.3895e-05	9.75149e-06	6.55233	0.0120113	2.71201
Bra001052	DOWN	2.99998e-05	2.97727e-05	2.82419e-05	0.00054818	0.000461456	0.000543192	2.93381e-05	0.000517609	0.05668	1.07792e-06	-4.14102
Bra001098	DOWN	3.92463e-05	3.89492e-05	3.69466e-05	0.000548401	0.000442702	0.000376208	3.83807e-05	0.00045577	0.0842105	2.42235e-05	-3.56986
Bra001191	UP	0.000243089	0.00017232	0.000294229	3.73271e-05	3.56113e-05	3.69874e-05	0.000236546	3.66419e-05	6.45562	0.000303771	2.69055
Bra001195	UP	0.000163165	4.76263e-05	2.71066e-05	1.03165e-05	9.84232e-06	1.02227e-05	7.92991e-05	1.01272e-05	7.83034	0.0288279	2.96907
Bra001220	DOWN	3.47973e-05	3.45339e-05	3.27583e-05	0.000137143	8.32613e-05	8.64787e-05	3.40298e-05	0.000102294	0.332666	0.00265533	-1.58785
Bra001317	DOWN	0.000116148	0.000166499	6.07456e-05	0.000374532	0.000304381	0.000288652	0.000114464	0.000322521	0.354904	0.0220415	-1.4945
Bra001324	UP	8.8699e-05	0.000123238	8.35016e-05	1.9068e-05	1.81915e-05	1.88945e-05	9.84797e-05	1.8718e-05	5.26122	0.000173765	2.3954
Bra001345	UP	0.000557783	0.000150971	0.000143209	5.45041e-05	5.19988e-05	5.40082e-05	0.000283988	5.35037e-05	5.30781	0.0307442	2.40812
Bra001393	UP	0.000114599	0.000386687	0.000712035	2.46359e-05	2.35035e-05	2.44117e-05	0.00040444	2.41837e-05	16.7237	0.00873997	4.06382
Bra001418	DOWN	0.000139077	0.000138024	0.000130927	0.00014949	0.000142618	0.000148129	0.000136009	0.000146746	0.926836	0.0330848	-0.109613
Bra001428	UP	8.30429e-05	0.0001923	0.00106842	2.97535e-05	2.83858e-05	2.94827e-05	0.00044792	2.92073e-05	15.3359	0.0443451	3.93884
Bra001530	DOWN	1.37739e-05	1.36697e-05	1.29668e-05	4.44156e-05	0.000155371	0.000190716	1.34701e-05	0.000130168	0.103483	0.010034	-3.27254
Bra001534	UP	0.000492418	0.00048869	0.00037928	4.81169e-05	4.59052e-05	4.76791e-05	0.000453463	4.72338e-05	9.6004	1.31538e-05	3.26309
Bra001566	UP	4.07205e-05	4.04122e-05	3.83345e-05	6.25276e-06	5.96535e-06	6.19587e-06	3.98224e-05	6.13799e-06	6.48785	1.5824e-07	2.69774
Bra001738	UP	9.06976e-05	5.82424e-05	8.53831e-05	5.73461e-06	5.47101e-06	5.68243e-06	7.81077e-05	5.62935e-06	13.8751	4.77957e-05	3.79443
Bra001770	UP	0.000208018	0.000319049	0.000231435	2.03266e-05	1.93923e-05	2.01417e-05	0.000252834	1.99535e-05	12.6711	4.07542e-05	3.66347
Bra001811	DOWN	1.3874e-05	1.37689e-05	1.3061e-05	0.000134215	7.11364e-05	7.38853e-05	1.3568e-05	9.30788e-05	0.145769	0.000804287	-2.77825
Bra001874	UP	0.000511603	0.000440033	0.000160542	3.66605e-05	3.49754e-05	3.63269e-05	0.000370726	3.59876e-05	10.3015	0.00367254	3.36478
Bra001980	UP	0.000154308	0.000132721	6.77907e-05	1.10574e-05	1.05491e-05	1.09568e-05	0.000118273	1.08544e-05	10.8963	0.000774947	3.44576
Bra002059	UP	0.000447018	0.000362973	0.000573852	4.36806e-05	4.16728e-05	4.32832e-05	0.000461281	4.28789e-05	10.7578	5.97669e-05	3.42731
Bra002104	DOWN	2.03913e-05	2.02369e-05	1.91965e-05	0.00010959	0.000104553	0.00015203	1.99416e-05	0.000122058	0.163378	0.000112878	-2.61371
Bra002144	UP	3.43523e-05	2.04553e-05	5.82108e-05	7.38485e-06	7.0454e-06	7.31766e-06	3.76728e-05	7.24931e-06	5.19675	0.00670811	2.37761
Bra002156	DOWN	1.49607e-05	1.48475e-05	1.40841e-05	0.000209051	0.000138075	0.000143411	1.46308e-05	0.000163512	0.089478	5.70751e-05	-3.48232
Bra002230	DOWN	1.36753e-05	1.35718e-05	1.2874e-05	7.3496e-05	7.01177e-05	0.000101958	1.33737e-05	8.18573e-05	0.163378	0.000112878	-2.61371
Bra002236	UP	0.000121545	8.61602e-05	0.000179807	1.86635e-05	1.78057e-05	1.84937e-05	0.000129171	1.8321e-05	7.05042	0.000858833	2.81771
Bra002332	DOWN	0.00298162	0.00293011	0.00273828	0.00337725	0.00314725	0.0032844	0.00288333	0.00326963	0.881853	0.0189835	-0.18139
Bra002341	UP	0.000317156	6.2951e-05	5.97144e-05	2.27268e-05	2.16822e-05	2.252e-05	0.000146607	2.23097e-05	6.57147	0.0466912	2.71622
Bra002415	UP	3.55163e-05	3.52474e-05	0.000144886	1.27251e-05	1.21402e-05	1.26094e-05	7.18831e-05	1.24916e-05	5.75453	0.0324508	2.5247
Bra002427	DOWN	5.69013e-06	5.64705e-06	5.35671e-06	4.28131e-05	7.58553e-05	3.03025e-05	5.56463e-06	4.9657e-05	0.112061	0.00139577	-3.15764
Bra002547	DOWN	0.000520905	0.000723746	0.000686535	0.00100783	0.000961506	0.000998661	0.000643729	0.000989333	0.65067	0.0129643	-0.620002
Bra002590	UP	0.000350062	0.000310842	8.67236e-05	1.98038e-05	1.88935e-05	1.96236e-05	0.000249209	1.94403e-05	12.8192	0.005926	3.68024
Bra002737	DOWN	0.000128146	9.08399e-05	0.000120637	0.000255804	0.000168955	0.000175484	0.000113208	0.000200081	0.56581	0.0295471	-0.82161
Bra002801	DOWN	1.17417e-05	1.16528e-05	1.10537e-05	0.000113588	0.000204692	6.253e-05	1.14827e-05	0.000126937	0.0904605	0.0026146	-3.46657
Bra002804	UP	0.00013122	0.000217045	0.00028824	4.7015e-05	4.48539e-05	4.65872e-05	0.000212168	4.61521e-05	4.59716	0.00306305	2.20074
Bra002821	UP	4.46955e-05	6.20999e-05	5.89071e-05	9.60837e-06	9.16672e-06	9.52095e-06	5.52341e-05	9.43201e-06	5.85603	6.91287e-05	2.54992
Bra002871	DOWN	6.82138e-05	6.76973e-05	6.42167e-05	0.000659889	0.000209852	0.000508577	6.67093e-05	0.00045944	0.145197	0.00629328	-2.78392
Bra002970	UP	0.000308536	0.0003062	0.0026971	4.73767e-05	4.5199e-05	4.69456e-05	0.00110395	4.65071e-05	23.7372	0.0225964	4.56908
Bra003029	DOWN	1.10404e-05	1.09568e-05	1.03935e-05	0.000201739	7.92506e-05	3.5277e-05	1.07969e-05	0.000105422	0.102416	0.015641	-3.28749
Bra003126	DOWN	8.10461e-06	8.04325e-06	7.62971e-06	6.09799e-05	0.000108043	4.31607e-05	7.92585e-06	7.07278e-05	0.112061	0.00139577	-3.15764
Bra003214	DOWN	0.000484623	0.000650703	0.000402553	0.000827324	0.000730829	0.000759071	0.000512626	0.000772408	0.663673	0.0414024	-0.591456
Bra003303	UP	5.70713e-05	0.000124606	9.67089e-05	1.22689e-05	1.17049e-05	1.21572e-05	9.27955e-05	1.20437e-05	7.70492	0.000984943	2.94578
Bra003326	UP	0.000173635	9.57336e-05	5.44869e-05	2.07373e-05	1.97841e-05	2.05486e-05	0.000107952	2.03566e-05	5.30303	0.00962787	2.40682
Bra003355	UP	0.000101515	0.000123135	0.000116804	1.2124e-05	1.15667e-05	1.20136e-05	0.000113818	1.19014e-05	9.56337	2.87319e-06	3.25752
Bra003426	UP	3.72075e-05	3.69258e-05	0.000105082	1.33311e-05	1.27183e-05	1.32098e-05	5.97384e-05	1.30864e-05	4.56492	0.0162039	2.19059
Bra003498	UP	0.000447653	0.000444264	0.000589991	9.62339e-05	9.18104e-05	9.53582e-05	0.000493969	9.44675e-05	5.22899	6.36672e-05	2.38653
Bra003512	DOWN	1.4148e-05	1.40409e-05	1.3319e-05	0.000532257	0.000449758	0.000376724	1.3836e-05	0.000452913	0.0305489	4.3353e-06	-5.03273
Bra003527	DOWN	3.97914e-06	3.94901e-06	3.74598e-06	6.41559e-05	2.04023e-05	4.66196e-05	3.89137e-06	4.37259e-05	0.0889946	0.00248362	-3.49014
Bra003614	DOWN	2.76676e-06	2.74581e-06	2.60464e-06	1.48696e-05	1.98605e-05	2.0628e-05	2.70574e-06	1.84527e-05	0.146631	5.39323e-05	-2.76974
Bra003705	DOWN	5.90717e-05	5.86245e-05	5.56104e-05	0.000317473	0.0017567	0.00018875	5.77689e-05	0.000754309	0.0765852	0.0356301	-3.70679
Bra003738	UP	9.92591e-05	2.68657e-05	4.24741e-05	9.69916e-06	9.25333e-06	9.61091e-06	5.61996e-05	9.52114e-06	5.90262	0.0132239	2.56135
Bra003850	DOWN	2.83661e-05	2.81514e-05	2.6704e-05	0.000274409	0.00037815	0.000271913	2.77405e-05	0.000308157	0.0900206	2.63778e-05	-3.4736
Bra003851	UP	0.000733714	0.00024272	0.00023024	3.75547e-05	3.58285e-05	3.7213e-05	0.000402225	3.68654e-05	10.9106	0.00409456	3.44766
Bra003891	DOWN	1.1369e-05	1.12829e-05	1.07028e-05	6.11009e-05	0.000174877	0.000181635	1.11182e-05	0.000139204	0.0798698	0.00249295	-3.64621
Bra004121	UP	3.21908e-05	7.45431e-05	5.05075e-05	1.15336e-05	1.10035e-05	1.14287e-05	5.24138e-05	1.13219e-05	4.6294	0.00372146	2.21082
Bra004124	DOWN	0.000409283	0.000406184	0.0003853	0.000439926	0.000419705	0.000435923	0.000400256	0.000431851	0.926836	0.0330848	-0.109613
Bra004243	UP	0.000130226	9.47763e-05	0.000106249	6.53224e-05	8.01255e-05	8.32217e-05	0.000110417	7.62232e-05	1.44861	0.0371782	0.534665
Bra004387	DOWN	0.000183652	0.000182262	0.000172891	0.000276364	0.000414324	0.000273849	0.000179602	0.000321512	0.558616	0.0150197	-0.840072
Bra004389	UP	0.000240289	0.000165094	0.000156606	1.98676e-05	1.89544e-05	1.96869e-05	0.00018733	1.9503e-05	9.60518	7.79933e-05	3.26381
Bra004705	DOWN	1.70028e-05	1.68741e-05	1.60065e-05	0.000676207	8.7179e-05	5.43287e-05	1.66278e-05	0.000272572	0.0610035	0.0478485	-4.03496
Bra004710	UP	5.28919e-05	1.74972e-05	3.87276e-05	6.31689e-06	6.02653e-06	6.25941e-06	3.63722e-05	6.20094e-06	5.8656	0.00713228	2.55228
Bra004749	UP	3.25936e-05	7.11631e-05	1.84103e-05	7.00679e-06	6.68472e-06	6.94303e-06	4.07223e-05	6.87818e-06	5.92051	0.0143047	2.56572
Bra004778	DOWN	1.42892e-05	1.4181e-05	1.34519e-05	0.000353258	0.000190489	4.56578e-05	1.3974e-05	0.000196468	0.0711261	0.018082	-3.81348
Bra004784	DOWN	1.46172e-05	1.45066e-05	1.37607e-05	0.000172828	0.000194863	4.67061e-05	1.42948e-05	0.000138132	0.103487	0.010189	-3.27248
Bra004835	DOWN	1.1324e-05	1.12383e-05	1.06605e-05	0.000206922	5.80619e-05	0.000156795	1.10743e-05	0.000140593	0.0787684	0.0033518	-3.66624
Bra005012	DOWN	7.99157e-06	7.93107e-06	7.5233e-06	0.000163208	0.000139316	0.0001447	7.81531e-06	0.000149075	0.0524254	5.52534e-07	-4.25359
Bra005368	UP	2.04788e-05	2.03237e-05	2.69903e-05	4.40241e-06	4.20005e-06	4.36235e-06	2.25976e-05	4.3216e-06	5.22899	6.36672e-05	2.38653
Bra005483	UP	0.000102321	6.09276e-05	0.000134855	2.19963e-05	2.09852e-05	2.17962e-05	9.93678e-05	2.15926e-05	4.60194	0.0032024	2.20224
Bra005546	UP	0.000245754	0.000243894	0.00028006	0.000180737	0.00017243	0.00015154	0.000256569	0.000168236	1.52506	0.0036341	0.608867
Bra005613	UP	9.84529e-05	0.000175873	0.000203905	2.11648e-05	2.0192e-05	2.09723e-05	0.00015941	2.07764e-05	7.67268	0.000863191	2.93973
Bra005651	DOWN	5.50957e-06	5.46786e-06	5.18674e-06	8.88313e-05	7.34483e-05	6.45502e-05	5.38806e-06	7.56099e-05	0.0712612	9.93453e-06	-3.81074
Bra005673	UP	0.000150788	0.000149647	0.000425858	5.4026e-05	5.15427e-05	5.35344e-05	0.000242098	5.30344e-05	4.56492	0.0162039	2.19059
Bra005887	UP	0.000627368	0.000124524	0.000118121	4.4956e-05	4.28895e-05	4.45469e-05	0.000290004	4.41308e-05	6.57147	0.0466912	2.71622
Bra006008	DOWN	1.12352e-05	1.11501e-05	1.05769e-05	8.45349e-05	5.76065e-05	5.98326e-05	1.09874e-05	6.73247e-05	0.1632	0.000129468	-2.61528
Bra006013	DOWN	0.00454053	0.00428033	0.004625	0.00503612	0.00544101	0.0049903	0.00448195	0.00515581	0.869301	0.0178104	-0.202073
Bra006056	DOWN	2.30119e-05	2.28377e-05	2.16635e-05	0.000766779	0.000731534	0.000122549	2.25043e-05	0.000540287	0.0416525	0.00861159	-4.58545
Bra006061	UP	0.000342428	0.000339835	0.000236399	0.000122689	0.000163869	0.000170201	0.000306221	0.000152253	2.01126	0.0122583	1.0081
Bra006117	UP	0.000132027	7.86163e-05	0.000174007	2.83823e-05	2.70777e-05	2.81241e-05	0.000128217	2.78614e-05	4.60194	0.0032024	2.20224
Bra006119	DOWN	0.000133699	9.47763e-05	8.99034e-05	0.000184769	0.000137104	0.000183088	0.000106126	0.00016832	0.630502	0.0417558	-0.665427
Bra006200	DOWN	2.34834e-05	2.33056e-05	2.21074e-05	0.000227175	0.00016857	0.000225108	2.29655e-05	0.000206951	0.110971	2.55327e-05	-3.17175
Bra006207	DOWN	7.27152e-05	7.21647e-05	6.84544e-05	7.81595e-05	7.45668e-05	7.74483e-05	7.11114e-05	7.67249e-05	0.926836	0.0330848	-0.109613
Bra006211	UP	0.000150788	0.000216156	0.000173498	1.80087e-05	1.71809e-05	1.78448e-05	0.000180148	1.76781e-05	10.1904	2.59992e-05	3.34914
Bra006305	DOWN	2.25589e-05	2.23881e-05	2.1237e-05	0.00046071	0.000254467	0.000360409	2.20613e-05	0.000358529	0.061533	9.08134e-05	-4.0225
Bra006397	DOWN	5.70713e-05	7.92949e-05	7.5218e-05	0.00011042	0.000128754	0.000158044	7.05281e-05	0.000132406	0.532665	0.0124297	-0.908698
Bra006446	DOWN	6.78101e-06	6.72968e-06	6.38367e-06	2.18662e-05	9.0398e-05	9.38912e-05	6.63146e-06	6.87184e-05	0.0965018	0.0109497	-3.3733
Bra006530	UP	0.000388911	0.000180118	0.000317306	0.000139343	0.000132938	0.000138075	0.000295445	0.000136786	2.15991	0.0354011	1.11097
Bra006561	DOWN	3.72801e-06	3.69979e-06	3.50957e-06	5.20928e-05	4.96983e-05	3.57361e-05	3.64579e-06	4.58424e-05	0.0795288	3.05337e-05	-3.65238
Bra006590	UP	4.26336e-05	2.53865e-05	5.61896e-05	9.16513e-06	8.74385e-06	9.08174e-06	4.14032e-05	8.99691e-06	4.60194	0.0032024	2.20224
Bra006686	DOWN	4.34088e-05	4.30801e-05	4.08652e-05	0.000139977	0.000311599	0.000231171	4.24514e-05	0.000227582	0.186532	0.00225478	-2.42251
Bra006775	DOWN	0.00057153	0.000567203	0.000565633	0.000645825	0.000646195	0.000764817	0.000568122	0.000685612	0.828634	0.0305498	-0.271192
Bra006864	DOWN	1.18143e-05	1.17249e-05	1.11221e-05	0.000317473	3.63456e-05	0.00018875	1.15538e-05	0.000180856	0.0638838	0.0208381	-3.96841
Bra006933	UP	0.000588694	0.000272644	0.000258626	4.21847e-05	4.02457e-05	4.18009e-05	0.000373322	4.14104e-05	9.01516	0.00133771	3.17235
Bra006945	UP	6.18786e-05	8.59742e-05	0.000151457	1.33023e-05	1.26909e-05	1.31813e-05	9.977e-05	1.30581e-05	7.64044	0.00168957	2.93366
Bra007032	DOWN	1.84243e-05	1.82848e-05	1.73447e-05	9.90188e-05	5.66804e-05	0.000176612	1.80179e-05	0.00011077	0.16266	0.00648605	-2.62007
Bra007049	UP	0.000180946	9.97645e-05	5.67811e-05	2.16104e-05	2.06171e-05	2.14138e-05	0.000112497	2.12138e-05	5.30303	0.00962787	2.40682
Bra007088	UP	3.2425e-05	3.21795e-05	2.18036e-05	4.97896e-06	4.75009e-06	4.93365e-06	2.88027e-05	4.88757e-06	5.89305	0.000182954	2.55901
Bra007218	UP	0.000445663	0.000400166	0.000379592	0.000296543	0.000282912	0.000248638	0.000408474	0.000276031	1.47981	0.00516556	0.565414
Bra007317	UP	0.000116938	0.000141842	3.66953e-05	1.39659e-05	1.3324e-05	1.38388e-05	9.84917e-05	1.37096e-05	7.18416	0.0125222	2.84482
Bra007399	UP	0.000215694	4.6535e-05	0.000273683	1.00801e-05	9.6168e-06	9.98842e-06	0.000178637	9.89512e-06	18.0531	0.00882726	4.17417
Bra007474	UP	1.72902e-05	1.02956e-05	2.92986e-05	3.71694e-06	3.54609e-06	3.68312e-06	1.89614e-05	3.64872e-06	5.19675	0.00670811	2.37761
Bra007513	DOWN	9.16793e-06	9.09852e-06	8.63073e-06	4.92717e-05	6.58097e-05	6.83528e-05	8.96573e-06	6.11447e-05	0.146631	5.39323e-05	-2.76974
Bra007675	DOWN	0.000244134	0.000175776	0.000211803	0.000313866	0.000260168	0.000351798	0.000210571	0.00030861	0.682318	0.0415213	-0.551483
Bra007821	DOWN	0.000289717	0.000223629	0.000212132	0.00038061	0.000297094	0.000377147	0.000241826	0.000351617	0.687753	0.0400271	-0.540037
Bra007946	UP	0.000209123	0.000124524	0.000275616	4.4956e-05	4.28895e-05	4.45469e-05	0.000203087	4.41308e-05	4.60194	0.0032024	2.20224
Bra007998	DOWN	0.000227379	0.000225658	0.000128433	0.000342165	0.000326437	0.000339052	0.000193823	0.000335884	0.577054	0.0371957	-0.793222
Bra008045	UP	0.000120772	3.99525e-05	0.000113695	1.44238e-05	1.37608e-05	1.42926e-05	9.14732e-05	1.41591e-05	6.4604	0.00814282	2.69162
Bra008046	UP	9.14355e-05	0.000151239	0.000200848	3.27605e-05	3.12546e-05	3.24624e-05	0.000147841	3.21592e-05	4.59716	0.00306305	2.20074
Bra008057	DOWN	1.50393e-05	1.49254e-05	1.4158e-05	8.08264e-05	4.62667e-05	0.000144164	1.47076e-05	9.04189e-05	0.16266	0.00648605	-2.62007
Bra008128	UP	0.000614802	0.00012203	0.00020836	2.64333e-05	2.52183e-05	2.61928e-05	0.000315064	2.59482e-05	12.1421	0.00889513	3.60194
Bra008235	DOWN	2.52421e-05	2.5051e-05	2.3763e-05	0.00013566	0.000129424	0.000134426	2.46854e-05	0.00013317	0.185367	2.39544e-07	-2.43154
Bra008241	DOWN	1.04561e-05	1.0377e-05	9.84344e-06	0.000146107	9.65015e-05	5.56836e-05	1.02255e-05	9.94307e-05	0.102841	0.00141819	-3.28152
Bra008242	DOWN	0.000679325	0.000615557	0.000583909	0.00117465	0.000817775	0.00078646	0.000626264	0.000926295	0.676096	0.0495795	-0.564701
Bra008308	UP	0.000269998	0.000208409	0.000423629	3.22459e-05	3.07637e-05	3.19525e-05	0.000300678	3.1654e-05	9.4989	0.000444012	3.24776
Bra008402	UP	0.00124352	0.00104052	0.00121656	2.62084e-05	2.50037e-05	2.59699e-05	0.00116687	2.57273e-05	45.3553	3.19698e-07	5.5032
Bra008416	UP	9.66499e-05	4.11078e-05	0.000142979	1.48409e-05	1.41587e-05	1.47058e-05	9.35789e-05	1.45685e-05	6.42338	0.00917894	2.68333
Bra008453	UP	3.83702e-05	6.34663e-05	0.000156528	1.37477e-05	1.31158e-05	1.36226e-05	8.61216e-05	1.34954e-05	6.38157	0.015025	2.67391
Bra008625	UP	2.6876e-05	2.66725e-05	5.56625e-05	5.77764e-06	5.51207e-06	5.72507e-06	3.64037e-05	5.6716e-06	6.41859	0.00182544	2.68226
Bra008994	DOWN	4.84358e-06	4.80691e-06	4.55977e-06	2.60311e-05	4.47023e-05	1.54766e-05	4.73675e-06	2.87367e-05	0.164833	0.00506523	-2.60092
Bra009039	UP	0.000667344	0.000159864	0.000194971	2.47348e-05	2.35979e-05	2.45097e-05	0.000340726	2.42808e-05	14.0327	0.00558601	3.81073
Bra009150	UP	4.67116e-05	4.6358e-05	0.00016124	1.67363e-05	1.5967e-05	1.6584e-05	8.47698e-05	1.64291e-05	5.15972	0.0246333	2.36729
Bra009210	UP	2.60453e-05	0.00026365	0.000210864	5.59906e-06	5.3417e-06	5.54812e-06	0.000166853	5.49629e-06	30.3574	0.014826	4.92398
Bra009310	DOWN	3.65742e-05	6.04955e-05	3.44311e-05	6.55209e-05	8.75129e-05	9.08947e-05	4.38336e-05	8.13095e-05	0.539096	0.0360298	-0.891387
Bra009334	UP	7.49994e-05	7.44316e-05	7.06048e-05	1.6123e-05	1.53819e-05	1.59762e-05	7.33453e-05	1.5827e-05	4.63418	3.4973e-07	2.21231
Bra009335	UP	0.000282463	0.000200232	0.000189937	0.000130119	0.000124138	0.000128935	0.00022421	0.000127731	1.75534	0.0120065	0.811747
Bra009536	DOWN	0.0037811	0.00421534	0.00387317	0.00513844	0.00473144	0.00438204	0.00395654	0.00475064	0.832843	0.0324338	-0.263884
Bra009617	DOWN	2.19539e-05	2.17876e-05	2.06675e-05	0.000212378	0.000247642	7.01486e-05	2.14697e-05	0.000176723	0.121488	0.00769226	-3.04112
Bra009710	UP	6.3808e-05	6.33249e-05	0.00025229	1.37171e-05	1.30866e-05	1.35923e-05	0.000126474	1.34653e-05	9.39261	0.0119144	3.23153
Bra009713	UP	3.07401e-05	3.05074e-05	2.89389e-05	6.60833e-06	6.30458e-06	6.54821e-06	3.00621e-05	6.48704e-06	4.63418	3.4973e-07	2.21231
Bra009876	UP	8.7385e-05	6.19453e-05	5.87604e-05	1.34182e-05	1.28015e-05	1.32961e-05	6.93635e-05	1.31719e-05	5.26601	0.000193905	2.39671
Bra009941	UP	8.98112e-05	0.000124784	5.07292e-05	1.93071e-05	1.84196e-05	1.91314e-05	8.84414e-05	1.89527e-05	4.66642	0.00498658	2.22232
Bra009978	DOWN	1.06703e-05	1.05895e-05	1.00451e-05	8.02845e-05	7.65942e-05	3.40946e-05	1.0435e-05	6.36577e-05	0.163923	0.00335375	-2.60891
Bra010038	UP	6.68e-05	5.15622e-05	3.49366e-05	7.97794e-06	7.61123e-06	7.90535e-06	5.10996e-05	7.8315e-06	6.52488	0.000620546	2.70595
Bra010114	DOWN	1.27332e-05	1.26368e-05	1.19871e-05	0.000780136	0.000665932	0.00375669	1.24524e-05	0.00173425	0.00718027	0.00112887	-7.12175
Bra010118	DOWN	1.9965e-05	1.98139e-05	1.87951e-05	6.43795e-05	0.000102367	0.000191381	1.95247e-05	0.000119376	0.163556	0.00564949	-2.61214
Bra010169	UP	8.40874e-05	5.96077e-05	3.39258e-05	1.29119e-05	1.23184e-05	1.27944e-05	5.9207e-05	1.26749e-05	4.6712	0.00509803	2.22379
Bra010256	UP	8.02016e-05	2.65315e-05	4.19456e-05	9.57849e-06	9.13821e-06	9.49133e-06	4.95595e-05	9.40268e-06	5.27079	0.00832048	2.39802
Bra010401	UP	0.000115059	3.80628e-05	0.000151644	8.24494e-06	7.86595e-06	8.16992e-06	0.000101589	8.0936e-06	12.5517	0.00490605	3.64982
Bra010407	DOWN	3.41069e-05	3.38487e-05	3.21084e-05	0.000183303	0.000174877	0.000181635	3.33546e-05	0.000179938	0.185367	2.39544e-07	-2.43154
Bra010413	UP	0.000107437	0.000106623	3.37138e-05	1.28312e-05	1.22414e-05	1.27144e-05	8.25913e-05	1.25957e-05	6.55712	0.010385	2.71306
Bra010483	UP	0.000135965	0.000173489	0.00020114	2.08779e-05	1.99182e-05	2.06879e-05	0.000170198	2.04946e-05	8.30451	5.26123e-05	3.05389
Bra010569	UP	3.10286e-05	7.1852e-05	6.81578e-05	1.11173e-05	1.06063e-05	1.10161e-05	5.70128e-05	1.09132e-05	5.2242	0.00429199	2.38521
Bra010574	DOWN	8.95306e-06	8.88528e-06	8.42845e-06	6.73637e-05	2.75431e-05	4.76791e-05	8.75559e-06	4.75287e-05	0.184217	0.00337399	-2.44052
Bra010580	DOWN	1.11695e-05	1.10849e-05	1.0515e-05	8.40405e-05	0.000125993	8.32758e-05	1.09232e-05	9.77699e-05	0.111723	9.46417e-05	-3.162
Bra010620	DOWN	0.000178002	0.000143006	0.000183531	0.000209551	0.000217303	0.000243756	0.000168179	0.000223536	0.752357	0.033665	-0.41051
Bra010665	DOWN	0.00041848	0.000670888	0.000636395	0.000865024	0.000891283	0.000994297	0.000575254	0.000916868	0.627412	0.0352471	-0.672514
Bra010689	DOWN	7.03062e-06	6.97739e-06	6.61866e-06	0.000113355	5.04676e-05	3.74413e-05	6.87556e-06	6.7088e-05	0.102486	0.00284338	-3.28651
Bra010706	UP	8.93312e-05	0.000164645	0.000228263	1.37171e-05	1.30866e-05	1.35923e-05	0.000160746	1.34653e-05	11.9378	0.000940355	3.57747
Bra010735	DOWN	1.49607e-05	1.48475e-05	1.40841e-05	4.82426e-05	0.000107392	0.000111542	1.46308e-05	8.90587e-05	0.164282	0.00315069	-2.60575
Bra011009	UP	8.63813e-05	6.66768e-05	4.51776e-05	1.03165e-05	9.84232e-06	1.02227e-05	6.60785e-05	1.01272e-05	6.52488	0.000620546	2.70595
Bra011117	DOWN	1.16226e-05	1.15346e-05	1.09416e-05	6.24642e-05	5.9593e-05	8.66541e-05	1.13663e-05	6.95704e-05	0.163378	0.000112878	-2.61371
Bra011118	UP	4.40766e-05	0.000131229	6.91565e-05	1.57922e-05	1.50663e-05	1.56485e-05	8.14873e-05	1.55024e-05	5.25644	0.00792973	2.39409
Bra011137	UP	4.72249e-05	7.81123e-05	0.000103735	1.69202e-05	1.61425e-05	1.67663e-05	7.63573e-05	1.66097e-05	4.59716	0.00306305	2.20074
Bra011181	UP	0.000182871	0.000141156	0.000172155	2.18403e-05	2.08364e-05	2.16416e-05	0.000165394	2.14394e-05	7.71448	1.3788e-05	2.94757
Bra011387	DOWN	1.23757e-05	1.2282e-05	1.16506e-05	9.31161e-05	8.8836e-05	3.95438e-05	1.21028e-05	7.3832e-05	0.163923	0.00335375	-2.60891
Bra011464	DOWN	0.000164654	0.00022877	0.000155006	0.000601738	0.000371463	0.000385817	0.00018281	0.000453006	0.403549	0.0102785	-1.30919
Bra011506	DOWN	4.61349e-05	2.74714e-05	2.6059e-05	8.92604e-05	0.000104081	6.87931e-05	3.32218e-05	8.73783e-05	0.380206	0.0106887	-1.39515
Bra011596	UP	5.59566e-05	3.33198e-05	0.000158033	1.20292e-05	1.14763e-05	1.19198e-05	8.24366e-05	1.18084e-05	6.98116	0.0194912	2.80347
Bra011599	DOWN	1.5613e-05	1.54948e-05	1.46981e-05	0.000151037	0.000112074	4.98877e-05	1.52686e-05	0.000104333	0.146345	0.00532517	-2.77255
Bra011858	UP	0.000139755	0.000107875	0.000131566	1.6691e-05	1.59238e-05	1.65391e-05	0.000126399	1.63846e-05	7.71448	1.3788e-05	2.94757
Bra011902	DOWN	0.000464233	0.000408064	0.000437031	0.000556018	0.000748085	0.000550959	0.000436443	0.000618354	0.705814	0.03394	-0.502641
Bra012013	DOWN	0.00064085	0.000635999	0.000674276	0.00109403	0.000734483	0.00100377	0.000650375	0.000944094	0.688888	0.0427531	-0.537659
Bra012034	UP	5.64925e-05	4.00463e-05	2.27924e-05	8.6746e-06	8.27587e-06	8.59567e-06	3.97771e-05	8.51538e-06	4.6712	0.00509803	2.22379
Bra012038	UP	6.0386e-05	5.99288e-05	8.21132e-05	7.21191e-06	6.88041e-06	7.14628e-06	6.7476e-05	7.07953e-06	9.53114	2.80776e-05	3.25265
Bra012069	UP	6.9783e-05	0.000100034	0.00010949	4.1671e-05	5.56577e-05	5.78085e-05	9.31025e-05	5.17124e-05	1.80039	0.028008	0.848309
Bra012077	DOWN	0.000339721	0.000247242	0.000277173	0.000559906	0.000394821	0.000458323	0.000288045	0.000471017	0.611539	0.0234189	-0.709482
Bra012095	UP	7.00484e-05	6.9518e-05	6.59438e-05	1.50586e-05	1.43664e-05	1.49216e-05	6.85034e-05	1.47822e-05	4.63418	3.4973e-07	2.21231
Bra012238	DOWN	0.000920054	0.000982437	0.000997709	0.00136449	0.00115845	0.00145131	0.000966733	0.00132475	0.729748	0.0122396	-0.454529
Bra012279	DOWN	1.19623e-05	1.18718e-05	1.12614e-05	0.000167154	0.000110403	3.82229e-05	1.16985e-05	0.00010526	0.111139	0.0099126	-3.16956
Bra012325	DOWN	0.000413951	0.000410817	0.000348675	0.000444944	0.000513859	0.000487306	0.000391148	0.000482037	0.811448	0.0398192	-0.301429
Bra012346	UP	0.000767405	0.000964687	0.00110774	5.49908e-05	5.24631e-05	5.44904e-05	0.00094661	5.39814e-05	17.5358	1.21984e-05	4.13224
Bra012362	UP	0.000250686	0.000248788	0.000303424	3.84936e-05	3.67242e-05	3.81433e-05	0.000267632	3.7787e-05	7.08266	8.00694e-06	2.82429
Bra012494	UP	0.000122435	0.000121508	0.000115261	2.63204e-05	2.51105e-05	2.60809e-05	0.000119735	2.58373e-05	4.63418	3.4973e-07	2.21231
Bra012506	UP	0.000739004	0.000712151	9.07436e-05	1.15121e-05	1.09829e-05	1.14073e-05	0.000513966	1.13008e-05	45.4806	0.00746408	5.50718
Bra012595	DOWN	1.3546e-05	1.34434e-05	1.27523e-05	0.000160162	9.72366e-05	0.00012985	1.32472e-05	0.000129083	0.102626	0.000102033	-3.28453
Bra012634	DOWN	5.60113e-06	5.55873e-06	5.27293e-06	1.80615e-05	4.02063e-05	4.176e-05	5.47759e-06	3.33426e-05	0.164282	0.00315069	-2.60575
Bra012642	UP	4.68024e-05	1.99063e-05	3.14714e-05	7.18666e-06	6.85632e-06	7.12127e-06	3.27267e-05	7.05475e-06	4.63897	0.00397313	2.2138
Bra012646	UP	0.000128557	0.000127583	5.18674e-05	1.97403e-05	1.88329e-05	1.95607e-05	0.000102669	1.9378e-05	5.29825	0.00624476	2.40552
Bra012658	UP	0.00110628	0.000140757	0.000240336	3.04899e-05	2.90885e-05	3.02125e-05	0.000495791	2.99303e-05	16.5648	0.0174389	4.05005
Bra012675	DOWN	1.34191e-05	1.33175e-05	1.26328e-05	0.000158662	0.000151369	0.000157218	1.31231e-05	0.00015575	0.0842579	5.16493e-08	-3.56905
Bra012696	DOWN	0.000164843	0.000163595	0.000204843	0.000389808	0.000439507	0.00028794	0.000177761	0.000372418	0.477315	0.00746695	-1.06699
Bra012865	UP	7.93623e-05	7.87614e-05	7.4712e-05	1.70609e-05	1.62766e-05	1.69056e-05	7.76119e-05	1.67477e-05	4.63418	3.4973e-07	2.21231
Bra012897	DOWN	1.58725e-05	1.57523e-05	1.49424e-05	0.000187669	8.13832e-05	8.45281e-05	1.55224e-05	0.00011786	0.131702	0.00204028	-2.92466
Bra012981	UP	0.000129053	0.000128076	0.000121491	2.77431e-05	2.64679e-05	2.74907e-05	0.000126207	2.72339e-05	4.63418	3.4973e-07	2.21231
Bra013121	DOWN	2.72423e-05	2.7036e-05	4.27433e-05	4.88032e-05	6.51839e-05	4.83592e-05	3.23405e-05	5.41155e-05	0.597621	0.0427453	-0.742697
Bra013160	DOWN	1.4883e-05	1.47703e-05	1.40109e-05	0.00174371	0.00117517	0.0013157	1.45548e-05	0.00141153	0.0103114	2.75491e-06	-6.59962
Bra013161	UP	7.36498e-05	0.000102329	0.000180269	1.58328e-05	1.51051e-05	1.56888e-05	0.000118749	1.55422e-05	7.64044	0.00168957	2.93366
Bra013225	DOWN	3.72075e-05	3.69258e-05	3.50273e-05	0.000599899	0.000572325	0.000118888	3.63869e-05	0.000430371	0.0845477	0.0134404	-3.56409
Bra013258	UP	0.000172429	0.000223777	3.74598e-05	1.42569e-05	1.36015e-05	1.41271e-05	0.000144555	1.39952e-05	10.3289	0.0199994	3.36862
Bra013262	DOWN	2.99998e-05	2.97727e-05	2.82419e-05	0.000290213	9.22911e-05	9.58575e-05	2.93381e-05	0.000159454	0.183991	0.0149019	-2.44229
Bra013619	UP	0.000301577	0.000299293	0.000365021	4.6308e-05	4.41795e-05	4.58867e-05	0.000321964	4.54581e-05	7.08266	8.00694e-06	2.82429
Bra013702	UP	7.93623e-05	0.000110266	7.4712e-05	1.70609e-05	1.62766e-05	1.69056e-05	8.81134e-05	1.67477e-05	5.26122	0.000173765	2.3954
Bra013719	DOWN	0.000141885	0.00014081	0.000133571	0.000175971	0.000167882	0.00015112	0.000138755	0.000164991	0.840988	0.024634	-0.249843
Bra013742	DOWN	2.4177e-05	2.3994e-05	2.27604e-05	0.000129936	7.43781e-05	0.000180255	2.36438e-05	0.00012819	0.184444	0.00328096	-2.43875
Bra013813	UP	0.000269796	0.000242253	0.000229798	1.38093e-05	1.31746e-05	1.36837e-05	0.000247282	1.35559e-05	18.2417	5.01696e-07	4.18917
Bra013838	UP	0.00060705	7.347e-05	9.75696e-05	1.59146e-05	1.51831e-05	1.57698e-05	0.000259363	1.56225e-05	16.6019	0.0238895	4.05327
Bra013848	UP	8.89745e-05	8.83009e-05	8.3761e-05	1.91272e-05	1.8248e-05	1.89532e-05	8.70121e-05	1.87762e-05	4.63418	3.4973e-07	2.21231
Bra014002	UP	0.000755204	0.000797072	0.000846371	0.000682898	0.000725264	0.000727755	0.000799549	0.000711972	1.12301	0.0412188	0.167365
Bra014069	DOWN	0.000168528	0.000167252	0.000158653	0.000181146	0.00017282	0.000179498	0.000164811	0.000177821	0.926836	0.0330848	-0.109613
Bra014136	UP	1.59313e-05	5.79725e-05	8.49875e-05	5.70803e-06	5.44566e-06	5.6561e-06	5.29638e-05	5.60326e-06	9.45231	0.0159473	3.24067
Bra014158	DOWN	1.29931e-05	1.28947e-05	1.22318e-05	0.000293284	0.000492987	0.000567392	1.27065e-05	0.000451221	0.0281603	6.22708e-05	-5.15019
Bra014246	DOWN	1.65128e-05	1.63878e-05	1.55453e-05	0.000195241	5.08e-05	5.27631e-05	1.61486e-05	9.96014e-05	0.162133	0.0221716	-2.62475
Bra014487	UP	0.000230877	0.000270789	0.000177831	2.25603e-05	2.15233e-05	2.2355e-05	0.000226499	2.21462e-05	10.2274	4.79134e-05	3.35437
Bra014505	UP	3.11411e-05	1.03018e-05	5.53753e-05	3.71918e-06	3.54823e-06	3.68534e-06	3.22727e-05	3.65092e-06	8.83961	0.0163466	3.14398
Bra014600	UP	0.00014494	2.87685e-05	2.72894e-05	1.03861e-05	9.90871e-06	1.02916e-05	6.69993e-05	1.01955e-05	6.57147	0.0466912	2.71622
Bra014616	DOWN	1.16938e-05	1.16053e-05	1.10086e-05	3.7708e-05	8.3941e-05	0.000137004	1.14359e-05	8.62178e-05	0.132639	0.00738106	-2.91442
Bra014744	UP	0.00931682	0.0099627	0.00987522	0.00691065	0.008675	0.00737637	0.00971825	0.00765401	1.26969	0.0264852	0.34448
Bra014828	DOWN	1.36753e-05	1.35718e-05	1.2874e-05	0.000102894	0.000182306	0.000218482	1.33737e-05	0.000167894	0.0796555	0.00040205	-3.65008
Bra014858	UP	0.000908408	0.00270459	0.00124988	7.51094e-05	7.16569e-05	7.44259e-05	0.00162096	7.37307e-05	21.9848	0.000776405	4.45844
Bra014871	UP	4.7355e-05	4.69965e-05	4.45802e-05	7.27151e-06	6.93727e-06	7.20534e-06	4.63106e-05	7.13804e-06	6.48785	1.5824e-07	2.69774
Bra014965	DOWN	0.000359621	0.000452071	0.000293409	0.000644244	0.000762142	0.00053624	0.000368367	0.000647542	0.568869	0.0240414	-0.813831
Bra014984	DOWN	1.18143e-05	1.17249e-05	1.11221e-05	0.000139688	0.000278649	3.77501e-05	1.15538e-05	0.000152029	0.0759971	0.0175531	-3.71791
Bra015099	UP	7.91431e-05	7.85439e-05	0.000104308	1.70137e-05	1.62317e-05	1.68589e-05	8.73316e-05	1.67014e-05	5.22899	6.36672e-05	2.38653
Bra015357	UP	2.55802e-05	2.53865e-05	3.37138e-05	5.49908e-06	5.24631e-06	5.44904e-06	2.82268e-05	5.39814e-06	5.22899	6.36672e-05	2.38653
Bra015547	DOWN	1.58725e-05	1.57523e-05	1.49424e-05	0.000221791	0.000113936	5.07168e-05	1.55224e-05	0.000128815	0.120502	0.0103624	-3.05288
Bra015567	DOWN	6.00624e-05	5.96077e-05	5.6543e-05	6.45594e-05	6.15919e-05	6.3972e-05	5.87377e-05	6.33744e-05	0.926836	0.0330848	-0.109613
Bra015883	UP	9.71179e-05	9.63826e-05	0.000143671	1.49128e-05	1.42273e-05	1.47771e-05	0.000112391	1.4639e-05	7.67746	0.000108198	2.94063
Bra016008	DOWN	0.000200731	0.000162991	0.000223327	0.000294218	0.00031812	0.000291541	0.000195683	0.000301293	0.649477	0.0104193	-0.62265
Bra016199	UP	0.000147462	0.000104533	5.94949e-05	2.26433e-05	2.16025e-05	2.24372e-05	0.00010383	2.22277e-05	4.6712	0.00509803	2.22379
Bra016293	UP	6.5646e-05	6.5149e-05	2.64855e-05	1.00801e-05	9.6168e-06	9.98842e-06	5.24268e-05	9.89512e-06	5.29825	0.00624476	2.40552
Bra016305	UP	0.000183021	6.98597e-05	0.000172296	1.51326e-05	1.4437e-05	1.49949e-05	0.000141726	1.48548e-05	9.5407	0.00223882	3.2541
Bra016434	DOWN	1.54446e-05	1.53277e-05	1.45396e-05	8.3005e-05	0.000110865	8.22497e-05	1.5104e-05	9.204e-05	0.164102	5.59534e-05	-2.60733
Bra016502	DOWN	0.000106505	0.000105698	0.000100264	0.000206062	0.00019659	0.000158812	0.000104156	0.000187155	0.556522	0.00214067	-0.84549
Bra016564	DOWN	3.29308e-05	3.26815e-05	3.10012e-05	0.000247775	0.000101308	0.000175371	3.22045e-05	0.000174818	0.184217	0.00337399	-2.44052
Bra016570	DOWN	8.7614e-05	8.69507e-05	0.000148464	0.000169513	0.000161721	0.000205297	0.000107676	0.000178844	0.602069	0.0491736	-0.731998
Bra016589	UP	4.61349e-05	8.24141e-05	9.55495e-05	9.91782e-06	9.46194e-06	9.82758e-06	7.46995e-05	9.73578e-06	7.67268	0.000863191	2.93973
Bra016624	UP	0.000291803	0.000184287	0.000124866	2.85137e-05	2.72031e-05	2.82543e-05	0.000200319	2.79904e-05	7.1567	0.00148233	2.8393
Bra016665	DOWN	1.68034e-05	1.66762e-05	1.58188e-05	5.41845e-05	0.000120619	8.94857e-05	1.64328e-05	8.80964e-05	0.186532	0.00225478	-2.42251
Bra016679	UP	0.000289298	0.000213015	0.000289917	1.00309e-05	9.56982e-06	9.93962e-06	0.000264076	9.84678e-06	26.8186	5.89177e-06	4.74516
Bra016680	UP	0.000283166	0.000347146	0.000266574	1.7904e-05	1.7081e-05	1.77411e-05	0.000298962	1.75754e-05	17.0103	4.05455e-06	4.08834
Bra016687	UP	8.75545e-05	0.000106201	2.74747e-05	1.04567e-05	9.97601e-06	1.03615e-05	7.37434e-05	1.02647e-05	7.18416	0.0125222	2.84482
Bra016735	DOWN	2.30119e-05	2.28377e-05	2.16635e-05	0.000123674	0.000259576	0.000269607	2.25043e-05	0.000217619	0.103412	0.000964521	-3.27353
Bra016748	UP	3.95169e-05	3.92178e-05	0.000111604	1.41585e-05	1.35077e-05	1.40297e-05	6.34463e-05	1.38987e-05	4.56492	0.0162039	2.19059
Bra016810	UP	0.000462319	0.000264169	0.000356097	1.50586e-05	1.43664e-05	1.49216e-05	0.000360862	1.47822e-05	24.4119	4.05679e-05	4.60951
Bra016833	DOWN	8.07036e-05	8.00926e-05	7.59747e-05	0.000780714	0.000248276	0.00025787	7.89237e-05	0.000428954	0.183991	0.0149019	-2.44229
Bra016856	DOWN	8.15072e-06	8.08901e-06	7.67312e-06	9.63708e-05	7.52245e-05	0.000112856	7.97095e-06	9.48172e-05	0.0840665	3.28164e-05	-3.57233
Bra017049	UP	6.70527e-05	6.6545e-05	6.31237e-05	3.27605e-05	3.12546e-05	1.94774e-05	6.55738e-05	2.78308e-05	2.35616	0.0061647	1.23644
Bra017103	UP	5.37183e-05	5.33117e-05	0.000185426	1.92468e-05	1.83621e-05	1.90716e-05	9.74853e-05	1.88935e-05	5.15972	0.0246333	2.36729
Bra017182	UP	8.55217e-05	0.000109124	0.000172523	1.31321e-05	1.25285e-05	1.30126e-05	0.000122389	1.28911e-05	9.49411	0.000431372	3.24703
Bra017436	UP	3.90324e-05	3.87369e-05	9.55377e-05	8.39096e-06	8.00527e-06	8.31461e-06	5.7769e-05	8.23695e-06	7.0134	0.00349803	2.81011
Bra017497	UP	0.000198563	0.00132311	0.00125509	3.04899e-05	2.90885e-05	3.02125e-05	0.000925588	2.99303e-05	30.9248	0.00731928	4.95069
Bra017699	UP	7.82781e-05	0.000170908	0.000162121	1.68278e-05	1.60543e-05	1.66747e-05	0.000137102	1.65189e-05	8.29972	0.00122849	3.05306
Bra017710	UP	0.000212827	0.000146226	0.000323652	1.75971e-05	1.67882e-05	1.74369e-05	0.000227569	1.72741e-05	13.174	0.000390012	3.71962
Bra017781	DOWN	2.16225e-05	2.14588e-05	2.03555e-05	0.000255655	0.000199558	0.000161209	2.11456e-05	0.000205474	0.102911	7.41622e-05	-3.28053
Bra017796	DOWN	1.0611e-05	1.05307e-05	9.98927e-06	0.00012546	7.61687e-05	5.65086e-05	1.0377e-05	8.60459e-05	0.120598	0.000909061	-3.05172
Bra017799	UP	0.000125169	4.14071e-05	6.54637e-05	1.4949e-05	1.42618e-05	1.48129e-05	7.73466e-05	1.46746e-05	5.27079	0.00832048	2.39802
Bra017986	UP	0.000423694	0.000460533	0.00112063	2.16865e-05	2.06897e-05	2.14892e-05	0.000668285	2.12885e-05	31.3919	0.000427678	4.97232
Bra018028	DOWN	2.58106e-05	2.56152e-05	2.42982e-05	0.00036066	7.94036e-05	8.2472e-05	2.52413e-05	0.000174179	0.144916	0.0289379	-2.78671
Bra018085	UP	2.86498e-05	6.63434e-05	6.29324e-05	1.02649e-05	9.79311e-06	1.01715e-05	5.26419e-05	1.00765e-05	5.2242	0.00429199	2.38521
Bra018130	DOWN	2.16225e-05	2.14588e-05	2.03555e-05	0.000116207	6.65193e-05	0.000161209	2.11456e-05	0.000114645	0.184444	0.00328096	-2.43875
Bra018379	UP	0.000906073	0.00302693	0.00306352	1.37171e-05	1.30866e-05	1.35923e-05	0.00233218	1.34653e-05	173.199	0.000242467	7.43629
Bra018550	UP	0.000109769	0.000108938	0.000103337	2.35976e-05	2.25129e-05	2.33829e-05	0.000107348	2.31644e-05	4.63418	3.4973e-07	2.21231
Bra018595	UP	0.000363166	0.000120139	0.000189937	4.3373e-05	4.13793e-05	4.29784e-05	0.000224414	4.25769e-05	5.27079	0.00832048	2.39802
Bra018643	UP	7.36498e-05	7.30922e-05	0.000124802	1.58328e-05	1.51051e-05	1.56888e-05	9.05146e-05	1.55422e-05	5.82379	0.000624014	2.54196
Bra018677	DOWN	0.00306224	0.00333737	0.00295355	0.0039377	0.00394935	0.00350168	0.00311772	0.00379625	0.821264	0.0215187	-0.284082
Bra018694	UP	5.17767e-05	0.000154154	0.000178724	1.85511e-05	1.76984e-05	1.83823e-05	0.000128218	1.82106e-05	7.04085	0.00958819	2.81575
Bra018828	UP	1.64722e-05	7.00605e-06	1.10764e-05	2.52935e-06	2.41309e-06	2.50634e-06	1.15182e-05	2.48292e-06	4.63897	0.00397313	2.2138
Bra018831	UP	7.98044e-05	7.92002e-05	0.000105179	1.71559e-05	1.63673e-05	1.69998e-05	8.80614e-05	1.6841e-05	5.22899	6.36672e-05	2.38653
Bra018912	DOWN	2.87938e-05	2.85758e-05	2.71066e-05	0.000216647	0.000265743	0.00015334	2.81587e-05	0.00021191	0.13288	0.000248	-2.9118
Bra018940	UP	2.43001e-05	2.41161e-05	5.94781e-05	5.22389e-06	4.98377e-06	5.17636e-06	3.59648e-05	5.12801e-06	7.0134	0.00349803	2.81011
Bra018989	DOWN	1.84837e-05	1.83438e-05	1.74007e-05	9.93382e-05	9.47721e-05	9.84343e-05	1.80761e-05	9.75149e-05	0.185367	2.39544e-07	-2.43154
Bra019039	DOWN	5.4623e-06	5.42095e-06	5.14224e-06	6.4584e-05	1.68042e-05	1.74536e-05	5.34183e-06	3.29473e-05	0.162133	0.0221716	-2.62475
Bra019131	UP	0.000165287	0.000164036	0.000916323	1.97403e-05	1.88329e-05	1.95607e-05	0.000415215	1.9378e-05	21.4272	0.0090466	4.42137
Bra019231	UP	0.000460011	0.000440509	0.000463446	8.6746e-06	8.27587e-06	8.59567e-06	0.000454655	8.51538e-06	53.3922	5.02625e-09	5.73856
Bra019277	UP	0.00021449	0.000212866	0.00014423	9.8807e-05	9.42653e-05	9.79079e-05	0.000190529	9.69934e-05	1.96435	0.00749528	0.974052
Bra019291	DOWN	4.38741e-05	7.83755e-05	5.78246e-05	0.000198068	0.000170967	8.41138e-05	6.00247e-05	0.00015105	0.397384	0.0471133	-1.33139
Bra019293	DOWN	0.00060957	0.000631842	0.000752383	0.000888173	0.000875129	0.000966657	0.000664598	0.000909986	0.730339	0.0116045	-0.453362
Bra019344	UP	0.000149045	0.000115046	0.000109131	1.78005e-05	1.69823e-05	1.76385e-05	0.000124408	1.74738e-05	7.11968	3.64484e-05	2.83181
Bra019355	UP	0.00012266	5.21704e-05	0.000148464	1.88348e-05	1.7969e-05	1.86634e-05	0.000107765	1.84891e-05	5.82857	0.00655241	2.54314
Bra019574	UP	0.000194707	0.000303652	0.000235669	2.98979e-05	2.85236e-05	2.96259e-05	0.000244676	2.93491e-05	8.33674	8.39665e-05	3.05948
Bra019711	DOWN	1.61863e-05	1.60638e-05	1.52379e-05	0.00019138	0.000248977	0.000120679	1.58293e-05	0.000187012	0.0846432	0.000335465	-3.56246
Bra019741	UP	0.000282463	0.000440509	0.00056981	4.3373e-05	4.13793e-05	4.29784e-05	0.000430928	4.25769e-05	10.1212	0.000378737	3.3393
Bra019760	UP	4.49056e-05	4.45656e-05	4.22743e-05	9.65356e-06	9.20982e-06	9.56572e-06	4.39152e-05	9.47636e-06	4.63418	3.4973e-07	2.21231
Bra019807	DOWN	2.09123e-05	2.07539e-05	1.96869e-05	6.7434e-05	6.43343e-05	0.000245008	2.0451e-05	0.000125592	0.162837	0.0214557	-2.6185
Bra019904	UP	4.01632e-05	9.30048e-05	6.30164e-05	1.43901e-05	1.37287e-05	1.42592e-05	6.53948e-05	1.4126e-05	4.6294	0.00372146	2.21082
Bra020014	UP	0.000179864	0.000280504	0.000120946	2.76187e-05	2.63492e-05	2.73674e-05	0.000193771	2.71118e-05	7.14714	0.00142947	2.83737
Bra020325	DOWN	0.000720433	0.000714979	0.000741309	0.000990477	0.000876226	0.000874396	0.000725574	0.0009137	0.794105	0.00581674	-0.332598
Bra020335	DOWN	1.83652e-05	1.82262e-05	1.72891e-05	9.87014e-05	0.000395491	0.00029341	1.79602e-05	0.000262534	0.0684109	0.00390125	-3.86963
Bra020586	DOWN	8.88365e-06	8.8164e-06	8.36311e-06	6.68415e-05	2.73296e-05	6.62333e-05	8.68772e-06	5.34681e-05	0.162484	0.0042511	-2.62163
Bra020619	UP	3.13798e-05	3.11423e-05	7.68069e-05	6.74586e-06	6.43578e-06	6.68448e-06	4.6443e-05	6.62204e-06	7.0134	0.00349803	2.81011
Bra020674	UP	0.000321908	0.000319471	0.000303045	6.92019e-05	6.6021e-05	6.85722e-05	0.000314808	6.79317e-05	4.63418	3.4973e-07	2.21231
Bra020776	UP	0.000159165	0.000221145	0.000329646	3.42165e-05	3.26437e-05	3.39052e-05	0.000236652	3.35884e-05	7.04564	0.000828101	2.81673
Bra020836	UP	8.10297e-05	8.04162e-05	5.44869e-05	1.24424e-05	1.18704e-05	1.23291e-05	7.19776e-05	1.2214e-05	5.89305	0.000182954	2.55901
Bra021026	DOWN	2.4487e-05	2.43016e-05	2.30522e-05	0.000342165	0.000225995	0.000130404	2.39469e-05	0.000232855	0.102841	0.00141819	-3.28152
Bra021110	DOWN	2.26481e-05	2.24766e-05	2.1321e-05	0.000462531	0.000394821	0.000458323	2.21485e-05	0.000438558	0.0505031	6.76729e-07	-4.30749
Bra021203	UP	3.19599e-05	3.1718e-05	1.28945e-05	4.90754e-06	4.68197e-06	4.86289e-06	2.55241e-05	4.81747e-06	5.29825	0.00624476	2.40552
Bra021276	DOWN	8.09316e-05	0.000144574	7.61893e-05	0.000504548	0.000514553	0.000603397	0.000100565	0.000540833	0.185945	0.00124486	-2.42705
Bra021322	DOWN	0.000461338	0.000550742	0.00057278	0.000797719	0.000870753	0.000733491	0.000528287	0.000800654	0.659819	0.00730909	-0.599858
Bra021542	DOWN	1.59609e-05	1.584e-05	1.50256e-05	0.000188715	0.000147306	0.000152998	1.56089e-05	0.000163006	0.0957561	7.86733e-06	-3.38449
Bra021701	DOWN	2.45079e-06	2.43224e-06	2.30719e-06	9.22001e-05	0.000138226	0.000122685	2.39674e-06	0.000117704	0.0203625	5.75373e-06	-5.61794
Bra021720	UP	7.24605e-05	9.40387e-05	0.000131182	1.79736e-05	4.00108e-05	1.78101e-05	9.92271e-05	2.52648e-05	3.92748	0.0113126	1.9736
Bra021896	DOWN	0.000163713	0.000162474	9.24721e-05	0.000316747	0.000235035	0.000244117	0.000139553	0.0002653	0.52602	0.0342604	-0.92681
Bra022092	UP	0.000888143	0.000653956	0.00105187	3.07948e-05	2.93793e-05	3.05146e-05	0.000864657	3.02296e-05	28.603	1.83303e-05	4.83809
Bra022143	UP	0.000554512	0.000550314	0.000638024	0.000463578	0.00044227	0.00045936	0.00058095	0.000455069	1.27662	0.00850403	0.352328
Bra022162	DOWN	0.000104181	0.000103392	9.80765e-05	0.000161751	0.000130575	0.000160279	0.000101883	0.000150868	0.675313	0.00584914	-0.566371
Bra022209	UP	1.57561e-05	2.60613e-05	4.44985e-05	5.64525e-06	5.38576e-06	5.59388e-06	2.8772e-05	5.54163e-06	5.19196	0.00653971	2.37628
Bra022282	DOWN	1.76306e-05	1.74972e-05	1.65976e-05	0.000814879	0.000922059	0.000845021	1.72418e-05	0.000860653	0.0200334	7.46245e-08	-5.64145
Bra022357	DOWN	1.92928e-05	1.91467e-05	1.81623e-05	0.000145161	5.93522e-05	0.000102743	1.88673e-05	0.000102419	0.184217	0.00337399	-2.44052
Bra022389	UP	0.000201759	0.000120139	0.000164612	1.44577e-05	1.37931e-05	1.43261e-05	0.00016217	1.41923e-05	11.4266	9.06728e-05	3.51433
Bra022425	UP	0.00117739	0.00126195	0.00119707	0.00102931	0.00104639	0.00112026	0.00121214	0.00106532	1.13782	0.0177865	0.186267
Bra022554	UP	0.000323465	0.00132993	0.000130505	4.96691e-05	4.7386e-05	4.92172e-05	0.000594632	4.87574e-05	12.1957	0.0379958	3.6083
Bra022716	DOWN	1.52799e-05	1.51642e-05	1.43845e-05	8.21196e-05	0.000172359	0.000113921	1.49429e-05	0.0001228	0.121685	0.000666543	-3.03878
Bra022774	DOWN	0.0002094	0.0002456	0.000232972	0.000306925	0.000292817	0.000344684	0.000229324	0.000314809	0.728455	0.00934114	-0.457087
Bra022927	UP	0.000112108	0.000135983	0.000152445	1.33891e-05	1.27736e-05	1.32672e-05	0.000133512	1.31433e-05	10.1582	1.41872e-05	3.34457
Bra022984	DOWN	3.41069e-06	3.38487e-06	3.21084e-06	1.83303e-05	1.74877e-05	1.81635e-05	3.33546e-06	1.79938e-05	0.185367	2.39544e-07	-2.43154
Bra023203	UP	7.57263e-05	2.5051e-05	2.3763e-05	9.04401e-06	8.62829e-06	8.96171e-06	4.15134e-05	8.878e-06	4.67599	0.0213415	2.22527
Bra023306	DOWN	2.90861e-05	2.88659e-05	2.73818e-05	0.000281374	0.000149134	0.000154897	2.84446e-05	0.000195135	0.145769	0.000804287	-2.77825
Bra023311	UP	0.00106011	0.000892273	0.00137697	1.44238e-05	1.37608e-05	1.42926e-05	0.00110979	1.41591e-05	78.3799	4.3444e-06	6.29241
Bra023336	UP	0.000730862	0.000589934	0.00050456	0.00028281	0.00026981	0.000300995	0.000608452	0.000284538	2.13838	0.00259196	1.09652
Bra023354	UP	9.0632e-05	0.000109934	0.000123242	1.08242e-05	1.03267e-05	1.07257e-05	0.000107936	1.06255e-05	10.1582	1.41872e-05	3.34457
Bra023435	UP	0.000147679	0.000205186	0.000194636	3.17473e-05	3.0288e-05	3.14584e-05	0.0001825	3.11645e-05	5.85603	6.91287e-05	2.54992
Bra023544	UP	4.28889e-05	5.95899e-05	4.03758e-05	9.22001e-06	8.79621e-06	9.13612e-06	4.76182e-05	9.05078e-06	5.26122	0.000173765	2.3954
Bra023553	DOWN	1.03429e-05	1.02646e-05	9.73683e-06	0.000100055	3.18188e-05	3.30483e-05	1.01148e-05	5.49742e-05	0.183991	0.0149019	-2.44229
Bra023593	DOWN	5.2665e-06	5.22663e-06	4.95791e-06	0.000220772	0.000189021	0.000151451	5.15035e-06	0.000187082	0.02753	5.50102e-06	-5.18285
Bra023636	UP	0.000251114	0.000249213	0.000322363	2.45377e-05	2.34098e-05	2.43145e-05	0.00027423	2.40873e-05	11.3848	9.30985e-06	3.50904
Bra023780	UP	0.000248265	2.95663e-05	0.00021502	1.06741e-05	1.01835e-05	1.0577e-05	0.000164284	1.04782e-05	15.6786	0.0247447	3.97073
Bra024086	UP	0.000111953	7.07034e-05	8.62306e-05	1.09396e-05	1.04367e-05	1.084e-05	8.9629e-05	1.07388e-05	8.34631	9.56591e-05	3.06114
Bra024133	UP	5.76454e-05	8.00926e-05	5.42677e-05	1.23923e-05	1.18227e-05	1.22795e-05	6.40019e-05	1.21648e-05	5.26122	0.000173765	2.3954
Bra024240	UP	0.000192865	0.00014201	0.000146423	6.68726e-06	6.37988e-06	6.62641e-06	0.000160433	6.56452e-06	24.4393	5.41892e-06	4.61113
Bra024265	DOWN	0.000157416	0.000156225	0.000148192	0.000169202	0.000161425	0.000167663	0.000153944	0.000166097	0.926836	0.0330848	-0.109613
Bra024271	DOWN	1.32638e-05	1.31634e-05	1.24866e-05	0.000156826	0.000149617	9.889e-05	1.29712e-05	0.000135111	0.0960045	9.54675e-05	-3.38075
Bra024311	DOWN	7.3461e-06	7.29048e-06	6.91565e-06	3.94806e-05	3.76658e-05	3.91213e-05	7.18408e-06	3.87559e-05	0.185367	2.39544e-07	-2.43154
Bra024443	UP	0.0001448	0.000102646	0.000136316	2.22345e-05	2.12125e-05	2.20322e-05	0.000127921	2.18264e-05	5.86081	8.05403e-05	2.5511
Bra024480	UP	0.000433358	0.000430077	0.000589283	0.00025878	0.000148131	0.000256426	0.000484239	0.000221112	2.19002	0.0190781	1.13094
Bra024486	UP	7.42607e-06	1.03178e-05	1.53801e-05	1.59641e-06	1.52303e-06	1.58189e-06	1.10413e-05	1.56711e-06	7.04564	0.000828101	2.81673
Bra024514	UP	0.000148979	0.000102358	0.000118673	8.62256e-05	5.87587e-05	3.66176e-05	0.000123337	6.05339e-05	2.03748	0.0485601	1.02678
Bra024516	UP	0.000333593	0.000253169	5.54199e-05	2.10924e-05	2.01228e-05	2.09004e-05	0.000214061	2.07052e-05	10.3385	0.0200705	3.36996
Bra024548	UP	4.82862e-05	7.98676e-05	0.00013637	1.73005e-05	1.65052e-05	1.71431e-05	8.81747e-05	1.69829e-05	5.19196	0.00653971	2.37628
Bra024633	UP	4.79896e-05	2.85758e-05	6.32486e-05	1.03165e-05	9.84232e-06	1.02227e-05	4.66047e-05	1.01272e-05	4.60194	0.0032024	2.20224
Bra024659	DOWN	0.000378632	0.000275561	0.000308919	0.000624036	0.000595352	0.000457047	0.000321037	0.000558812	0.5745	0.0145504	-0.799622
Bra024663	DOWN	6.33845e-06	6.29046e-06	5.96704e-06	0.000102195	8.44981e-05	7.42613e-05	6.19865e-06	8.69849e-05	0.0712612	9.93453e-06	-3.81074
Bra024847	DOWN	2.04641e-05	2.03092e-05	1.9265e-05	0.000109982	0.000230838	0.000196166	2.00128e-05	0.000178995	0.111806	0.000685833	-3.16092
Bra024922	UP	4.58397e-05	3.84937e-05	4.97927e-05	2.65309e-05	3.25433e-05	3.38008e-05	4.47087e-05	3.09583e-05	1.44416	0.0263124	0.530227
Bra024969	UP	0.000197585	0.000252114	0.000239152	3.03397e-05	2.89452e-05	3.00637e-05	0.000229617	2.97829e-05	7.7097	1.1163e-05	2.94667
Bra025081	DOWN	1.473e-05	1.46184e-05	1.38669e-05	4.74985e-05	0.000105735	7.84438e-05	1.44051e-05	7.72259e-05	0.186532	0.00225478	-2.42251
Bra025295	UP	1.55368e-05	2.15868e-05	2.04769e-05	3.34e-06	3.18648e-06	3.30961e-06	1.92002e-05	3.2787e-06	5.85603	6.91287e-05	2.54992
Bra025392	DOWN	5.96871e-06	5.92352e-06	5.61896e-06	3.2078e-05	4.28449e-05	4.45005e-05	5.83706e-06	3.98078e-05	0.146631	5.39323e-05	-2.76974
Bra025446	UP	6.95946e-05	0.000161158	0.000152872	2.49351e-05	2.37889e-05	2.47082e-05	0.000127875	2.44774e-05	5.2242	0.00429199	2.38521
Bra025448	UP	0.00067816	0.000516961	2.77575e-05	1.05643e-05	1.00787e-05	1.04681e-05	0.000407626	1.03704e-05	39.3068	0.0417034	5.29671
Bra025480	DOWN	0.000529462	0.000572161	0.000542743	0.000822039	0.00298016	0.0022933	0.000548122	0.00203183	0.269767	0.0403312	-1.89021
Bra025612	UP	8.55217e-05	0.00019804	0.000134184	3.06416e-05	2.92332e-05	3.03628e-05	0.000139249	3.00792e-05	4.6294	0.00372146	2.21082
Bra025746	DOWN	7.98044e-06	7.92002e-06	7.51282e-06	9.43575e-05	4.09183e-05	2.54997e-05	7.80443e-06	5.35918e-05	0.145627	0.00971379	-2.77965
Bra025895	UP	7.3461e-05	0.000267318	0.000115261	2.63204e-05	2.51105e-05	2.60809e-05	0.000152013	2.58373e-05	5.88348	0.0127245	2.55667
Bra025931	DOWN	1.74694e-05	1.73371e-05	1.64457e-05	0.000206551	8.95711e-05	5.58195e-05	1.70841e-05	0.000117314	0.145627	0.00971379	-2.77965
Bra025994	DOWN	2.61642e-05	2.59661e-05	2.46311e-05	0.000309355	0.000241474	0.000418009	2.55871e-05	0.000322946	0.0792304	9.5861e-05	-3.6578
Bra026090	DOWN	1.68034e-05	1.66762e-05	1.58188e-05	9.03075e-05	0.000155082	0.000232663	1.64328e-05	0.000159351	0.103123	0.00131981	-3.27756
Bra026112	DOWN	5.11603e-06	5.0773e-06	4.81625e-06	4.94917e-05	4.72168e-05	4.90414e-05	5.0032e-06	4.85833e-05	0.102982	7.24374e-08	-3.27954
Bra026186	DOWN	1.52799e-05	1.51642e-05	1.43845e-05	0.000213511	0.000360387	0.000341764	1.49429e-05	0.00030522	0.0489577	5.77082e-05	-4.35232
Bra026227	DOWN	8.89745e-06	8.83009e-06	8.3761e-06	4.78181e-05	6.38681e-05	6.63362e-05	8.70121e-06	5.93408e-05	0.146631	5.39323e-05	-2.76974
Bra026586	DOWN	4.70826e-06	4.67262e-06	4.43238e-06	0.000146763	0.000188298	0.000135398	4.60442e-06	0.000156819	0.0293613	4.06317e-06	-5.08994
Bra026675	UP	0.000177754	0.000134901	4.92172e-05	1.1239e-05	1.07224e-05	1.11367e-05	0.000120624	1.10327e-05	10.9333	0.0044335	3.45066
Bra026938	DOWN	2.50216e-05	2.48322e-05	2.35555e-05	0.000188265	0.000333565	7.9951e-05	2.44698e-05	0.000200594	0.121987	0.00942387	-3.0352
Bra026941	UP	0.000156842	0.000114147	0.000108278	1.1239e-05	1.07224e-05	1.11367e-05	0.000126422	1.10327e-05	11.4589	3.15911e-05	3.51839
Bra026951	UP	0.000876109	0.000889464	0.000767892	1.08242e-05	1.03267e-05	1.07257e-05	0.000844489	1.06255e-05	79.4774	9.32769e-08	6.31247
Bra026988	UP	0.000162286	0.000235392	0.000246794	1.34182e-05	1.28015e-05	1.32961e-05	0.000214824	1.31719e-05	16.3092	3.14832e-05	4.02762
Bra026992	DOWN	0.00045345	0.000695481	0.000970181	0.00137358	0.0012259	0.00118546	0.00070637	0.00126165	0.559879	0.0496408	-0.836813
Bra027011	DOWN	0.000677737	0.000672606	0.000754029	0.000860931	0.000821358	0.000984343	0.000701457	0.000888877	0.78915	0.0230381	-0.341629
Bra027243	UP	0.000385017	0.000561915	0.00066095	2.43437e-05	2.32248e-05	2.41222e-05	0.000535961	2.38969e-05	22.428	4.33758e-05	4.48723
Bra027245	UP	4.8974e-05	4.86032e-05	4.61043e-05	1.05282e-05	1.00442e-05	1.04324e-05	4.78938e-05	1.03349e-05	4.63418	3.4973e-07	2.21231
Bra027257	DOWN	0.000186846	0.000144225	0.000175898	0.000602508	0.000276762	0.000375905	0.00016899	0.000418392	0.403903	0.022856	-1.30792
Bra027310	UP	0.000370508	0.000367703	0.000429914	0.000250063	0.000238569	0.000302852	0.000389375	0.000263828	1.47587	0.0116249	0.561563
Bra027370	UP	2.86212e-05	2.84045e-05	2.69441e-05	6.15282e-06	5.87e-06	6.09683e-06	2.79899e-05	6.03988e-06	4.63418	3.4973e-07	2.21231
Bra027628	DOWN	3.89793e-05	3.86842e-05	3.66953e-05	0.000209489	0.000199859	0.000207583	3.81196e-05	0.000205644	0.185367	2.39544e-07	-2.43154
Bra027700	UP	6.24329e-05	4.81913e-05	5.87746e-05	3.72819e-05	2.13409e-05	3.69427e-05	5.64663e-05	3.18552e-05	1.7726	0.0405153	0.825863
Bra027833	DOWN	1.87253e-05	1.85836e-05	1.76281e-05	0.00030191	0.00017282	0.000299163	1.83124e-05	0.000257964	0.0709879	0.000146989	-3.81628
Bra027878	UP	0.000178442	0.000216444	0.000205316	0.000149179	0.000101659	0.000147822	0.000200067	0.000132887	1.50555	0.0386789	0.59029
Bra027887	DOWN	1.40785e-05	1.39719e-05	1.32536e-05	0.000226989	0.000332051	0.000194934	1.3768e-05	0.000251325	0.0547817	5.54199e-05	-4.19016
Bra027927	DOWN	5.9255e-06	5.88064e-06	5.57829e-06	3.18458e-05	1.82292e-05	4.41784e-05	5.79481e-06	3.14178e-05	0.184444	0.00328096	-2.43875
Bra027937	UP	8.81532e-05	0.000204134	0.000359614	3.15845e-05	3.01327e-05	3.12971e-05	0.0002173	3.10047e-05	7.00861	0.0117907	2.80913
Bra028087	DOWN	1.19623e-05	1.18718e-05	1.12614e-05	0.000372881	0.000257606	0.000114669	1.16985e-05	0.000248385	0.0470982	0.00107577	-4.40818
Bra028208	UP	3.91391e-05	3.88427e-05	0.000110537	8.41389e-06	8.02714e-06	8.33733e-06	6.28396e-05	8.25945e-06	7.6082	0.00545624	2.92756
Bra028268	UP	3.3734e-05	3.34786e-05	6.80514e-05	2.58998e-05	1.48256e-05	1.53985e-05	4.5088e-05	1.87079e-05	2.4101	0.0447066	1.26909
Bra028301	DOWN	2.62842e-05	2.60852e-05	2.47441e-05	0.000197765	0.000134768	8.39852e-05	2.57045e-05	0.000138839	0.185138	0.00280651	-2.43332
Bra028339	UP	0.000190294	0.000146886	0.000298572	2.27268e-05	2.16822e-05	2.252e-05	0.000211917	2.23097e-05	9.4989	0.000444012	3.24776
Bra028345	DOWN	1.18143e-05	1.17249e-05	1.11221e-05	8.88923e-05	6.0576e-05	6.29168e-05	1.15538e-05	7.0795e-05	0.1632	0.000129468	-2.61528
Bra028421	UP	3.32493e-05	9.89926e-05	3.1301e-05	1.19129e-05	1.13653e-05	1.18045e-05	5.45143e-05	1.16942e-05	4.66164	0.0206736	2.22084
Bra028434	UP	1.02626e-05	1.01849e-05	2.89838e-05	3.677e-06	3.50798e-06	3.64354e-06	1.64771e-05	3.6095e-06	4.56492	0.0162039	2.19059
Bra028611	UP	0.000166271	0.000418877	0.000132447	1.37477e-05	1.31158e-05	1.36226e-05	0.000239198	1.34954e-05	17.7245	0.00146719	4.14767
Bra028628	UP	0.000126396	0.00015889	5.55286e-05	9.05731e-06	8.64098e-06	8.97489e-06	0.000113605	8.89106e-06	12.7774	0.00153954	3.67552
Bra028748	UP	0.000465094	0.000609276	0.000542923	1.99966e-05	1.90775e-05	1.98147e-05	0.000539098	1.96296e-05	27.4635	2.00059e-06	4.77944
Bra028761	UP	8.84253e-05	5.26535e-05	0.000116541	1.90092e-05	1.81354e-05	1.88362e-05	8.58734e-05	1.86602e-05	4.60194	0.0032024	2.20224
Bra028774	UP	9.84153e-05	5.42612e-05	5.14714e-05	1.17538e-05	1.12135e-05	1.16468e-05	6.80493e-05	1.1538e-05	5.89783	0.00115012	2.56019
Bra029211	DOWN	1.84837e-05	1.83438e-05	1.74007e-05	0.000139073	9.47721e-05	5.90606e-05	1.80761e-05	9.76354e-05	0.185138	0.00280651	-2.43332
Bra029260	UP	8.95306e-05	0.000207323	0.000140474	3.2078e-05	3.06035e-05	3.17861e-05	0.000145776	3.14892e-05	4.6294	0.00372146	2.21082
Bra029275	UP	4.34746e-05	4.31455e-05	5.72981e-05	9.34593e-06	8.91634e-06	9.26089e-06	4.79727e-05	9.17439e-06	5.22899	6.36672e-05	2.38653
Bra029462	UP	0.00225726	0.00166577	0.000163461	6.22118e-05	5.93522e-05	6.16457e-05	0.00136216	6.10699e-05	22.3049	0.0336633	4.47929
Bra029560	UP	3.21908e-05	3.19471e-05	0.000151523	1.15336e-05	1.10035e-05	1.14287e-05	7.18868e-05	1.13219e-05	6.34933	0.0395268	2.6666
Bra029599	UP	1.99187e-05	4.61252e-05	3.12526e-05	7.1367e-06	6.80865e-06	7.07176e-06	3.24322e-05	7.0057e-06	4.6294	0.00372146	2.21082
Bra029622	UP	0.000141971	0.000140896	0.000101576	6.10403e-06	5.82346e-06	6.04849e-06	0.000128148	5.99199e-06	21.3865	1.05278e-05	4.41863
Bra029634	DOWN	1.26211e-05	1.25255e-05	1.18815e-05	6.783e-05	0.000116482	6.72129e-05	1.23427e-05	8.38416e-05	0.147214	0.000502305	-2.76401
Bra029650	UP	0.000250686	0.000248788	0.000235996	0.000192468	0.000110173	0.00011443	0.000245157	0.000139023	1.76342	0.0293692	0.818376
Bra029795	DOWN	7.08277e-06	7.02914e-06	6.66774e-06	0.00159113	0.00148894	2.26314e-05	6.92655e-06	0.00103423	0.00669728	0.0467972	-7.22221
Bra029955	DOWN	2.20383e-05	2.18714e-05	2.07469e-05	0.000544832	0.000112997	0.000680711	2.15522e-05	0.00044618	0.0483039	0.00794842	-4.37172
Bra029986	DOWN	1.74163e-05	1.72844e-05	1.63958e-05	0.000131042	0.000125018	0.00012985	1.70322e-05	0.000128637	0.132405	1.15715e-07	-2.91697
Bra030204	DOWN	1.62322e-05	1.61093e-05	1.5281e-05	0.000191923	0.000116519	8.64437e-05	1.58742e-05	0.000131628	0.120598	0.000909061	-3.05172
Bra030253	DOWN	1.12352e-05	1.11501e-05	1.05769e-05	8.45349e-05	0.000357161	0.000299163	1.09874e-05	0.000246953	0.0444919	0.00292385	-4.49031
Bra030262	UP	6.6442e-05	2.90131e-05	7.50585e-06	2.85666e-06	2.72536e-06	2.83067e-06	3.43203e-05	2.80423e-06	12.2388	0.0272369	3.61339
Bra030307	UP	0.000124952	8.8576e-05	5.04131e-05	1.91868e-05	1.83049e-05	1.90122e-05	8.79805e-05	1.88346e-05	4.6712	0.00509803	2.22379
Bra030473	UP	5.56307e-05	5.52095e-05	0.000115216	1.19592e-05	1.14095e-05	1.18503e-05	7.53521e-05	1.17397e-05	6.41859	0.00182544	2.68226
Bra030546	DOWN	1.98957e-05	1.97451e-05	1.87299e-05	0.000149697	0.000510058	6.35722e-05	1.94569e-05	0.000241109	0.0806974	0.023182	-3.63133
Bra030557	DOWN	1.7311e-05	1.718e-05	1.62967e-05	0.000204679	0.000230774	0.000129065	1.69292e-05	0.000188173	0.0899666	0.000181784	-3.47447
Bra030651	UP	4.70771e-05	3.33719e-05	3.16561e-05	7.22884e-06	6.89656e-06	7.16306e-06	3.73684e-05	7.09615e-06	5.26601	0.000193905	2.39671
Bra030665	UP	0.000111546	5.24377e-05	0.000127118	6.31042e-06	6.02036e-06	6.253e-06	9.70338e-05	6.19459e-06	15.6643	0.000630148	3.96941
Bra030756	UP	8.8699e-05	0.000123238	5.0101e-05	1.9068e-05	1.81915e-05	1.88945e-05	8.73462e-05	1.8718e-05	4.66642	0.00498658	2.22232
Bra030799	DOWN	0.00175911	0.00168453	0.00173351	0.00193504	0.00195159	0.00198318	0.00172572	0.0019566	0.881995	0.00100584	-0.181157
Bra030827	DOWN	1.54031e-05	1.52865e-05	1.45006e-05	4.96691e-05	0.00023693	4.92172e-05	1.50634e-05	0.000111939	0.134568	0.0306733	-2.89359
Bra030844	UP	0.0077819	0.00756929	0.00820065	0.00620058	0.00528034	0.00688641	0.00785062	0.00612244	1.28227	0.0346279	0.358698
Bra030985	UP	0.000123372	6.80212e-05	6.4524e-05	1.47344e-05	1.40571e-05	1.46003e-05	8.53058e-05	1.44639e-05	5.89783	0.00115012	2.56019
Bra031093	UP	0.000440766	0.000119299	0.000339495	4.30697e-05	4.109e-05	4.26778e-05	0.000299853	4.22792e-05	7.09223	0.0103425	2.82624
Bra031097	DOWN	4.37401e-05	4.3409e-05	4.11771e-05	0.00192762	0.00121106	0.00116468	4.27754e-05	0.00143445	0.0298201	2.82413e-05	-5.06757
Bra031117	UP	7.10913e-05	7.05531e-05	9.36959e-05	1.52828e-05	1.45803e-05	1.51437e-05	7.84467e-05	1.50023e-05	5.22899	6.36672e-05	2.38653
Bra031157	UP	9.53228e-05	3.15337e-05	2.99124e-05	1.13844e-05	1.08611e-05	1.12808e-05	5.22563e-05	1.11755e-05	4.67599	0.0213415	2.22527
Bra031159	UP	0.000201556	0.00020003	0.000189746	3.09496e-05	2.9527e-05	3.0668e-05	0.000197111	3.03815e-05	6.48785	1.5824e-07	2.69774
Bra031191	DOWN	9.09517e-06	9.02631e-06	8.56223e-06	0.000107538	8.3941e-05	6.78103e-05	8.89457e-06	8.64296e-05	0.102911	7.41622e-05	-3.28053
Bra031205	DOWN	3.04785e-05	3.02477e-05	2.86926e-05	0.000229323	0.000218782	0.000292161	2.98063e-05	0.000246756	0.120793	2.12059e-05	-3.0494
Bra031233	DOWN	2.66634e-06	2.64615e-06	2.5101e-06	5.44534e-05	6.28874e-05	5.39579e-05	2.60753e-06	5.70996e-05	0.0456663	5.26276e-07	-4.45272
Bra031349	UP	2.85546e-05	2.83384e-05	8.06443e-05	1.02308e-05	9.76058e-06	1.01378e-05	4.58458e-05	1.00431e-05	4.56492	0.0162039	2.19059
Bra031583	UP	4.16076e-05	0.00011208	2.79782e-05	6.38897e-06	6.0953e-06	6.33084e-06	6.05552e-05	6.2717e-06	9.65531	0.00716752	3.27132
Bra031672	UP	6.64491e-05	8.62371e-05	0.000101051	5.49417e-06	5.24163e-06	5.44418e-06	8.45791e-05	5.39333e-06	15.6822	2.41447e-05	3.97105
Bra031676	DOWN	0.000152614	0.000206534	0.000169793	0.000462295	0.000867864	0.000280764	0.000176314	0.000536975	0.328347	0.0398659	-1.60671
Bra031745	UP	0.000663111	0.000691839	0.000656268	1.82759e-05	1.74358e-05	1.81096e-05	0.000670406	1.79404e-05	37.3685	7.65082e-09	5.22375
Bra031896	DOWN	1.22174e-05	1.21249e-05	1.15015e-05	0.000196982	0.000187928	0.00019519	1.19479e-05	0.000193366	0.0617891	3.22068e-08	-4.0165
Bra032002	UP	0.00126131	0.00118023	0.0010517	0.000968391	0.000997789	0.000882813	0.00116442	0.000949664	1.22613	0.035118	0.294115
Bra032029	UP	0.000137834	5.86245e-05	0.000166831	2.11648e-05	2.0192e-05	2.09723e-05	0.000121097	2.07764e-05	5.82857	0.00655241	2.54314
Bra032094	UP	7.95827e-05	0.000131634	0.000174812	2.85137e-05	2.72031e-05	2.82543e-05	0.000128676	2.79904e-05	4.59716	0.00306305	2.20074
Bra032291	UP	9.57272e-05	6.78589e-05	9.0118e-05	4.40976e-05	4.20706e-05	4.36964e-05	8.4568e-05	4.32882e-05	1.9536	0.00353214	0.966138
Bra032350	UP	0.000220383	0.0003062	0.000207469	4.73767e-05	4.5199e-05	4.69456e-05	0.000244684	4.65071e-05	5.26122	0.000173765	2.3954
Bra032366	UP	6.82138e-05	6.76973e-05	0.00019265	2.44403e-05	2.33169e-05	2.4218e-05	0.00010952	2.39917e-05	4.56492	0.0162039	2.19059
Bra032650	UP	0.000139755	0.000194176	7.89396e-05	3.00437e-05	2.86628e-05	2.97704e-05	0.000137623	2.94923e-05	4.66642	0.00498658	2.22232
Bra032668	DOWN	2.15412e-05	2.13781e-05	2.0279e-05	0.000208386	0.000154628	0.000160603	2.10661e-05	0.000174539	0.120695	2.5225e-05	-3.05056
Bra032671	UP	0.000151357	0.000150211	0.00022391	2.32414e-05	2.21731e-05	2.30299e-05	0.00017516	2.28148e-05	7.67746	0.000108198	2.94063
Bra032700	UP	6.773e-05	0.000147878	0.000140275	1.45602e-05	1.38909e-05	1.44277e-05	0.000118628	1.4293e-05	8.29972	0.00122849	3.05306
Bra032766	DOWN	7.42222e-06	7.36603e-06	6.98731e-06	0.000390919	0.00031206	5.53374e-05	7.25852e-06	0.000252772	0.0287157	0.00618641	-5.12202
Bra032826	UP	0.000675702	0.00109976	0.000127222	2.90517e-05	2.77164e-05	2.87874e-05	0.000634229	2.85185e-05	22.2392	0.0132421	4.47503
Bra032986	DOWN	1.18633e-05	1.17734e-05	1.11681e-05	0.000216775	0.000206811	0.000290616	1.16016e-05	0.000238067	0.0487325	9.89728e-06	-4.35897
Bra033011	UP	0.000146922	0.00014581	0.000256867	2.25603e-05	2.15233e-05	2.2355e-05	0.0001832	2.21462e-05	8.27227	0.000382691	3.04828
Bra033515	UP	3.63972e-05	2.58012e-05	5.38442e-05	5.5889e-06	5.332e-06	5.53805e-06	3.86808e-05	5.48632e-06	7.05042	0.000858833	2.81771
Bra033641	UP	6.63189e-05	9.21436e-05	0.000112379	1.42569e-05	1.36015e-05	1.41271e-05	9.02806e-05	1.39952e-05	6.45083	0.000283639	2.68949
Bra033687	DOWN	0.000106769	0.000105961	0.000167522	0.000191272	0.000231142	0.000214803	0.000126751	0.000212406	0.596739	0.0290096	-0.744827
Bra034141	UP	4.25071e-05	5.90594e-05	0.000136056	9.13793e-06	8.7179e-06	9.05479e-06	7.92074e-05	8.97021e-06	8.83005	0.00406513	3.14242
Bra034252	UP	9.71179e-05	7.88585e-05	7.48041e-05	9.48994e-06	9.05372e-06	9.40359e-06	8.35935e-05	9.31575e-06	8.97335	1.11579e-05	3.16565
Bra034297	DOWN	2.51314e-05	2.49411e-05	2.36588e-05	0.000189091	0.000128857	0.000187371	2.45771e-05	0.000168439	0.145911	0.000116663	-2.77684
Bra034317	DOWN	3.20109e-05	3.17686e-05	3.01352e-05	0.000240854	0.00712326	0.00637568	3.13049e-05	0.00457993	0.00683524	0.0185298	-7.19279
Bra034374	DOWN	1.473e-05	1.46184e-05	1.38669e-05	0.00011083	7.55253e-05	4.70663e-05	1.44051e-05	7.78071e-05	0.185138	0.00280651	-2.43332
Bra034547	DOWN	6.5786e-06	6.52879e-06	6.19312e-06	4.9498e-05	2.02383e-05	3.5034e-05	6.4335e-06	3.49235e-05	0.184217	0.00337399	-2.44052
Bra034807	DOWN	1.07909e-05	1.07092e-05	1.01586e-05	8.11917e-05	3.3197e-05	5.74664e-05	1.05529e-05	5.7285e-05	0.184217	0.00337399	-2.44052
Bra034812	UP	0.000143249	0.00019903	8.09131e-05	3.07948e-05	2.93793e-05	3.05146e-05	0.000141064	3.02296e-05	4.66642	0.00498658	2.22232
Bra035119	DOWN	9.73012e-05	7.51057e-05	0.000111955	0.000127828	0.000144125	0.000172724	9.47874e-05	0.000148226	0.63948	0.0362084	-0.645029
Bra035192	DOWN	1.68034e-05	1.66762e-05	1.58188e-05	0.000307045	5.16938e-05	5.36914e-05	1.64328e-05	0.000137477	0.119531	0.0406856	-3.06454
Bra035239	UP	0.000145267	4.80556e-05	0.000136755	1.73492e-05	1.65517e-05	1.71913e-05	0.000110026	1.70308e-05	6.4604	0.00814282	2.69162
Bra035248	UP	7.9216e-05	7.86163e-05	0.000273439	2.83823e-05	2.70777e-05	2.81241e-05	0.000143757	2.78614e-05	5.15972	0.0246333	2.36729
Bra035466	DOWN	1.40785e-05	1.39719e-05	1.32536e-05	0.000287519	0.000274303	0.000134954	1.3768e-05	0.000232259	0.0592787	0.000350227	-4.07634
Bra035519	UP	0.000102728	3.39835e-05	5.37271e-05	1.22689e-05	1.17049e-05	1.21572e-05	6.34797e-05	1.20437e-05	5.27079	0.00832048	2.39802
Bra035529	UP	4.01632e-05	0.000358733	0.000289876	1.43901e-05	1.37287e-05	1.42592e-05	0.00022959	1.4126e-05	16.2531	0.0251051	4.02264
Bra035850	UP	0.000233509	5.34788e-05	5.07292e-05	1.93071e-05	1.84196e-05	1.91314e-05	0.000112572	1.89527e-05	5.93964	0.0391937	2.57038
Bra036281	UP	7.74319e-05	9.88015e-05	7.28947e-05	1.18899e-05	1.13434e-05	1.17817e-05	8.30427e-05	1.16717e-05	7.1149	3.17543e-05	2.83084
Bra036299	DOWN	7.52951e-06	7.4725e-06	7.08831e-06	5.66528e-05	8.49337e-05	2.40588e-05	7.36344e-06	5.52151e-05	0.133359	0.00709455	-2.90661
Bra036422	DOWN	1.0533e-05	1.04533e-05	9.91582e-06	0.000962339	0.00102612	0.000931145	1.03007e-05	0.0009732	0.0105844	1.9312e-08	-6.56192
Bra036580	DOWN	2.74161e-05	2.72085e-05	2.58096e-05	0.000206281	0.000253028	0.000262805	2.68114e-05	0.000240705	0.111387	9.37066e-06	-3.16635
Bra036624	UP	8.04518e-05	2.66142e-05	2.52459e-05	9.60837e-06	9.16672e-06	9.52095e-06	4.4104e-05	9.43201e-06	4.67599	0.0213415	2.22527
Bra036710	DOWN	4.00696e-05	3.97663e-05	3.77217e-05	0.000646046	0.00036981	0.000298745	3.91859e-05	0.0004382	0.0894246	0.000514916	-3.48318
Bra036966	DOWN	2.98435e-05	2.96176e-05	2.80948e-05	0.00016039	0.000214224	0.00015893	2.91853e-05	0.000177848	0.164102	5.59534e-05	-2.60733
Bra037150	UP	3.34526e-05	4.26849e-05	2.24946e-05	5.13675e-06	4.90064e-06	5.09001e-06	3.28774e-05	5.04247e-06	6.52009	0.000599326	2.70489
Bra037274	DOWN	1.71556e-05	1.70257e-05	1.61503e-05	0.00031348	0.000228701	0.000237539	1.67772e-05	0.000259907	0.0645507	1.12139e-05	-3.95342
Bra037278	UP	0.000232296	0.000199799	0.000364473	1.66459e-05	1.58807e-05	1.64944e-05	0.000265523	1.63403e-05	16.2495	0.000109088	4.02233
Bra037281	UP	3.17156e-05	5.24592e-05	6.96669e-05	1.13634e-05	1.08411e-05	1.126e-05	5.12806e-05	1.11548e-05	4.59716	0.00306305	2.20074
Bra037364	UP	2.35413e-05	3.27083e-05	1.32971e-05	5.06078e-06	4.82816e-06	5.01473e-06	2.31823e-05	4.96789e-06	4.66642	0.00498658	2.22232
Bra037480	UP	0.000197585	6.53629e-05	6.20024e-05	2.35976e-05	2.25129e-05	2.33829e-05	0.000108317	2.31644e-05	4.67599	0.0213415	2.22527
Bra037523	DOWN	0.000224445	0.000196541	0.000211294	0.000326397	0.000257238	0.000323427	0.00021076	0.000302354	0.697063	0.0147926	-0.520639
Bra037536	DOWN	5.05733e-06	5.01904e-06	4.76099e-06	2.71799e-05	7.77917e-05	8.07978e-05	4.94579e-06	6.19231e-05	0.0798698	0.00249295	-3.64621
Bra037640	UP	0.000288559	0.000204553	0.000271651	4.43091e-05	4.22724e-05	4.3906e-05	0.000254921	4.34958e-05	5.86081	8.05403e-05	2.5511
Bra037651	DOWN	1.13017e-05	1.12161e-05	1.06395e-05	3.64436e-05	0.0002202	6.01867e-05	1.10524e-05	0.00010561	0.104653	0.0216652	-3.25631
Bra037777	UP	0.000119374	0.000434391	0.000112379	4.27706e-05	4.08046e-05	4.23814e-05	0.000222048	4.19856e-05	5.28868	0.0299588	2.40291
Bra037954	UP	4.48822e-05	4.45424e-05	0.000126757	1.60809e-05	1.53417e-05	1.59345e-05	7.20604e-05	1.57857e-05	4.56492	0.0162039	2.19059
Bra038055	UP	0.000266987	0.000264966	0.000174007	0.000110376	0.000147423	0.00015312	0.00023532	0.000136973	1.718	0.0384267	0.780732
Bra038162	UP	0.000537914	0.000348158	0.00046236	2.51386e-05	2.39831e-05	2.49099e-05	0.000449478	2.46772e-05	18.2143	2.3126e-05	4.187
Bra038266	DOWN	3.43111e-05	3.40514e-05	3.23006e-05	0.00025816	0.000316664	0.000475078	3.35544e-05	0.000349967	0.0958786	0.000212842	-3.38265
Bra038298	DOWN	7.02201e-06	6.96884e-06	6.61055e-06	5.28343e-05	9.36106e-05	9.7228e-05	6.86713e-06	8.12243e-05	0.0845453	0.000252219	-3.56413
Bra038432	UP	5.15284e-05	0.00013296	8.73163e-05	1.10773e-05	1.05681e-05	1.09765e-05	9.06014e-05	1.0874e-05	8.33196	0.00172774	3.05866
Bra038645	DOWN	1.34506e-05	1.33488e-05	1.26625e-05	4.3373e-05	9.65518e-05	0.000100283	1.31539e-05	8.00692e-05	0.164282	0.00315069	-2.60575
Bra038649	DOWN	1.31723e-05	1.30726e-05	1.24005e-05	9.91098e-05	0.00012157	0.000126267	1.28818e-05	0.000115649	0.111387	9.37066e-06	-3.16635
Bra038675	DOWN	0.000472861	0.000487684	0.000427696	0.000548128	0.000637028	0.00052339	0.000462747	0.000569515	0.812527	0.044916	-0.299512
Bra038682	UP	0.000794967	0.000604519	0.000728947	1.10972e-05	1.05871e-05	1.09963e-05	0.000709478	1.08936e-05	65.1282	8.98486e-07	6.02521
Bra038716	DOWN	0.000646236	0.000470318	0.000446137	0.000972469	0.000751051	0.0006883	0.000520897	0.00080394	0.64793	0.0483126	-0.626089
Bra038726	UP	8.68175e-05	0.000120624	8.17304e-05	1.86635e-05	1.78057e-05	1.84937e-05	9.63908e-05	1.8321e-05	5.26122	0.000173765	2.3954
Bra038753	DOWN	2.7681e-05	2.74714e-05	2.6059e-05	0.000327288	0.000312244	0.000383276	2.70704e-05	0.000340936	0.0794003	2.57677e-06	-3.65471
Bra038784	UP	2.26183e-05	3.74117e-05	4.96835e-05	8.10391e-06	7.7314e-06	8.03017e-06	3.65711e-05	7.95516e-06	4.59716	0.00306305	2.20074
Bra038967	UP	3.8115e-05	8.82617e-05	5.98027e-05	1.36562e-05	1.30285e-05	1.3532e-05	6.20598e-05	1.34056e-05	4.6294	0.00372146	2.21082
Bra039006	DOWN	6.22821e-06	6.18106e-06	5.86327e-06	7.36398e-05	1.91604e-05	3.31681e-05	6.09085e-06	4.19895e-05	0.145057	0.0104664	-2.78531
Bra039131	UP	0.000193342	5.23305e-05	4.96399e-05	1.88925e-05	1.80241e-05	1.87206e-05	9.84375e-05	1.85458e-05	5.30781	0.0307442	2.40812
Bra039288	UP	0.000517767	0.000445334	0.000487428	3.71022e-05	3.53968e-05	3.67646e-05	0.00048351	3.64212e-05	13.2755	6.06199e-07	3.73069
Bra039312	UP	0.00014408	0.000142989	0.00019824	0.000107216	0.000125018	0.000106241	0.00016177	0.000112825	1.43381	0.042858	0.519855
Bra039648	UP	0.00039473	0.00274219	0.000563395	1.36866e-05	1.30575e-05	1.35621e-05	0.00123344	1.34354e-05	91.8053	0.00224428	6.52051
Bra039664	DOWN	1.38071e-05	1.37026e-05	1.29981e-05	0.000103886	7.07936e-05	7.35292e-05	1.35026e-05	8.27363e-05	0.1632	0.000129468	-2.61528
Bra039702	UP	0.000152508	0.000281086	0.000225613	2.34181e-05	2.23417e-05	2.3205e-05	0.000219736	2.29883e-05	9.55859	0.000242158	3.2568
Bra039817	UP	2.75479e-05	8.20179e-05	6.05119e-05	9.87014e-06	9.41645e-06	9.78033e-06	5.66926e-05	9.68898e-06	5.85125	0.00681095	2.54874
Bra039823	DOWN	1.03804e-05	1.03018e-05	9.77211e-06	0.000122733	9.58022e-05	0.00016584	1.01514e-05	0.000128125	0.0792304	9.5861e-05	-3.6578
Bra039980	DOWN	0.000280131	0.00027801	0.000263717	0.00068433	0.000705104	0.000406862	0.000273953	0.000598765	0.45753	0.0137885	-1.12806
Bra039987	DOWN	8.93312e-05	6.33249e-05	3.60415e-05	0.00308634	0.00388671	0.000992235	6.28992e-05	0.0026551	0.02369	0.00182944	-5.39958
Bra040079	UP	0.000798437	0.000699169	0.000663222	5.04833e-05	4.81628e-05	5.0024e-05	0.000720276	4.95567e-05	14.5344	1.23964e-06	3.8614
Bra040213	UP	0.00378042	0.00550151	0.00336739	0.00162174	0.000156458	0.000306952	0.00421644	0.00069505	6.06638	0.0331963	2.60084
Bra040361	UP	2.84506e-05	3.95293e-05	3.7497e-05	6.11616e-06	5.83502e-06	6.0605e-06	3.5159e-05	6.00389e-06	5.85603	6.91287e-05	2.54992
Bra040405	DOWN	3.25566e-05	3.23101e-05	3.06489e-05	0.000174971	0.00030047	0.000312081	3.18385e-05	0.000262508	0.121286	0.000380142	-3.04351
Bra040409	UP	0.00010935	0.000108522	0.000102943	2.35075e-05	2.2427e-05	2.32936e-05	0.000106939	2.3076e-05	4.63418	3.4973e-07	2.21231
Bra040490	UP	0.0021415	0.00212529	0.00223396	0.000933177	0.00112769	0.00178773	0.00216692	0.00128287	1.68912	0.0439411	0.756274
Bra040561	UP	0.00152315	0.00165558	0.00147942	2.59872e-05	2.47927e-05	2.57507e-05	0.00155272	2.55102e-05	60.8666	3.80442e-08	5.92758
Bra040682	UP	4.1622e-05	6.88447e-05	9.14272e-05	1.49128e-05	1.42273e-05	1.47771e-05	6.7298e-05	1.4639e-05	4.59716	0.00306305	2.20074
Bra040722	UP	0.000161863	0.000160638	0.00021333	3.47964e-05	3.3197e-05	3.44798e-05	0.00017861	3.41577e-05	5.22899	6.36672e-05	2.38653
Bra040752	DOWN	3.45178e-05	3.42565e-05	3.24952e-05	0.000259716	0.000318571	0.000257352	3.37565e-05	0.000278546	0.121188	8.2273e-06	-3.04468
Bra040870	DOWN	1.26211e-05	1.25255e-05	1.18815e-05	0.00020349	0.000142367	0.000174753	1.23427e-05	0.000173537	0.0711243	1.51375e-05	-3.81351
Bra040915	UP	0.000879881	0.000575047	0.00111117	2.30673e-05	2.2007e-05	2.28574e-05	0.000855365	2.26439e-05	37.7746	4.92032e-05	5.23935
Bra041018	UP	5.59566e-05	3.33198e-05	7.37489e-05	1.20292e-05	1.14763e-05	1.19198e-05	5.43418e-05	1.18084e-05	4.60194	0.0032024	2.20224
