# Supplementary material for: Shotgun Label-free Proteomic Analysis of Clubroot (Plasmodiophora brassicae) Resistance Conferred by the Gene Rcr1 in Brassica rapa
Source: Front Plant Sci. 2016 Jul 11;7:1013. doi: 10.3389/fpls.2016.01013 (PMC4939851; doi:10.3389/fpls.2016.01013)
Supplement: Table S3 — Annotation of differentially accumulated proteins using Blast2GO. [file Table3.XLSX]

## Sheet: Sheet1
SeqName	Description	Length	#Hits	e-Value	sim mean	#GO	GO Names list	Enzyme Codes list	InterPro IDs
Bra000018	aldo-keto reductase family 4 member c9-like	948	20	0	0.909	10	P:response to cold; C:nucleus; F:steroid dehydrogenase activity; C:chloroplast; P:response to salt stress; F:NADP+ binding; F:alditol:NADP+ 1-oxidoreductase activity; C:cytosol; P:oxidation-reduction process; P:response to water deprivation	EC:1.1.1.21; EC:1.1.1	IPR020471 (PRINTS); IPR020471 (PIRSF); IPR023210 (PFAM); IPR023210 (G3DSA:3.20.20.GENE3D); IPR001395 (PANTHER); PTHR11732:SF129 (PANTHER); IPR018170 (PROSITE_PATTERNS); IPR018170 (PROSITE_PATTERNS); IPR018170 (PROSITE_PATTERNS); IPR023210 (SUPERFAMILY)
Bra000097	histone h2a	405	20	2.2e-62	0.968	14	P:cell proliferation; P:floral organ formation; C:nucleosome; C:nucleolus; P:defense response to bacterium; P:nucleosome assembly; P:RNA methylation; F:DNA binding; P:chromatin remodeling; P:regulation of DNA methylation; P:histone lysine methylation; P:regulation of flower development; F:protein heterodimerization activity; P:detection of temperature stimulus	-	IPR002119 (PRINTS); IPR002119 (SMART); IPR009072 (G3DSA:1.10.20.GENE3D); IPR007125 (PFAM); PTHR23430:SF32 (PANTHER); PTHR23430 (PANTHER); IPR009072 (SUPERFAMILY)
Bra000163	clathrin light chain 1-like	795	20	7.9e-137	0.7835	9	P:vesicle-mediated transport; C:clathrin coat of trans-Golgi network vesicle; C:clathrin coat of coated pit; C:chloroplast envelope; F:structural molecule activity; P:organelle organization; P:intracellular protein transport; C:cell plate; P:single-organism transport	-	Coil (COILS); IPR000996 (PFAM); PTHR10639:SF7 (PANTHER); IPR000996 (PANTHER)
Bra000201	probable inactive serine threonine-protein kinase scy1-like	2394	20	0	0.889	10	F:ATP binding; F:protein binding; C:cytoplasm; P:tRNA export from nucleus; P:cytokinesis; F:protein kinase activity; P:protein phosphorylation; F:tRNA binding; C:nuclear pore; P:microtubule-based process	-	G3DSA:1.10.510.10 (GENE3D); IPR000719 (PFAM); IPR011989 (G3DSA:1.25.10.GENE3D); PTHR12984 (PANTHER); PTHR12984:SF3 (PANTHER); IPR021133 (PROSITE_PROFILES); IPR000719 (PROSITE_PROFILES); IPR011009 (SUPERFAMILY); IPR016024 (SUPERFAMILY)
Bra000220	ferredoxin-dependent glutamate synthase 1	4761	20	0	0.8905	31	C:chloroplast stroma; P:response to fructose; P:response to salt stress; P:photorespiration; P:salicylic acid biosynthetic process; P:positive regulation of glycine hydroxymethyltransferase activity; P:response to blue light; P:response to cold; P:response to glucose; P:water transport; P:chloroplast relocation; P:glutamate biosynthetic process; P:transition metal ion transport; P:response to far…	EC:1.4.7.1	IPR013785 (G3DSA:3.20.20.GENE3D); IPR029055 (G3DSA:3.60.20.GENE3D); IPR002489 (PFAM); IPR006982 (PFAM); IPR002932 (PFAM); IPR000583 (PFAM); IPR002489 (G3DSA:2.160.20.GENE3D); PTHR11938:SF76 (PANTHER); PTHR11938 (PANTHER); IPR017932 (PROSITE_PROFILES); IPR029055 (SUPERFAMILY); IPR002489 (SUPERFAMILY); SSF51395 (SUPERFAMILY)
Bra000268	14-3-3-like protein gf14 mu	789	20	0	0.9345	21	C:chloroplast stroma; F:protein domain specific binding; F:protein phosphorylated amino acid binding; P:response to fructose; P:response to salt stress; P:response to temperature stimulus; P:regulation of protein localization; P:Golgi organization; P:glycolytic process; P:response to cadmium ion; P:hyperosmotic response; P:post-embryonic root development; C:plasma membrane; P:hydrogen peroxide ca…	-	Coil (COILS); Coil (COILS); IPR000308 (PRINTS); IPR023410 (SMART); IPR000308 (PIRSF); IPR023410 (G3DSA:1.20.190.GENE3D); IPR023410 (PFAM); IPR000308 (PANTHER); PTHR18860:SF12 (PANTHER); IPR023409 (PROSITE_PATTERNS); IPR023409 (PROSITE_PATTERNS); IPR023410 (SUPERFAMILY)
Bra000288	aconitase c-terminal domain-containing protein	615	20	1.6e-79	0.6115	12	P:carboxylic acid biosynthetic process; C:chloroplast stroma; P:water transport; P:response to salt stress; P:response to temperature stimulus; F:hydro-lyase activity; P:Golgi organization; C:mitochondrion; P:glycolytic process; P:response to cadmium ion; P:organonitrogen compound biosynthetic process; P:hyperosmotic response	-	IPR015928 (G3DSA:3.20.19.GENE3D); PTHR11670:SF6 (PANTHER); IPR015937 (PANTHER); IPR015928 (SUPERFAMILY)
Bra000303	biotin synthase	1143	20	0	0.9405	12	P:regulation of meristem growth; F:zinc ion binding; P:anther development; P:acetyl-CoA metabolic process; C:mitochondrion; P:microtubule nucleation; F:biotin synthase activity; P:brassinosteroid biosynthetic process; F:4 iron, 4 sulfur cluster binding; P:biotin biosynthetic process; F:2 iron, 2 sulfur cluster binding; P:sterol biosynthetic process	EC:2.8.1.6	IPR024177 (PIRSF); IPR006638 (SMART); IPR010722 (SMART); IPR013785 (G3DSA:3.20.20.GENE3D); IPR010722 (PFAM); IPR002684 (TIGRFAM); IPR007197 (PFAM); PTHR22976:SF19 (PANTHER); PTHR22976 (PANTHER); IPR002684 (HAMAP); SignalP-TM (SIGNALP_GRAM_POSITIVE); SSF102114 (SUPERFAMILY)
Bra000481	histone h4	312	20	7e-50	1	14	C:Golgi apparatus; C:nucleosome; C:nucleolus; C:vacuolar membrane; P:nucleosome assembly; C:plasma membrane; P:response to water deprivation; C:thylakoid; F:DNA binding; C:chloroplast; C:plasmodesma; F:protein heterodimerization activity; C:mitochondrion; C:cytosol	-	IPR001951 (PRINTS); IPR001951 (SMART); IPR009072 (G3DSA:1.10.20.GENE3D); IPR007125 (PFAM); PTHR10484 (PANTHER); IPR019809 (PROSITE_PATTERNS); IPR009072 (SUPERFAMILY)
Bra000503	vacuolar protein sorting-associated protein 4b-like	1302	20	0	0.944	17	P:protein import into peroxisome matrix; P:membrane fusion; P:lithium ion transport; P:endosome organization; P:vacuole organization; P:intra-Golgi vesicle-mediated transport; P:trichome branching; C:multivesicular body; P:protein targeting to vacuole; F:microtubule-severing ATPase activity; P:lipid transport; C:nucleus; F:ATP binding; P:fatty acid beta-oxidation; F:protein binding; C:plasmodesma…	EC:3.6.4.3	IPR003593 (SMART); IPR007330 (SMART); IPR007330 (G3DSA:1.20.58.GENE3D); IPR007330 (PFAM); IPR003959 (PFAM); G3DSA:1.10.8.60 (GENE3D); IPR027417 (G3DSA:3.40.50.GENE3D); IPR015415 (PFAM); PTHR23074 (PANTHER); IPR003960 (PROSITE_PATTERNS); IPR027417 (SUPERFAMILY); IPR007330 (SUPERFAMILY)
Bra000737	v-type proton atpase subunit e1	1296	20	2.3e-143	0.877	22	C:cytosolic ribosome; P:response to salt stress; P:ATP hydrolysis coupled proton transport; P:embryo development ending in seed dormancy; P:vacuole organization; P:Golgi organization; P:glycolytic process; F:proton-transporting ATPase activity, rotational mechanism; F:hydrogen-exporting ATPase activity, phosphorylative mechanism; C:Golgi apparatus; P:response to cadmium ion; F:hydrolase activity,…	EC:3.6.3.6	Coil (COILS); IPR001360 (PRINTS); IPR002842 (PFAM); IPR013781 (G3DSA:3.20.20.GENE3D); IPR001360 (PFAM); PTHR11583 (PANTHER); PTHR11583:SF1 (PANTHER); IPR002842 (HAMAP); IPR017853 (SUPERFAMILY); SSF160527 (SUPERFAMILY)
Bra000773	monocopper oxidase-like protein sku5-like	1758	20	0	0.894	17	P:root hair elongation; C:plant-type cell wall; C:vacuolar membrane; P:cell tip growth; F:L-ascorbate oxidase activity; C:anchored component of plasma membrane; P:regulation of hormone levels; P:multidimensional cell growth; C:plasmodesma; F:copper ion binding; P:polysaccharide biosynthetic process; P:anthocyanin accumulation in tissues in response to UV light; C:apoplast; C:cytosol; P:oxidation-…	EC:1.10.3.3	IPR008972 (G3DSA:2.60.40.GENE3D); IPR001117 (PFAM); IPR011707 (PFAM); IPR011706 (PFAM); PTHR11709:SF58 (PANTHER); PTHR11709 (PANTHER); SIGNAL_PEPTIDE_N_REGION (PHOBIUS); SIGNAL_PEPTIDE_C_REGION (PHOBIUS); SIGNAL_PEPTIDE_H_REGION (PHOBIUS); NON_CYTOPLASMIC_DOMAIN (PHOBIUS); CYTOPLASMIC_DOMAIN (PHOBIUS); TRANSMEMBRANE (PHOBIUS); SIGNAL_PEPTIDE (PHOBIUS); SignalP-noTM (SIGNALP_GRAM_NEGATIVE); Signal…
Bra000808	vesicle-fusing atpase-like	2145	20	0	0.8995	7	F:ATP binding; C:plasmodesma; F:protein binding; F:nucleoside-triphosphatase activity; C:Golgi apparatus; C:vacuole; C:plasma membrane	EC:3.6.1.15	IPR003593 (SMART); IPR003338 (SMART); IPR029067 (G3DSA:3.10.330.GENE3D); IPR004201 (PFAM); IPR027417 (G3DSA:3.40.50.GENE3D); G3DSA:1.10.8.60 (GENE3D); IPR003959 (PFAM); PTHR23078 (PANTHER); PTHR23078:SF3 (PANTHER); IPR003960 (PROSITE_PATTERNS); IPR009010 (SUPERFAMILY); IPR027417 (SUPERFAMILY); IPR029067 (SUPERFAMILY)
Bra000877	xyloglucan 6-xylosyltransferase	1392	20	0	0.9045	18	F:transferase activity, transferring hexosyl groups; F:UDP-xylosyltransferase activity; P:root hair elongation; C:Golgi apparatus; P:cell tip growth; P:response to mechanical stimulus; P:regulation of hormone levels; C:trans-Golgi network; P:xyloglucan biosynthetic process; F:protein binding; P:multidimensional cell growth; C:endosome; P:anthocyanin accumulation in tissues in response to UV light…	EC:2.4.2.39	IPR008630 (PFAM); PTHR31311:SF5 (PANTHER); PTHR31311 (PANTHER); CYTOPLASMIC_DOMAIN (PHOBIUS); TRANSMEMBRANE (PHOBIUS); NON_CYTOPLASMIC_DOMAIN (PHOBIUS); TMhelix (TMHMM)
Bra000879	hsp20-like chaperone	633	20	8.2e-57	0.866	3	C:plasmodesma; C:cytosol; C:plasma membrane	-	IPR007052 (PFAM); IPR008978 (G3DSA:2.60.40.GENE3D); PTHR22932 (PANTHER); PTHR22932:SF5 (PANTHER); IPR007052 (PROSITE_PROFILES); IPR008978 (SUPERFAMILY)
Bra000965	dead-box atp-dependent rna helicase 8-like	1542	20	0	0.958	5	F:nucleic acid binding; F:ATP binding; C:cytoplasm; F:ATP-dependent helicase activity; P:modulation by virus of host morphology or physiology	-	IPR014001 (SMART); IPR001650 (SMART); IPR011545 (PFAM); IPR001650 (PFAM); IPR027417 (G3DSA:3.40.50.GENE3D); PTHR24031 (PANTHER); PTHR24031:SF76 (PANTHER); IPR001650 (PROSITE_PROFILES); IPR014014 (PROSITE_PROFILES); IPR014001 (PROSITE_PROFILES); IPR027417 (SUPERFAMILY)
Bra000967	malate oxidoreductase	1863	20	0	0.8915	13	F:zinc ion binding; F:protein homodimerization activity; F:malate dehydrogenase (decarboxylating) (NAD+) activity; F:malate dehydrogenase (decarboxylating) (NAD+) activity; F:oxaloacetate decarboxylase activity; F:ATP binding; C:chloroplast; P:malate metabolic process; F:NAD binding; C:mitochondrial matrix; P:oxidation-reduction process; F:oxidoreductase activity, acting on NAD(P)H, NAD(P) as acc…	EC:4.1.1.3; EC:1.1.1.38; EC:1.1.1.39	IPR001891 (PRINTS); IPR012302 (SMART); IPR001891 (PIRSF); IPR012302 (PFAM); IPR012301 (PFAM); IPR012301 (G3DSA:3.40.50.GENE3D); IPR016040 (G3DSA:3.40.50.GENE3D); PTHR23406:SF14 (PANTHER); PTHR23406 (PANTHER); IPR015884 (PROSITE_PATTERNS); SSF51735 (SUPERFAMILY); SSF53223 (SUPERFAMILY)
Bra001052	40s ribosomal protein s7	576	20	1e-124	0.9085	14	C:small-subunit processome; C:cytosolic small ribosomal subunit; C:Golgi apparatus; P:rRNA processing; C:nucleolus; C:plasma membrane; P:translation; P:RNA methylation; C:chloroplast; C:plasmodesma; F:structural constituent of ribosome; C:cell wall; P:ribosomal small subunit biogenesis; C:90S preribosome	-	IPR000554 (PFAM); IPR000554 (PANTHER); PTHR11278:SF0 (PANTHER); IPR000554 (PROSITE_PATTERNS)
Bra001098	40s ribosomal protein s16	441	20	4.4e-93	0.9325	9	C:chloroplast; C:plasmodesma; F:structural constituent of ribosome; C:cytosolic small ribosomal subunit; C:cell wall; C:membrane; C:Golgi apparatus; C:nucleolus; P:translation	-	no IPS match
Bra001191	prolyl 4-hydroxylase alpha subunit-like protein	498	20	1.9e-78	0.955	17	P:cell morphogenesis; P:root hair cell development; C:Golgi apparatus; C:endoplasmic reticulum; C:extracellular region; F:procollagen-proline 4-dioxygenase activity; F:L-ascorbic acid binding; C:nucleus; C:trans-Golgi network; P:systemic acquired resistance; C:endosome; F:iron ion binding; P:oxidation-reduction process; P:peptidyl-proline hydroxylation to 4-hydroxy-L-proline; P:cell growth; P:res…	EC:1.14.11.2	IPR006620 (SMART); PTHR10869 (PANTHER); PTHR10869:SF45 (PANTHER); SIGNAL_PEPTIDE (PHOBIUS); SIGNAL_PEPTIDE_N_REGION (PHOBIUS); SIGNAL_PEPTIDE_C_REGION (PHOBIUS); NON_CYTOPLASMIC_DOMAIN (PHOBIUS); SIGNAL_PEPTIDE_H_REGION (PHOBIUS); SignalP-TM (SIGNALP_GRAM_POSITIVE); SignalP-noTM (SIGNALP_EUK)
Bra001195	dehydroquinate dehydratase shikimate dehydrogenase	1794	20	0	0.8415	9	C:chloroplast stroma; F:NADP binding; F:3-dehydroquinate dehydratase activity; P:embryo development ending in seed dormancy; C:cytosol; P:oxidation-reduction process; P:shikimate metabolic process; P:amino acid transport; F:shikimate 3-dehydrogenase (NADP+) activity	EC:1.1.1.25; EC:4.2.1.10; EC:1.1.1.282	IPR001381 (TIGRFAM); IPR006151 (PFAM); G3DSA:3.40.192.10 (GENE3D); IPR001381 (PFAM); IPR013708 (PFAM); IPR013785 (G3DSA:3.20.20.GENE3D); IPR016040 (G3DSA:3.40.50.GENE3D); PTHR21089 (PANTHER); PTHR21089:SF1 (PANTHER); IPR001381 (HAMAP); IPR022893 (HAMAP); SSF53223 (SUPERFAMILY); SSF51569 (SUPERFAMILY); SSF51735 (SUPERFAMILY)
Bra001220	lipoamide acyltransferase component of branched-chain alpha-keto acid dehydrogenase mitochondrial-like	1485	20	0	0.758	12	P:fatty-acyl-CoA biosynthetic process; F:zinc ion binding; P:cellular response to sucrose starvation; P:response to fructose; F:acetyltransferase activity; F:cofactor binding; F:alpha-ketoacid dehydrogenase activity; C:mitochondrion; F:dihydrolipoyllysine-residue (2-methylpropanoyl)transferase activity; P:response to absence of light; P:response to sucrose; F:dihydrolipoamide branched chain acylt…	EC:2.3.1.168; EC:2.3.1	G3DSA:2.40.50.100 (GENE3D); IPR004167 (G3DSA:4.10.320.GENE3D); IPR004167 (PFAM); IPR001078 (PFAM); IPR000089 (PFAM); IPR023213 (G3DSA:3.30.559.GENE3D); PTHR23151 (PANTHER); IPR015761 (PTHR23151:PANTHER); IPR003016 (PROSITE_PATTERNS); SIGNAL_PEPTIDE_C_REGION (PHOBIUS); SIGNAL_PEPTIDE_H_REGION (PHOBIUS); NON_CYTOPLASMIC_DOMAIN (PHOBIUS); SIGNAL_PEPTIDE (PHOBIUS); SIGNAL_PEPTIDE_N_REGION (PHOBIUS); …
Bra001317	oxysterol-binding protein	1335	20	0	0.905	16	F:oxysterol binding; P:response to high light intensity; P:double fertilization forming a zygote and endosperm; P:response to symbiotic fungus; P:salicylic acid mediated signaling pathway; P:steroid metabolic process; C:endoplasmic reticulum; P:salicylic acid biosynthetic process; P:response to hydrogen peroxide; P:para-aminobenzoic acid metabolic process; C:nucleus; P:ER to Golgi vesicle-mediate…	-	IPR000648 (PFAM); IPR000648 (PANTHER); PTHR10972:SF82 (PANTHER); IPR018494 (PROSITE_PATTERNS); SSF144000 (SUPERFAMILY)
Bra001324	60s acidic ribosomal protein p0	972	20	0	0.9645	20	P:response to zinc ion; P:response to salt stress; C:cytosolic ribosome; P:ribosome biogenesis; P:plant-type cell wall organization; P:response to cadmium ion; C:Golgi apparatus; C:nucleolus; P:translational elongation; P:cell wall modification; C:plasma membrane; P:RNA methylation; P:response to cold; C:chloroplast; C:plasmodesma; F:protein binding; F:copper ion binding; F:structural constituent…	EC:4.2.99.18	IPR001790 (PFAM); IPR001813 (PFAM); PTHR21141:SF3 (PANTHER); PTHR21141 (PANTHER); SSF160369 (SUPERFAMILY); TMhelix (TMHMM)
Bra001345	lipid-transfer protein 6	342	20	2.7e-43	0.745	5	P:lipid transport; F:lipid binding; C:extracellular region; C:plasma membrane; P:response to water deprivation	-	IPR000528 (PRINTS); IPR016140 (SMART); IPR016140 (PFAM); G3DSA:1.10.110.10 (GENE3D); NON_CYTOPLASMIC_DOMAIN (PHOBIUS); SIGNAL_PEPTIDE_H_REGION (PHOBIUS); SIGNAL_PEPTIDE_N_REGION (PHOBIUS); SIGNAL_PEPTIDE_C_REGION (PHOBIUS); SIGNAL_PEPTIDE (PHOBIUS); SignalP-TM (SIGNALP_GRAM_POSITIVE); SignalP-noTM (SIGNALP_EUK); SignalP-noTM (SIGNALP_GRAM_NEGATIVE); IPR016140 (SUPERFAMILY)
Bra001393	phd finger family protein	753	20	2.4e-123	0.8195	7	F:DNA binding; C:nucleus; F:zinc ion binding; F:methylated histone binding; C:cytosol; P:regulation of transcription, DNA-templated; P:mitotic nuclear division	-	IPR001965 (SMART); IPR019787 (PFAM); IPR013083 (G3DSA:3.30.40.GENE3D); IPR021998 (PFAM); PTHR12321 (PANTHER); PTHR12321:SF37 (PANTHER); IPR019786 (PROSITE_PATTERNS); IPR019787 (PROSITE_PROFILES); IPR011011 (SUPERFAMILY)
Bra001418	ras-related protein rabd1	621	20	1.7e-138	0.943	12	F:GTP binding; P:nucleocytoplasmic transport; P:ER to Golgi vesicle-mediated transport; P:small GTPase mediated signal transduction; F:GTPase activity; P:obsolete GTP catabolic process; C:Golgi membrane; F:myosin XI tail binding; P:intracellular protein transport; C:trans-Golgi network membrane; C:plasma membrane; F:GTP-dependent protein binding	-	IPR001806 (PRINTS); IPR003579 (SMART); IPR027417 (G3DSA:3.40.50.GENE3D); IPR001806 (PFAM); IPR005225 (TIGRFAM); PTHR24073:SF374 (PANTHER); PTHR24073 (PANTHER); PS51419 (PROSITE_PROFILES); IPR027417 (SUPERFAMILY)
Bra001428	40s ribosomal protein s5	624	20	2.3e-145	0.953	9	C:chloroplast; C:plasmodesma; F:RNA binding; F:structural constituent of ribosome; C:cytosolic small ribosomal subunit; C:cell wall; C:vacuolar membrane; C:plasma membrane; P:translation	-	SignalP-noTM (SIGNALP_EUK)
Bra001530	translational initiation factor 4a-1	1251	20	0	0.979	17	P:gluconeogenesis; P:response to salt stress; P:glycolytic process; F:ATP-dependent helicase activity; P:response to cadmium ion; C:Golgi apparatus; P:translational initiation; C:nucleolus; C:vacuolar membrane; C:plasma membrane; F:translation initiation factor activity; F:ATP binding; C:plasmodesma; F:protein binding; C:cell wall; C:apoplast; C:cytosol	-	IPR014001 (SMART); IPR001650 (SMART); IPR011545 (PFAM); IPR001650 (PFAM); IPR027417 (G3DSA:3.40.50.GENE3D); PTHR24031 (PANTHER); PTHR24031:SF221 (PANTHER); IPR000629 (PROSITE_PATTERNS); IPR014014 (PROSITE_PROFILES); IPR014001 (PROSITE_PROFILES); IPR001650 (PROSITE_PROFILES); IPR027417 (SUPERFAMILY)
Bra001534	u6 snrna-associated sm-like protein lsm1	387	20	4.1e-84	0.918	7	F:nucleic acid binding; C:nucleus; P:RNA metabolic process; F:protein binding; C:cytoplasmic mRNA processing body; P:vegetative to reproductive phase transition of meristem; C:small nucleolar ribonucleoprotein complex	-	IPR006649 (SMART); IPR001163 (PFAM); G3DSA:2.30.30.100 (GENE3D); PTHR15588 (PANTHER); PTHR15588:SF8 (PANTHER); IPR010920 (SUPERFAMILY)
Bra001566	leucine-rich repeat transmembrane protein kinase	2958	20	0	0.76	10	F:ATP binding; F:protein tyrosine kinase activity; C:plasmodesma; F:protein binding; F:oxidoreductase activity; P:transmembrane receptor protein tyrosine kinase signaling pathway; P:protein phosphorylation; F:protein serine/threonine kinase activity; C:extracellular region; C:plasma membrane	EC:2.7.10; EC:2.7.11	IPR013320 (G3DSA:2.60.120.GENE3D); G3DSA:3.30.200.20 (GENE3D); IPR001611 (PFAM); IPR021720 (PFAM); G3DSA:3.80.10.10 (GENE3D); IPR001245 (PFAM); IPR025875 (PFAM); G3DSA:1.10.510.10 (GENE3D); PTHR24420:SF661 (PANTHER); PTHR24420 (PANTHER); IPR008271 (PROSITE_PATTERNS); SIGNAL_PEPTIDE_C_REGION (PHOBIUS); SIGNAL_PEPTIDE_N_REGION (PHOBIUS); SIGNAL_PEPTIDE_H_REGION (PHOBIUS); NON_CYTOPLASMIC_DOMAIN (PH…
Bra001738	presequence protease 2	3225	20	0	0.919	12	C:chloroplast stroma; F:zinc ion binding; C:mitochondrion; P:proteolysis; C:apoplast; C:chloroplast envelope; P:protein processing; P:response to cadmium ion; P:plant ovule development; F:metalloendopeptidase activity; P:chloroplast organization; P:hydrogen peroxide catabolic process	EC:3.4.24	IPR011237 (G3DSA:3.30.830.GENE3D); IPR007863 (PFAM); IPR013578 (PFAM); IPR011765 (PFAM); PTHR11851 (PANTHER); PTHR11851:SF121 (PANTHER); NON_CYTOPLASMIC_DOMAIN (PHOBIUS); SIGNAL_PEPTIDE_N_REGION (PHOBIUS); SIGNAL_PEPTIDE (PHOBIUS); SIGNAL_PEPTIDE_C_REGION (PHOBIUS); SIGNAL_PEPTIDE_H_REGION (PHOBIUS); IPR011249 (SUPERFAMILY)
Bra001770	phytochrome-associated serine threonine-protein phosphatase-like	912	20	0	0.981	10	F:protein serine/threonine phosphatase activity; C:nucleus; P:toxin catabolic process; F:metal ion binding; C:cytoplasm; P:embryo development ending in seed dormancy; F:protein serine/threonine kinase activity; C:protein phosphatase type 2A complex; P:glucose catabolic process; P:negative regulation of flower development	EC:2.7.11	IPR006186 (PRINTS); IPR006186 (SMART); IPR004843 (PFAM); IPR029052 (G3DSA:3.60.21.GENE3D); PTHR11668 (PANTHER); PTHR11668:SF24 (PANTHER); IPR006186 (PROSITE_PATTERNS); IPR029052 (SUPERFAMILY)
Bra001811	phosphoribosylaminoimidazole-succinocarboxamide chloroplastic-like	1242	20	0	0.8405	6	C:chloroplast stroma; F:ATP binding; P:toxin catabolic process; F:phosphoribosylaminoimidazolesuccinocarboxamide synthase activity; P:'de novo' IMP biosynthetic process; P:response to auxin	EC:6.3.2.6	IPR028923 (PFAM); G3DSA:3.30.200.20 (GENE3D); IPR013816 (G3DSA:3.30.470.GENE3D); PTHR11609 (PANTHER); PTHR11609:SF1 (PANTHER); IPR018236 (PROSITE_PATTERNS); IPR018236 (PROSITE_PATTERNS); IPR001636 (HAMAP); SSF56104 (SUPERFAMILY)
Bra001874	non-specific lipid-transfer protein at2g13820-like	507	20	2.2e-54	0.756	6	P:lipid transport; P:nitrate transport; F:lipid binding; P:response to nitrate; C:plasma membrane; C:anchored component of membrane	-	IPR000528 (PRINTS); IPR016140 (SMART); G3DSA:1.10.110.10 (GENE3D); IPR016140 (PFAM); SIGNAL_PEPTIDE_N_REGION (PHOBIUS); CYTOPLASMIC_DOMAIN (PHOBIUS); SIGNAL_PEPTIDE (PHOBIUS); TRANSMEMBRANE (PHOBIUS); SIGNAL_PEPTIDE_C_REGION (PHOBIUS); SIGNAL_PEPTIDE_H_REGION (PHOBIUS); NON_CYTOPLASMIC_DOMAIN (PHOBIUS); SignalP-TM (SIGNALP_GRAM_POSITIVE); SignalP-noTM (SIGNALP_GRAM_NEGATIVE); SignalP-noTM (SIGNAL…
Bra001980	amidophosphoribosyltransferase 2 precursor	1674	20	0	0.9415	13	C:chloroplast stroma; P:embryo sac egg cell differentiation; P:nucleoside metabolic process; P:'de novo' IMP biosynthetic process; F:amidophosphoribosyltransferase activity; P:rRNA processing; P:purine nucleobase biosynthetic process; P:chloroplast organization; P:leaf morphogenesis; F:metal ion binding; C:cell wall; C:cytosol; F:iron-sulfur cluster binding	EC:2.4.2.14	IPR005854 (PIRSF); IPR000836 (PFAM); IPR029055 (G3DSA:3.60.20.GENE3D); IPR000583 (PFAM); IPR029057 (G3DSA:3.40.50.GENE3D); IPR005854 (TIGRFAM); PTHR11907:SF0 (PANTHER); PTHR11907 (PANTHER); IPR017932 (PROSITE_PROFILES); IPR029057 (SUPERFAMILY); IPR029055 (SUPERFAMILY)
Bra002059	rhodanese-like domain-containing protein mitochondrial-like	426	20	2.9e-83	0.803	9	C:cytoplasm; P:iron ion transport; P:nitrate transport; P:root hair elongation; P:regulation of anion channel activity; P:cellular response to iron ion starvation; F:transferase activity; P:aging; P:response to nitrate	-	no IPS match
Bra002104	nadh-cytochrome b5 reductase	846	20	0	0.9065	7	F:cytochrome-b5 reductase activity, acting on NAD(P)H; C:endoplasmic reticulum; P:electron transport chain; C:plant-type cell wall; P:D-xylose metabolic process; C:plasma membrane; P:N-terminal protein myristoylation	EC:1.6.2.2	IPR001709 (PRINTS); IPR001834 (PRINTS); G3DSA:3.40.50.80 (GENE3D); IPR008333 (PFAM); IPR001433 (PFAM); G3DSA:2.40.30.10 (GENE3D); PTHR19370 (PANTHER); CYTOPLASMIC_DOMAIN (PHOBIUS); TRANSMEMBRANE (PHOBIUS); NON_CYTOPLASMIC_DOMAIN (PHOBIUS); IPR017927 (PROSITE_PROFILES); SSF52343 (SUPERFAMILY); IPR017938 (SUPERFAMILY); TMhelix (TMHMM)
Bra002144	transcription regulator not2 not3 not5 family protein	2505	20	0	0.7815	2	C:nucleus; P:negative regulation of transcription, DNA-templated	-	Coil (COILS); Coil (COILS); IPR012270 (PIRSF); IPR007282 (PFAM); IPR007207 (PFAM); PTHR23326:SF1 (PANTHER); PTHR23326 (PANTHER)
Bra002156	40s ribosomal protein s16	1152	20	1.3e-104	0.918	13	C:cytosolic small ribosomal subunit; C:Golgi apparatus; C:nucleolus; P:translation; C:chloroplast; C:plasmodesma; F:protein binding; F:structural constituent of ribosome; P:negative regulation of apoptotic process; C:cell wall; C:membrane; F:iron-sulfur cluster binding; P:iron-sulfur cluster assembly	-	IPR014721 (G3DSA:3.30.230.GENE3D); IPR029063 (G3DSA:3.40.50.GENE3D); IPR000754 (PFAM); PTHR21569:SF4 (PANTHER); IPR000754 (PANTHER); IPR020574 (PROSITE_PATTERNS); IPR029063 (SUPERFAMILY); IPR020568 (SUPERFAMILY)
Bra002230	polyadenylate-binding protein rbp47b	1260	20	0	0.7335	5	F:nucleotide binding; C:nucleus; F:poly(A) binding; C:cytoplasm; P:vernalization response	-	IPR000504 (SMART); IPR000504 (PFAM); IPR012677 (G3DSA:3.30.70.GENE3D); PTHR24012 (PANTHER); PTHR24012:SF333 (PANTHER); IPR000504 (PROSITE_PROFILES); SSF54928 (SUPERFAMILY)
Bra002236	cinnamyl alcohol dehydrogenase	993	20	0	0.917	10	P:para-aminobenzoic acid metabolic process; F:nucleotide binding; C:plasmodesma; F:coenzyme binding; F:dihydrokaempferol 4-reductase activity; C:cytosol; C:Golgi apparatus; P:oxidation-reduction process; F:alcohol dehydrogenase (NAD) activity; C:plasma membrane	EC:1.1.1.219; EC:1.1.1.1	IPR016040 (G3DSA:3.40.50.GENE3D); IPR001509 (PFAM); PTHR10366 (PANTHER); PTHR10366:SF307 (PANTHER); SSF51735 (SUPERFAMILY)
Bra002332	sucrose synthase sus1	2361	20	0	0.9205	42	P:response to sorbitol; P:covalent chromatin modification; P:cytokinesis by cell plate formation; P:response to flooding; F:ATP-dependent helicase activity; P:chromatin silencing; P:gravitropism; C:vacuole; P:response to water deprivation; P:sucrose biosynthetic process; P:response to cold; P:response to glucose; C:plasmodesma; P:response to hypoxia; P:flower development; F:double-stranded RNA bi…	EC:2.4.1.13; EC:3.1.26.3	G3DSA:3.40.50.2000 (GENE3D); IPR012820 (TIGRFAM); IPR001296 (PFAM); IPR000368 (PFAM); PTHR12526 (PANTHER); PTHR12526:SF305 (PANTHER); SSF53756 (SUPERFAMILY)
Bra002341	translation initiation factor eif-2 beta subunit	816	20	3.8e-146	0.8745	10	F:translation initiation factor activity; C:nucleus; F:protein binding; P:photomorphogenesis; P:mitotic G2 phase; F:metal ion binding; P:embryo development ending in seed dormancy; P:translational initiation; C:plasma membrane; P:cullin deneddylation	-	IPR002735 (SMART); IPR002735 (PFAM); IPR016189 (G3DSA:3.30.30.GENE3D); PTHR23001 (PANTHER); IPR016189 (SUPERFAMILY); IPR016190 (SUPERFAMILY)
Bra002415	zpr1 zinc-finger domain protein	1455	20	0	0.867	9	C:nucleus; F:zinc ion binding; F:oxidoreductase activity, acting on paired donors, with incorporation or reduction of molecular oxygen; F:iron ion binding; F:electron carrier activity; C:cytosol; P:oxidation-reduction process; F:monooxygenase activity; F:heme binding	-	Coil (COILS); IPR004457 (SMART); IPR004457 (TIGRFAM); IPR004457 (PFAM); PTHR10876 (PANTHER); PTHR10876:SF0 (PANTHER)
Bra002427	ap-2 complex subunit alpha-2	3024	20	0	0.913	7	C:nucleus; F:protein binding; P:vesicle-mediated transport; F:protein transporter activity; C:clathrin adaptor complex; P:intracellular protein transport; C:plasma membrane	-	IPR017104 (PIRSF); IPR008152 (SMART); IPR015873 (G3DSA:3.30.310.GENE3D); IPR008152 (PFAM); IPR003164 (PFAM); IPR011989 (G3DSA:1.25.10.GENE3D); IPR013038 (G3DSA:2.60.40.GENE3D); IPR002553 (PFAM); PTHR22780:SF4 (PANTHER); PTHR22780 (PANTHER); IPR009028 (SUPERFAMILY); IPR016024 (SUPERFAMILY); IPR013041 (SUPERFAMILY)
Bra002547	mitochondrial atp synthase 6 kda subunit	168	20	9.3e-32	0.9015	6	P:photorespiration; C:mitochondrial respiratory chain complex III; C:Golgi apparatus; C:plastid; F:hydrolase activity; C:mitochondrial proton-transporting ATP synthase complex	-	no IPS match
Bra002590	serine threonine-protein phosphatase pp1 isozyme 2	936	20	0	0.953	7	F:protein serine/threonine phosphatase activity; C:protein phosphatase type 1 complex; F:metal ion binding; P:protein desumoylation; P:protein dephosphorylation; P:vegetative to reproductive phase transition of meristem; P:hydrogen peroxide biosynthetic process	-	IPR006186 (PRINTS); IPR006186 (SMART); IPR004843 (PFAM); IPR029052 (G3DSA:3.60.21.GENE3D); PTHR11668 (PANTHER); PTHR11668:SF207 (PANTHER); IPR006186 (PROSITE_PATTERNS); IPR029052 (SUPERFAMILY)
Bra002737	hypothetical protein	942	20	0	0.897	8	P:response to abscisic acid; P:glucosinolate biosynthetic process; C:cytosol; F:aldose 1-epimerase activity; P:galactose metabolic process; C:plant-type cell wall; F:carbohydrate binding; C:plasma membrane	EC:5.1.3.3	IPR025532 (PIRSF); IPR014718 (G3DSA:2.70.98.GENE3D); IPR008183 (PFAM); PTHR11122:SF11 (PANTHER); PTHR11122 (PANTHER); IPR011013 (SUPERFAMILY)
Bra002801	6-phosphofructokinase 3-like	1467	20	0	0.9175	8	P:root epidermal cell differentiation; F:ATP binding; C:6-phosphofructokinase complex; P:glycolytic process; P:fructose 6-phosphate metabolic process; P:phosphorylation; F:6-phosphofructokinase activity; C:plasma membrane	EC:2.7.1.11	IPR022953 (PRINTS); IPR012004 (PIRSF); IPR000023 (PFAM); G3DSA:3.40.50.450 (GENE3D); PTHR13697:SF7 (PANTHER); PTHR13697 (PANTHER); IPR000023 (SUPERFAMILY)
Bra002804	profilin 3	396	20	1.3e-88	0.925	11	P:regulation of unidimensional cell growth; C:chloroplast; F:actin binding; C:cell wall; P:actin filament polymerization; C:actin cytoskeleton; C:spindle; C:nucleolus; P:seed germination; C:plasma membrane; C:phragmoplast	-	IPR005455 (PRINTS); IPR005455 (PRINTS); IPR005455 (SMART); IPR005455 (PFAM); G3DSA:3.30.450.30 (GENE3D); PTHR11604:SF0 (PANTHER); IPR005455 (PANTHER); IPR027310 (PROSITE_PATTERNS); IPR005455 (SUPERFAMILY)
Bra002821	glucosidase 2 subunit beta-like	1926	20	0	0.74	9	P:methionine biosynthetic process; F:calmodulin binding; C:chloroplast; P:RNA splicing, via endonucleolytic cleavage and ligation; P:N-glycan processing; P:cellulose biosynthetic process; C:endoplasmic reticulum; P:defense response to bacterium; P:Golgi vesicle transport	-	Coil (COILS); Coil (COILS); Coil (COILS); Coil (COILS); IPR002172 (SMART); IPR009011 (G3DSA:2.70.130.GENE3D); PF13015 (PFAM); IPR028146 (PFAM); PTHR12630:SF4 (PANTHER); PTHR12630 (PANTHER); SIGNAL_PEPTIDE_N_REGION (PHOBIUS); SIGNAL_PEPTIDE_H_REGION (PHOBIUS); NON_CYTOPLASMIC_DOMAIN (PHOBIUS); SIGNAL_PEPTIDE (PHOBIUS); SIGNAL_PEPTIDE_C_REGION (PHOBIUS); SignalP-noTM (SIGNALP_EUK); SignalP-noTM (SI…
Bra002871	rpm1-interacting protein 4-like	255	20	3.8e-28	0.769	5	C:nucleus; P:membrane fusion; P:response to nitrate; P:Golgi vesicle transport; C:plasma membrane	-	IPR008700 (PFAM)
Bra002970	histone h2a	393	20	2.8e-56	0.9625	9	P:DNA mediated transformation; F:DNA binding; P:response to bacterium; F:protein heterodimerization activity; C:cell wall; P:response to wounding; C:nucleosome; C:nucleolus; P:nucleosome assembly	-	IPR002119 (PRINTS); IPR002119 (SMART); IPR007125 (PFAM); IPR009072 (G3DSA:1.10.20.GENE3D); PTHR23430 (PANTHER); IPR002119 (PROSITE_PATTERNS); IPR009072 (SUPERFAMILY)
Bra003029	bifunctional methylthioribulose-1-phosphate dehydratase enolase-phosphatase e1-like	1560	20	0	0.8845	7	F:methylthioribulose 1-phosphate dehydratase activity; F:magnesium ion binding; C:chloroplast stroma; F:phosphoglycolate phosphatase activity; P:L-methionine biosynthetic process from methylthioadenosine; C:cytosol; F:acireductone synthase activity	EC:3.1.3.18; EC:4.2.1.109; EC:3.1.3.77	IPR001303 (SMART); IPR001303 (PFAM); IPR023214 (PFAM); IPR001303 (G3DSA:3.40.225.GENE3D); IPR023214 (G3DSA:3.40.50.GENE3D); IPR023943 (TIGRFAM); IPR006439 (TIGRFAM); IPR017714 (TIGRFAM); IPR017714 (PANTHER); IPR023943 (HAMAP); IPR027514 (HAMAP); IPR027505 (HAMAP); IPR001303 (SUPERFAMILY); IPR023214 (SUPERFAMILY)
Bra003126	phenylalanine ammonia-lyase	2124	20	0	0.9565	17	P:response to wounding; P:positive regulation of flavonoid biosynthetic process; P:response to karrikin; P:pollen development; P:cellular modified amino acid biosynthetic process; P:defense response; F:phenylalanine ammonia-lyase activity; P:polyamine catabolic process; P:cinnamic acid biosynthetic process; P:response to oxidative stress; P:coumarin biosynthetic process; P:lignin catabolic proces…	EC:4.3.1.24; EC:4.3.1.25	IPR024083 (G3DSA:1.10.275.GENE3D); IPR023144 (G3DSA:1.10.274.GENE3D); G3DSA:1.20.200.10 (GENE3D); IPR005922 (TIGRFAM); IPR001106 (PFAM); PTHR10362 (PANTHER); PTHR10362:SF7 (PANTHER); IPR022313 (PROSITE_PATTERNS); IPR008948 (SUPERFAMILY)
Bra003214	triosephosphate isomerase	606	20	1.7e-66	0.6365	23	C:chloroplast stroma; P:response to zinc ion; P:response to salt stress; P:glycolytic process; P:organic substance biosynthetic process; P:organonitrogen compound metabolic process; P:response to cadmium ion; C:vacuolar membrane; P:cellular biosynthetic process; P:single-organism process; C:plasma membrane; P:ubiquitin-dependent protein catabolic process; P:small molecule metabolic process; C:pla…	EC:5.3.1.1	IPR000652 (PFAM); IPR013785 (G3DSA:3.20.20.GENE3D); IPR000652 (PANTHER); PTHR21139:SF1 (PANTHER); IPR000652 (PROSITE_PROFILES); IPR000652 (SUPERFAMILY)
Bra003303	tbcc domain-containing protein 1-like	1509	20	0	0.7815	3	C:nucleus; P:cell morphogenesis; C:cytosol	-	Coil (COILS); IPR006599 (SMART); IPR012945 (PFAM); IPR016098 (G3DSA:2.160.20.GENE3D); PTHR16052 (PANTHER); IPR017901 (PROSITE_PROFILES)
Bra003326	deoxyhypusine hydroxylase-like	894	20	2.2e-152	0.754	7	F:metal ion binding; F:deoxyhypusine monooxygenase activity; F:lyase activity; C:cytosol; P:oxidation-reduction process; C:phycobilisome; P:peptidyl-lysine modification to peptidyl-hypusine	EC:1.14.99.29	IPR004155 (SMART); IPR011989 (G3DSA:1.25.10.GENE3D); PF13646 (PFAM); IPR004155 (PFAM); PTHR12697 (PANTHER); IPR016024 (SUPERFAMILY)
Bra003355	citrate glyoxysomal-like	1527	20	0	0.9085	13	P:glyoxylate cycle; P:peroxisome organization; P:tricarboxylic acid cycle; P:proteasome core complex assembly; C:glyoxysome; P:proteasome-mediated ubiquitin-dependent protein catabolic process; F:citrate (Si)-synthase activity; P:fatty acid beta-oxidation; C:plasmodesma; P:toxin catabolic process; P:methylglyoxal catabolic process to D-lactate via S-lactoyl-glutathione; C:cytosol; P:response to m…	EC:2.3.3.1	IPR002020 (PRINTS); IPR024176 (PIRSF); IPR016143 (G3DSA:1.10.230.GENE3D); IPR016142 (G3DSA:1.10.580.GENE3D); IPR002020 (PFAM); PTHR11739:SF1 (PANTHER); IPR002020 (PANTHER); IPR019810 (PROSITE_PATTERNS); SIGNAL_PEPTIDE_H_REGION (PHOBIUS); SIGNAL_PEPTIDE_C_REGION (PHOBIUS); NON_CYTOPLASMIC_DOMAIN (PHOBIUS); SIGNAL_PEPTIDE (PHOBIUS); SIGNAL_PEPTIDE_N_REGION (PHOBIUS); IPR016141 (SUPERFAMILY)
Bra003426	transketolase	1389	20	0	0.7725	23	P:regulation of meristem growth; C:chloroplast stroma; P:gluconeogenesis; P:response to fructose; P:response to salt stress; P:response to temperature stimulus; P:regulation of protein localization; P:Golgi organization; P:glycolytic process; C:chloroplast envelope; P:response to cadmium ion; P:hyperosmotic response; P:hydrogen peroxide catabolic process; P:plant-type cell wall biogenesis; C:chlo…	EC:2.2.1.1	IPR005475 (SMART); IPR005474 (PFAM); IPR005476 (PFAM); IPR029061 (G3DSA:3.40.50.GENE3D); IPR009014 (G3DSA:3.40.50.GENE3D); IPR005475 (PFAM); PTHR11624 (PANTHER); PTHR11624:SF60 (PANTHER); IPR020826 (PROSITE_PATTERNS); IPR029061 (SUPERFAMILY); IPR009014 (SUPERFAMILY)
Bra003498	cytochrome c oxidase subunit vc family protein	195	20	3.6e-26	0.9125	3	F:cytochrome-c oxidase activity; C:mitochondrial respiratory chain; C:integral component of membrane	EC:1.9.3.1	IPR008432 (PIRSF); CYTOPLASMIC_DOMAIN (PHOBIUS); TRANSMEMBRANE (PHOBIUS); NON_CYTOPLASMIC_DOMAIN (PHOBIUS); IPR008432 (PRODOM); TMhelix (TMHMM)
Bra003512	60s ribosomal protein l7a-like	1218	20	3.2e-135	0.972	10	P:RNA methylation; C:chloroplast; C:plasmodesma; F:structural constituent of ribosome; P:ribosome biogenesis; C:Golgi apparatus; C:cytosolic large ribosomal subunit; C:nucleolus; C:vacuolar membrane; P:translation	-	IPR018492 (PRINTS); IPR001921 (PRINTS); IPR006649 (SMART); IPR029064 (G3DSA:3.30.1330.GENE3D); IPR001163 (PFAM); G3DSA:2.30.30.100 (GENE3D); IPR004038 (PFAM); IPR001921 (PTHR23105:PANTHER); PTHR23105 (PANTHER); IPR004037 (PROSITE_PATTERNS); CYTOPLASMIC_DOMAIN (PHOBIUS); NON_CYTOPLASMIC_DOMAIN (PHOBIUS); TRANSMEMBRANE (PHOBIUS); IPR029064 (SUPERFAMILY); IPR010920 (SUPERFAMILY)
Bra003527	abc transporter g family member 36-like	4323	20	0	0.88	41	P:regulation of multi-organism process; P:regulation of plant-type hypersensitive response; P:negative regulation of MAP kinase activity; P:response to fructose; P:detection of biotic stimulus; P:obsolete ATP catabolic process; P:salicylic acid biosynthetic process; F:lupeol synthase activity; C:vacuolar membrane; F:ATP binding; P:response to glucose; P:drug transmembrane transport; C:plasmodesma…	EC:5.4.99	IPR003593 (SMART); IPR003439 (PFAM); IPR013581 (PFAM); IPR013525 (PFAM); IPR029481 (PFAM); IPR027417 (G3DSA:3.40.50.GENE3D); PTHR19241 (PANTHER); PTHR19241:SF165 (PANTHER); NON_CYTOPLASMIC_DOMAIN (PHOBIUS); NON_CYTOPLASMIC_DOMAIN (PHOBIUS); CYTOPLASMIC_DOMAIN (PHOBIUS); TRANSMEMBRANE (PHOBIUS); TRANSMEMBRANE (PHOBIUS); TRANSMEMBRANE (PHOBIUS); TRANSMEMBRANE (PHOBIUS); TRANSMEMBRANE (PHOBIUS); TRA…
Bra003614	nuclear pore anchor	6216	20	0	0.7475	12	C:chloroplast; F:protein binding; C:plasmodesma; P:stamen development; P:protein import into nucleus; C:cytosol; P:negative regulation of protein sumoylation; P:microtubule cytoskeleton organization; C:nucleolus; P:poly(A)+ mRNA export from nucleus; P:negative regulation of flower development; C:nuclear pore	-	Coil (COILS); Coil (COILS); Coil (COILS); Coil (COILS); Coil (COILS); Coil (COILS); Coil (COILS); Coil (COILS); Coil (COILS); Coil (COILS); Coil (COILS); Coil (COILS); Coil (COILS); Coil (COILS); Coil (COILS); Coil (COILS); Coil (COILS); Coil (COILS); Coil (COILS); Coil (COILS); Coil (COILS); Coil (COILS); Coil (COILS); Coil (COILS); IPR012929 (PFAM); PTHR18898 (PANTHER)
Bra003705	u6 snrna-associated sm-like protein lsm3	294	20	2.2e-58	0.945	2	C:nucleus; C:small nucleolar ribonucleoprotein complex	-	IPR006649 (SMART); IPR001163 (PFAM); G3DSA:2.30.30.100 (GENE3D); PTHR13110 (PANTHER); IPR010920 (SUPERFAMILY)
Bra003738	nadp-malic enzyme 4	1908	20	0	0.88	16	P:gluconeogenesis; F:zinc ion binding; F:protein homodimerization activity; P:cytoskeleton organization; F:malate dehydrogenase (decarboxylating) (NAD+) activity; F:malate dehydrogenase (decarboxylating) (NAD+) activity; F:malate dehydrogenase (decarboxylating) (NADP+) activity; P:fatty acid biosynthetic process; C:chloroplast; P:malate metabolic process; P:protein homotetramerization; F:NAD bind…	EC:1.1.1.38; EC:1.1.1.40	IPR001891 (PRINTS); IPR012302 (SMART); IPR001891 (PIRSF); IPR012302 (PFAM); IPR012301 (G3DSA:3.40.50.GENE3D); IPR016040 (G3DSA:3.40.50.GENE3D); IPR012301 (PFAM); PTHR23406 (PANTHER); PTHR23406:SF11 (PANTHER); IPR015884 (PROSITE_PATTERNS); SSF51735 (SUPERFAMILY); SSF53223 (SUPERFAMILY)
Bra003850	trypsin inhibitor	609	20	1.7e-103	0.6795	11	F:endopeptidase inhibitor activity; P:response to salt stress; C:mitochondrion; P:nitrate transport; P:negative regulation of endopeptidase activity; P:response to salicylic acid; P:response to hydrogen peroxide; P:response to nitrate; C:extracellular region; P:programmed cell death; P:defense response to bacterium	-	IPR002160 (PRINTS); IPR002160 (SMART); IPR002160 (PFAM); G3DSA:2.80.10.50 (GENE3D); IPR002160 (PROSITE_PATTERNS); SIGNAL_PEPTIDE_H_REGION (PHOBIUS); SIGNAL_PEPTIDE_N_REGION (PHOBIUS); SIGNAL_PEPTIDE (PHOBIUS); NON_CYTOPLASMIC_DOMAIN (PHOBIUS); SIGNAL_PEPTIDE_C_REGION (PHOBIUS); SignalP-noTM (SIGNALP_EUK); IPR011065 (SUPERFAMILY); TMhelix (TMHMM)
Bra003851	basic transcription factor 3	495	20	2.1e-75	0.908	5	C:nucleus; F:transcription factor activity, sequence-specific DNA binding; F:protein binding; P:response to salt stress; P:regulation of transcription, DNA-templated	-	IPR002715 (PFAM); PTHR10351 (PANTHER); IPR002715 (PROSITE_PROFILES)
Bra003891	sec14p-like phosphatidylinositol transfer family protein isoform 1	1515	20	0	0.861	7	C:nucleus; C:chloroplast; C:integral component of membrane; C:cytosol; P:transport; C:plasma membrane; F:transporter activity	-	IPR001071 (PRINTS); IPR001251 (SMART); IPR011074 (SMART); IPR001251 (PFAM); IPR011074 (PFAM); IPR001251 (G3DSA:3.40.525.GENE3D); PTHR23324 (PANTHER); PTHR23324:SF48 (PANTHER); IPR009038 (PROSITE_PROFILES); IPR001251 (PROSITE_PROFILES); IPR001251 (SUPERFAMILY); IPR011074 (SUPERFAMILY)
Bra004121	beta-hexosaminidase 3-like	1605	20	0	0.832	6	P:carbohydrate metabolic process; F:cation binding; C:cytoplasmic, membrane-bounded vesicle; C:plant-type cell wall; F:beta-N-acetylhexosaminidase activity; C:plasma membrane	EC:3.2.1.52	IPR025705 (PRINTS); IPR025705 (PIRSF); IPR013781 (G3DSA:3.20.20.GENE3D); IPR029018 (G3DSA:3.30.379.GENE3D); IPR029019 (PFAM); IPR015883 (PFAM); PTHR22600:SF8 (PANTHER); PTHR22600 (PANTHER); SIGNAL_PEPTIDE (PHOBIUS); SIGNAL_PEPTIDE_H_REGION (PHOBIUS); SIGNAL_PEPTIDE_N_REGION (PHOBIUS); NON_CYTOPLASMIC_DOMAIN (PHOBIUS); SIGNAL_PEPTIDE_C_REGION (PHOBIUS); SignalP-noTM (SIGNALP_EUK); IPR017853 (SUPER…
Bra004124	n-alpha-acetyltransferase auxiliary subunit-like	297	20	1.4e-60	0.9185	11	P:protein targeting to mitochondrion; C:nucleus; P:RNA metabolic process; P:response to molecule of bacterial origin; F:protein binding; P:signal transduction; P:stamen development; C:cytosol; P:stomatal complex morphogenesis; C:small nucleolar ribonucleoprotein complex; F:hydrolase activity	-	no IPS match
Bra004243	signal recognition particle 72 kda	1983	20	0	0.844	6	C:plasmodesma; P:SRP-dependent cotranslational protein targeting to membrane; F:protein binding; C:cytosol; F:7S RNA binding; C:signal recognition particle, endoplasmic reticulum targeting	-	Coil (COILS); IPR026270 (PIRSF); IPR011990 (G3DSA:1.25.40.GENE3D); PF12895 (PFAM); IPR013699 (PFAM); IPR026270 (PANTHER); PTHR14094:SF9 (PANTHER); SSF48452 (SUPERFAMILY)
Bra004387	camp-regulated phosphoprotein 19-related protein	471	20	3.6e-60	0.746	1	C:nucleus	-	IPR006760 (PFAM); PTHR10358 (PANTHER); PTHR10358:SF6 (PANTHER)
Bra004389	methyltransferase-like protein 7a-like	933	20	2.5e-144	0.721	3	P:metabolic process; C:mitochondrion; F:methyltransferase activity	-	IPR013216 (PFAM); IPR029063 (G3DSA:3.40.50.GENE3D); PTHR10108 (PANTHER); PTHR10108:SF718 (PANTHER); IPR029063 (SUPERFAMILY)
Bra004705	serine threonine-protein phosphatase pp2a-3 catalytic subunit	1014	20	0	0.966	8	F:protein serine/threonine phosphatase activity; F:metal ion binding; P:protein dephosphorylation; C:cytosol; C:nucleolus; C:protein phosphatase type 2A complex; C:plasma membrane; P:cell cycle	-	IPR006186 (PRINTS); IPR006186 (SMART); IPR004843 (PFAM); IPR029052 (G3DSA:3.60.21.GENE3D); PTHR11668:SF221 (PANTHER); PTHR11668 (PANTHER); IPR006186 (PROSITE_PATTERNS); IPR029052 (SUPERFAMILY)
Bra004710	phosphoenolpyruvate carboxylase	2928	20	0	0.9525	11	C:chloroplast; C:plasmodesma; F:2-alkenal reductase [NAD(P)] activity; P:galactolipid biosynthetic process; C:apoplast; C:cytosol; P:tricarboxylic acid cycle; P:carbon fixation; P:cellular response to phosphate starvation; F:phosphoenolpyruvate carboxylase activity; C:plasma membrane	EC:1.3.1.74; EC:4.1.1.31	IPR021135 (PRINTS); IPR021135 (PFAM); G3DSA:1.20.1440.90 (GENE3D); PTHR30523 (PANTHER); PTHR30523:SF2 (PANTHER); IPR018129 (PROSITE_PATTERNS); IPR018129 (PROSITE_PATTERNS); IPR022805 (HAMAP); IPR015813 (SUPERFAMILY)
Bra004749	uncharacterized partial protein	2640	20	3.8e-49	0.753	2	P:plant-type cell wall organization; F:structural constituent of cell wall	-	PR01217 (PRINTS); IPR006706 (PFAM); IPR006041 (PFAM); SIGNAL_PEPTIDE_N_REGION (PHOBIUS); NON_CYTOPLASMIC_DOMAIN (PHOBIUS); SIGNAL_PEPTIDE_H_REGION (PHOBIUS); SIGNAL_PEPTIDE_C_REGION (PHOBIUS); SIGNAL_PEPTIDE (PHOBIUS); SignalP-noTM (SIGNALP_EUK); TMhelix (TMHMM)
Bra004778	stearoyl-acp desaturase	1206	20	0	0.952	31	P:chlorophyll biosynthetic process; C:chloroplast stroma; F:transition metal ion binding; P:aromatic amino acid family metabolic process; P:response to salt stress; P:jasmonic acid biosynthetic process; P:Golgi organization; C:chloroplast thylakoid; F:acyl-[acyl-carrier-protein] desaturase activity; P:vitamin metabolic process; P:glycine catabolic process; P:nucleotide metabolic process; P:defens…	EC:1.14.19.2; EC:1.14.19.1	IPR005067 (PIRSF); IPR012348 (G3DSA:1.10.620.GENE3D); IPR005067 (PFAM); PTHR31155:SF2 (PANTHER); PTHR31155 (PANTHER); IPR005803 (PROSITE_PATTERNS); IPR009078 (SUPERFAMILY)
Bra004784	mitogen-activated protein kinase	1179	20	0	0.9285	36	P:regulation of plant-type hypersensitive response; P:camalexin biosynthetic process; P:response to salt stress; C:preprophase band; P:ethylene-activated signaling pathway; P:priming of cellular response to stress; P:negative regulation of programmed cell death; P:protein phosphorylation; P:response to auxin; P:root development; P:cell division; P:MAPK cascade; P:response to cold; F:ATP binding; …	EC:2.7.11.24	IPR002290 (SMART); IPR000719 (PFAM); G3DSA:1.10.510.10 (GENE3D); G3DSA:3.30.200.20 (GENE3D); PTHR24055 (PANTHER); PTHR24055:SF180 (PANTHER); IPR003527 (PROSITE_PATTERNS); IPR017441 (PROSITE_PATTERNS); IPR008271 (PROSITE_PATTERNS); IPR000719 (PROSITE_PROFILES); IPR011009 (SUPERFAMILY)
Bra004835	glycosyl hydrolase family 1 protein	1521	20	0	0.862	13	P:response to salt stress; P:pollen tube growth; P:Golgi organization; F:cation binding; C:Golgi apparatus; F:hydrolase activity, hydrolyzing O-glycosyl compounds; C:plant-type cell wall; C:extracellular region; P:carbohydrate metabolic process; C:plasmodesma; P:calcium ion transport; C:cytosol; P:regulation of anion channel activity	-	IPR001360 (PRINTS); IPR013781 (G3DSA:3.20.20.GENE3D); IPR001360 (PFAM); PTHR10353:SF37 (PANTHER); IPR001360 (PANTHER); IPR018120 (PROSITE_PATTERNS); SIGNAL_PEPTIDE_N_REGION (PHOBIUS); SIGNAL_PEPTIDE (PHOBIUS); NON_CYTOPLASMIC_DOMAIN (PHOBIUS); SIGNAL_PEPTIDE_C_REGION (PHOBIUS); SIGNAL_PEPTIDE_H_REGION (PHOBIUS); SignalP-TM (SIGNALP_GRAM_POSITIVE); SignalP-noTM (SIGNALP_EUK); SignalP-noTM (SIGNALP…
Bra005012	delta1-pyrroline-5-carboxylate synthase 1	2154	20	0	0.96	17	P:hyperosmotic salinity response; P:embryo development ending in seed dormancy; P:response to desiccation; F:glutamate-5-semialdehyde dehydrogenase activity; P:pollen development; P:proline biosynthetic process; P:root development; P:response to oxidative stress; C:chloroplast; C:plasmodesma; P:response to abscisic acid; F:glutamate 5-kinase activity; F:delta1-pyrroline-5-carboxylate synthetase a…	EC:1.2.1.41; EC:2.7.2.11	Coil (COILS); IPR001057 (PRINTS); IPR005766 (PIRSF); IPR005715 (TIGRFAM); IPR015590 (PFAM); IPR001048 (G3DSA:3.40.1160.GENE3D); IPR005766 (TIGRFAM); IPR016163 (G3DSA:3.40.309.GENE3D); IPR001048 (PFAM); IPR000965 (TIGRFAM); IPR016162 (G3DSA:3.40.605.GENE3D); PTHR11063:SF8 (PANTHER); PTHR11063 (PANTHER); IPR019797 (PROSITE_PATTERNS); IPR020593 (PROSITE_PATTERNS); IPR001048 (SUPERFAMILY); IPR016161 …
Bra005368	protein nap1-like	4200	20	0	0.887	18	P:floral organ formation; P:cell adhesion; P:developmental growth; P:trichome morphogenesis; P:root hair cell differentiation; P:regionalization; P:mitotic cell cycle; C:plasma membrane; C:endoplasmic reticulum membrane; C:SCAR complex; C:nucleus; F:protein binding; P:multidimensional cell growth; P:regulation of cell differentiation; P:positive regulation of transcription, DNA-templated; P:actin…	-	Coil (COILS); IPR019137 (PFAM); PTHR12093:SF10 (PANTHER); PTHR12093 (PANTHER)
Bra005483	protein os-9 homolog	843	20	5.5e-161	0.7755	10	P:response to heat; P:response to salt stress; P:response to high light intensity; P:cellulose biosynthetic process; C:endoplasmic reticulum; P:response to hydrogen peroxide; P:ER-associated ubiquitin-dependent protein catabolic process; P:protein folding; P:response to endoplasmic reticulum stress; P:Golgi vesicle transport	-	IPR012913 (PFAM); PTHR15414 (PANTHER); SIGNAL_PEPTIDE_C_REGION (PHOBIUS); SIGNAL_PEPTIDE_N_REGION (PHOBIUS); NON_CYTOPLASMIC_DOMAIN (PHOBIUS); SIGNAL_PEPTIDE_H_REGION (PHOBIUS); SIGNAL_PEPTIDE (PHOBIUS); SignalP-TM (SIGNALP_GRAM_POSITIVE); SignalP-noTM (SIGNALP_EUK); IPR009011 (SUPERFAMILY)
Bra005546	protein disulfide isomerase-like	1332	20	0	0.878	18	F:protein disulfide oxidoreductase activity; F:electron carrier activity; P:glycerol ether metabolic process; P:response to high light intensity; P:cell redox homeostasis; C:Golgi apparatus; C:endoplasmic reticulum; P:response to hydrogen peroxide; P:protein folding; C:plant-type cell wall; C:vacuole; C:plasma membrane; P:ER-nucleus signaling pathway; P:response to heat; C:chloroplast; F:protein …	EC:5.3.4.1	PR00421 (PRINTS); IPR013766 (PFAM); IPR012336 (G3DSA:3.40.30.GENE3D); IPR005788 (TIGRFAM); PTHR18929 (PANTHER); PTHR18929:SF38 (PANTHER); IPR017937 (PROSITE_PATTERNS); SIGNAL_PEPTIDE (PHOBIUS); SIGNAL_PEPTIDE_H_REGION (PHOBIUS); SIGNAL_PEPTIDE_N_REGION (PHOBIUS); NON_CYTOPLASMIC_DOMAIN (PHOBIUS); SIGNAL_PEPTIDE_C_REGION (PHOBIUS); IPR012336 (PROSITE_PROFILES); SignalP-noTM (SIGNALP_EUK); IPR01233…
Bra005613	transcription factor pur-alpha 1	876	20	5.2e-180	0.9055	11	F:nucleic acid binding; C:nucleus; P:water transport; P:response to fructose; P:response to salt stress; P:vacuole organization; C:cytoplasm; P:Golgi organization; P:calcium ion transport; P:root hair elongation; P:response to cadmium ion	-	IPR006628 (SMART); IPR006628 (PFAM); IPR006628 (PANTHER)
Bra005651	probable importin-7 homolog	3123	20	0	0.9065	8	P:mRNA export from nucleus; P:nucleotide biosynthetic process; C:cytosol; F:protein transporter activity; P:miRNA loading onto RISC involved in gene silencing by miRNA; F:Ran GTPase binding; P:protein import into nucleus, docking; C:nuclear pore	-	Coil (COILS); Coil (COILS); IPR001494 (SMART); IPR011989 (G3DSA:1.25.10.GENE3D); IPR013713 (PFAM); IPR001494 (PFAM); IPR005043 (PFAM); PTHR10997:SF18 (PANTHER); PTHR10997 (PANTHER); SIGNAL_PEPTIDE_N_REGION (PHOBIUS); SIGNAL_PEPTIDE (PHOBIUS); SIGNAL_PEPTIDE_H_REGION (PHOBIUS); SIGNAL_PEPTIDE_C_REGION (PHOBIUS); NON_CYTOPLASMIC_DOMAIN (PHOBIUS); IPR001494 (PROSITE_PROFILES); IPR016024 (SUPERFAMILY)
Bra005673	macrophage migration inhibitory factor family protein	345	20	1.6e-63	0.9565	4	F:phenylpyruvate tautomerase activity; P:inflammatory response; C:chloroplast; P:response to other organism	EC:5.3.2.1	IPR001398 (PFAM); G3DSA:3.30.429.10 (GENE3D); IPR001398 (PANTHER); PTHR11954:SF20 (PANTHER); IPR001398 (PRODOM); IPR014347 (SUPERFAMILY)
Bra005887	40s ribosomal protein s17	414	20	2.1e-87	0.9265	7	F:structural constituent of ribosome; C:cytosolic small ribosomal subunit; C:Golgi apparatus; P:ribosomal small subunit assembly; C:nucleolus; P:translational elongation; C:plasma membrane	-	no IPS match
Bra006008	pyruvate kinase	1533	20	0	0.9455	12	P:maltose metabolic process; F:magnesium ion binding; F:pyruvate kinase activity; F:potassium ion binding; P:starch biosynthetic process; P:positive regulation of catalytic activity; P:glycolytic process; C:cytosol; P:glucosinolate biosynthetic process; P:response to cadmium ion; P:phosphorylation; C:plasma membrane	EC:2.7.1.40	IPR001697 (PRINTS); IPR015806 (G3DSA:2.40.33.GENE3D); IPR001697 (TIGRFAM); IPR015794 (G3DSA:3.40.1380.GENE3D); IPR015795 (PFAM); IPR015793 (PFAM); IPR015813 (G3DSA:3.20.20.GENE3D); PTHR11817:SF5 (PANTHER); IPR001697 (PANTHER); IPR018209 (PROSITE_PATTERNS); IPR015795 (SUPERFAMILY); IPR015813 (SUPERFAMILY); IPR011037 (SUPERFAMILY)
Bra006013	atp synthase subunit mitochondrial-like	1665	20	0	0.944	21	F:zinc ion binding; P:ATP hydrolysis coupled proton transport; C:chloroplast envelope; P:obsolete ATP catabolic process; F:proton-transporting ATPase activity, rotational mechanism; F:hydrogen-exporting ATPase activity, phosphorylative mechanism; C:Golgi apparatus; P:response to cadmium ion; F:poly(U) RNA binding; C:vacuolar membrane; C:nucleolus; C:plasma membrane; F:proton-transporting ATP synt…	EC:3.6.3.6	IPR003593 (SMART); IPR005722 (TIGRFAM); IPR020971 (PFAM); IPR004100 (PFAM); IPR027417 (G3DSA:3.40.50.GENE3D); IPR000194 (PFAM); G3DSA:2.40.10.170 (GENE3D); IPR024034 (G3DSA:1.10.1140.GENE3D); IPR000793 (PFAM); PTHR15184 (PANTHER); PTHR15184:SF32 (PANTHER); IPR020003 (PROSITE_PATTERNS); SIGNAL_PEPTIDE_N_REGION (PHOBIUS); SIGNAL_PEPTIDE_C_REGION (PHOBIUS); SIGNAL_PEPTIDE_H_REGION (PHOBIUS); NON_CYT…
Bra006056	ribosomal protein s6	750	20	3.2e-127	0.961	15	C:cytosolic small ribosomal subunit; P:embryo development ending in seed dormancy; C:Golgi apparatus; P:rRNA processing; C:nucleolus; P:defense response to bacterium; P:growth; C:plasma membrane; P:translation; P:RNA methylation; C:chloroplast; C:plasmodesma; F:structural constituent of ribosome; C:mitochondrion; P:ribosomal small subunit biogenesis	-	no IPS match
Bra006061	14-3-3-like protein gf14 lambda	756	20	1.7e-163	0.945	19	P:gluconeogenesis; F:protein domain specific binding; F:protein phosphorylated amino acid binding; P:response to salt stress; P:regulation of protein localization; P:glycolytic process; C:chloroplast envelope; P:brassinosteroid mediated signaling pathway; P:response to cadmium ion; P:gibberellin biosynthetic process; P:gibberellic acid mediated signaling pathway; C:plant-type cell wall; P:defense…	-	Coil (COILS); Coil (COILS); IPR000308 (PRINTS); IPR000308 (PIRSF); IPR023410 (SMART); IPR023410 (G3DSA:1.20.190.GENE3D); IPR023410 (PFAM); PTHR18860:SF15 (PANTHER); IPR000308 (PANTHER); IPR023409 (PROSITE_PATTERNS); IPR023409 (PROSITE_PATTERNS); IPR023410 (SUPERFAMILY)
Bra006117	nadh dehydrogenase	654	20	3.3e-110	0.9425	11	F:zinc ion binding; C:mitochondrial respiratory chain complex I; F:quinone binding; P:mitochondrial electron transport, NADH to ubiquinone; F:NADH dehydrogenase (ubiquinone) activity; P:protein glycosylation; P:photorespiration; F:4 iron, 4 sulfur cluster binding; P:proteasome core complex assembly; P:ubiquitin-dependent protein catabolic process; P:response to misfolded protein	EC:1.6.5.3	IPR006137 (G3DSA:3.40.50.GENE3D); IPR006138 (TIGRFAM); IPR006137 (PFAM); PTHR11995:SF2 (PANTHER); PTHR11995 (PANTHER); IPR006138 (PROSITE_PATTERNS); NON_CYTOPLASMIC_DOMAIN (PHOBIUS); SIGNAL_PEPTIDE_C_REGION (PHOBIUS); SIGNAL_PEPTIDE_H_REGION (PHOBIUS); SIGNAL_PEPTIDE (PHOBIUS); SIGNAL_PEPTIDE_N_REGION (PHOBIUS); IPR006138 (HAMAP); SignalP-noTM (SIGNALP_GRAM_NEGATIVE); SignalP-TM (SIGNALP_GRAM_POS…
Bra006119	rhomboid family protein	903	20	2.8e-178	0.724	1	C:cytosol	-	no IPS match
Bra006200	delta subunit of mt atp synthase	735	20	8.4e-158	0.7935	16	P:iron ion homeostasis; F:zinc ion binding; P:photorespiration; C:Golgi apparatus; P:response to reactive oxygen species; P:proteasome core complex assembly; C:plasma membrane; F:proton-transporting ATP synthase activity, rotational mechanism; P:ubiquitin-dependent protein catabolic process; C:mitochondrial proton-transporting ATP synthase complex, catalytic core F(1); C:chloroplast; P:response t…	-	IPR000711 (PRINTS); IPR000711 (TIGRFAM); IPR000711 (PFAM); IPR026015 (G3DSA:1.10.520.GENE3D); IPR000711 (PANTHER); PTHR11910:SF6 (PANTHER); IPR000711 (HAMAP); IPR026015 (SUPERFAMILY)
Bra006207	eukaryotic translation initiation factor 6	1185	20	4.8e-128	0.9055	11	F:translation initiation factor activity; P:embryo development ending in seed dormancy; P:ribosomal large subunit biogenesis; F:ribosome binding; P:cellular response to abscisic acid stimulus; C:cytosol; F:ribosomal large subunit binding; P:cell redox homeostasis; P:mature ribosome assembly; P:translational initiation; C:nucleolus	-	IPR002769 (SMART); G3DSA:3.75.10.10 (GENE3D); IPR013766 (PFAM); IPR002769 (PFAM); IPR012336 (G3DSA:3.40.30.GENE3D); IPR002769 (TIGRFAM); PTHR10784:SF0 (PANTHER); IPR002769 (PANTHER); TRANSMEMBRANE (PHOBIUS); NON_CYTOPLASMIC_DOMAIN (PHOBIUS); CYTOPLASMIC_DOMAIN (PHOBIUS); IPR002769 (HAMAP); SSF55909 (SUPERFAMILY); IPR012336 (SUPERFAMILY); TMhelix (TMHMM)
Bra006211	24-sterol c-methyltransferase	1029	20	0	0.949	15	P:embryo development ending in seed dormancy; P:acetyl-CoA metabolic process; P:response to wounding; P:cellular modified amino acid biosynthetic process; C:endoplasmic reticulum; C:vacuole; P:polyamine catabolic process; P:coumarin biosynthetic process; C:plasmodesma; F:sterol 24-C-methyltransferase activity; P:brassinosteroid biosynthetic process; C:cytosol; P:sterol biosynthetic process; P:met…	EC:2.1.1.41	IPR013705 (PFAM); IPR029063 (G3DSA:3.40.50.GENE3D); IPR013216 (PFAM); PTHR10108 (PANTHER); PTHR10108:SF716 (PANTHER); IPR025810 (PROSITE_PROFILES); IPR029063 (SUPERFAMILY)
Bra006305	acetyl- carboxylase biotin-containing subunit	765	20	1.1e-114	0.818	12	C:chloroplast stroma; P:biological regulation; F:acetyl-CoA carboxylase activity; F:biotin binding; C:chloroplast envelope; P:cellular component organization; P:animal organ development; P:cell wall organization or biogenesis; P:fatty acid biosynthetic process; C:acetyl-CoA carboxylase complex; P:cell growth; P:single-organism developmental process	EC:6.4.1.2	IPR001249 (PRINTS); G3DSA:2.40.50.100 (GENE3D); IPR000089 (PFAM); IPR001249 (TIGRFAM); PTHR23151 (PANTHER); IPR001882 (PROSITE_PATTERNS); IPR000089 (PROSITE_PROFILES); IPR011053 (SUPERFAMILY)
Bra006397	glutamate decarboxylase 1	1509	20	0	0.931	11	F:calmodulin binding; P:glutamate metabolic process; F:pyridoxal phosphate binding; P:transition metal ion transport; P:nitrate transport; F:glutamate decarboxylase activity; C:cytosol; P:root hair elongation; P:response to cadmium ion; P:regulation of anion channel activity; P:response to nitrate	EC:4.1.1.15	IPR010107 (TIGRFAM); IPR002129 (PFAM); IPR015421 (G3DSA:3.40.640.GENE3D); PTHR11999 (PANTHER); PTHR11999:SF66 (PANTHER); IPR015424 (SUPERFAMILY)
Bra006446	transcription regulator not2 not3 not5 family protein	2538	20	0	0.7745	2	C:nucleus; P:negative regulation of transcription, DNA-templated	-	Coil (COILS); Coil (COILS); IPR012270 (PIRSF); IPR007282 (PFAM); IPR007207 (PFAM); PTHR23326:SF1 (PANTHER); PTHR23326 (PANTHER)
Bra006530	small ras-like gtp-binding protein	666	20	9.9e-147	0.988	16	P:response to salt stress; P:small GTPase mediated signal transduction; P:obsolete GTP catabolic process; C:Golgi apparatus; P:response to cadmium ion; C:nucleolus; C:plasma membrane; P:mRNA export from nucleus; F:GTP binding; F:protein binding; C:plasmodesma; F:GTPase activity; P:protein import into nucleus; C:apoplast; C:cell wall; C:cytosol	-	IPR002041 (PRINTS); IPR002041 (SMART); IPR001806 (PFAM); IPR027417 (G3DSA:3.40.50.GENE3D); IPR005225 (TIGRFAM); PTHR24071 (PANTHER); IPR002041 (PROSITE_PROFILES); IPR027417 (SUPERFAMILY)
Bra006561	myosin xi k	4614	20	0	0.924	15	P:leaf pavement cell development; C:myosin complex; P:fruit development; P:peroxisome localization; P:root hair cell tip growth; P:trichome branching; F:motor activity; P:cell division; F:ATP binding; C:plasmodesma; P:gynoecium development; F:actin binding; P:mitochondrion localization; P:actin filament-based movement; P:Golgi localization	-	Coil (COILS); Coil (COILS); Coil (COILS); IPR001609 (PRINTS); IPR000048 (SMART); IPR001609 (SMART); IPR000048 (PFAM); IPR027417 (G3DSA:3.40.50.GENE3D); IPR018444 (PFAM); IPR004009 (PFAM); IPR001609 (PFAM); PTHR13140 (PANTHER); PTHR13140:SF256 (PANTHER); IPR002710 (PROSITE_PROFILES); IPR000048 (PROSITE_PROFILES); IPR027417 (SUPERFAMILY)
Bra006590	molybdopterin biosynthesis protein cnx1-like	2019	20	0	0.857	15	P:regulation of plant-type hypersensitive response; F:molybdenum ion binding; P:systemic acquired resistance, salicylic acid mediated signaling pathway; P:negative regulation of programmed cell death; P:Mo-molybdopterin cofactor biosynthetic process; P:jasmonic acid mediated signaling pathway; P:protein targeting to membrane; P:auxin-activated signaling pathway; P:MAPK cascade; P:response to cold…	-	IPR001453 (SMART); IPR001453 (G3DSA:3.40.980.GENE3D); IPR005111 (PFAM); G3DSA:2.170.190.11 (GENE3D); IPR001453 (PFAM); IPR005110 (PFAM); IPR020817 (TIGRFAM); IPR005111 (G3DSA:2.40.340.GENE3D); G3DSA:3.90.105.10 (GENE3D); PTHR10192 (PANTHER); IPR008284 (PROSITE_PATTERNS); IPR008284 (PROSITE_PATTERNS); IPR001453 (SUPERFAMILY); IPR005111 (SUPERFAMILY); IPR005110 (SUPERFAMILY)
Bra006686	actin depolymerizing factor 1	399	20	8.7e-76	0.945	11	P:response to oxidative stress; C:nucleus; C:chloroplast; F:actin binding; P:defense response signaling pathway, resistance gene-dependent; P:actin filament depolymerization; C:mitochondrion; C:actin cytoskeleton; P:response to cadmium ion; P:defense response to bacterium; C:plasma membrane	-	IPR002108 (SMART); IPR002108 (PFAM); IPR029006 (G3DSA:3.40.20.GENE3D); PTHR11913:SF19 (PANTHER); IPR017904 (PANTHER); IPR002108 (PROSITE_PROFILES); SSF55753 (SUPERFAMILY)
Bra006775	26s protease regulatory subunit 6b homolog	1176	20	0	0.9135	36	C:proteasome regulatory particle, base subcomplex; P:cytoskeleton organization; P:photorespiration; P:obsolete ATP catabolic process; P:protein autophosphorylation; P:response to cytokinin; F:microtubule-severing ATPase activity; P:cell tip growth; P:plant-type cell wall biogenesis; P:regulation of hormone levels; F:ATP binding; P:fatty acid beta-oxidation; P:multidimensional cell growth; P:toxin…	EC:3.6.4.3	Coil (COILS); IPR003593 (SMART); IPR027417 (G3DSA:3.40.50.GENE3D); G3DSA:1.10.8.60 (GENE3D); IPR003959 (PFAM); IPR005937 (TIGRFAM); PTHR23073 (PANTHER); PTHR23073:SF8 (PANTHER); IPR003960 (PROSITE_PATTERNS); IPR027417 (SUPERFAMILY)
Bra006864	6-phosphofructokinase 3-like	1458	20	0	0.915	8	P:root epidermal cell differentiation; F:ATP binding; C:6-phosphofructokinase complex; P:glycolytic process; P:fructose 6-phosphate metabolic process; P:phosphorylation; F:6-phosphofructokinase activity; C:plasma membrane	EC:2.7.1.11	IPR022953 (PRINTS); IPR012004 (PIRSF); IPR000023 (PFAM); G3DSA:3.40.50.450 (GENE3D); PTHR13697 (PANTHER); PTHR13697:SF7 (PANTHER); IPR000023 (SUPERFAMILY)
Bra006933	ubiquitin-conjugating enzyme e2 variant 1d	441	20	2.1e-97	0.969	13	C:UBC13-MMS2 complex; P:RNA processing; P:glucose catabolic process; P:protein targeting to vacuole; P:mitotic cell cycle; P:postreplication repair; P:ubiquitin-dependent protein catabolic process; F:ubiquitin-protein transferase activity; C:nucleus; P:vesicle-mediated transport; F:protein binding; C:cytosol; P:protein ubiquitination	EC:6.3.2.19	SM00212 (SMART); IPR000608 (PFAM); IPR016135 (G3DSA:3.10.110.GENE3D); PTHR24067:SF82 (PANTHER); PTHR24067 (PANTHER); IPR000608 (PROSITE_PROFILES); IPR016135 (SUPERFAMILY)
Bra006945	plastid division protein	1392	20	0	0.862	20	P:chloroplast fission; P:regulation of meristem growth; C:chloroplast stroma; F:identical protein binding; P:pentose-phosphate shunt; P:obsolete GTP catabolic process; F:structural molecule activity; C:chloroplast thylakoid; C:thylakoid membrane; P:plant-type cell wall organization; C:protein complex; F:protein self-association; P:maltose metabolic process; F:GTP binding; P:cell division; P:prote…	-	IPR000158 (PRINTS); IPR018316 (SMART); IPR003008 (SMART); IPR024757 (PFAM); IPR003008 (PFAM); IPR003008 (G3DSA:3.40.50.GENE3D); IPR018316 (G3DSA:3.30.1330.GENE3D); IPR000158 (TIGRFAM); PTHR30314:SF7 (PANTHER); PTHR30314 (PANTHER); IPR020805 (PROSITE_PATTERNS); IPR000158 (HAMAP); IPR003008 (SUPERFAMILY); IPR008280 (SUPERFAMILY)
Bra007032	aldo-keto reductase family 4 member c9-like	936	20	0	0.881	11	P:response to cold; C:nucleus; F:steroid dehydrogenase activity; C:chloroplast; P:response to salt stress; F:NADP+ binding; C:cytosol; P:response to cadmium ion; P:oxidation-reduction process; F:alcohol dehydrogenase (NADP+) activity; P:response to water deprivation	EC:1.1.1; EC:1.1.1.2	IPR020471 (PRINTS); IPR020471 (PIRSF); IPR023210 (G3DSA:3.20.20.GENE3D); IPR023210 (PFAM); IPR001395 (PANTHER); PTHR11732:SF129 (PANTHER); IPR018170 (PROSITE_PATTERNS); IPR018170 (PROSITE_PATTERNS); IPR023210 (SUPERFAMILY)
Bra007049	ataxin-3 homolog	858	20	2.9e-157	0.847	7	C:nucleus; F:omega peptidase activity; P:proteolysis; P:regulation of transcription, DNA-templated; F:cysteine-type peptidase activity; P:response to chitin; P:D-xylose metabolic process	EC:3.4; EC:3.4.19	IPR006155 (PRINTS); IPR006155 (PFAM); PTHR14159 (PANTHER); IPR006155 (PROSITE_PROFILES)
Bra007088	structural maintenance of chromosomes 1	3714	20	0	0.866	25	P:DNA repair; P:regulation of chromosome organization; P:gravitropism; P:determination of bilateral symmetry; F:transporter activity; P:methylation-dependent chromatin silencing; P:xylan biosynthetic process; F:ATP binding; C:chloroplast; P:positive regulation of transcription, DNA-templated; F:protein heterodimerization activity; P:positive regulation of organelle organization; P:glucuronoxylan …	-	Coil (COILS); Coil (COILS); Coil (COILS); Coil (COILS); Coil (COILS); Coil (COILS); Coil (COILS); Coil (COILS); Coil (COILS); Coil (COILS); Coil (COILS); Coil (COILS); Coil (COILS); IPR010935 (SMART); IPR024704 (PIRSF); IPR010935 (PFAM); IPR003395 (PFAM); IPR027417 (G3DSA:3.40.50.GENE3D); IPR028468 (PTHR18937:PANTHER); PTHR18937 (PANTHER); SSF57997 (SUPERFAMILY); IPR027417 (SUPERFAMILY); IPR01093…
Bra007218	biotin lipoyl attachment domain-containing protein	813	20	2.4e-127	0.707	1	C:chloroplast	-	IPR000089 (PFAM); G3DSA:2.40.50.100 (GENE3D); PTHR18866:SF61 (PANTHER); PTHR18866 (PANTHER); IPR000089 (PROSITE_PROFILES); IPR011053 (SUPERFAMILY)
Bra007317	eukaryotic translation initiation factor 3 subunit e-like	1326	20	0	0.935	34	P:seed dormancy process; P:lipid storage; P:response to salt stress; P:embryo development ending in seed dormancy; P:sugar mediated signaling pathway; P:photorespiration; P:regulation of translational initiation; P:meristem structural organization; P:post-translational protein modification; C:eukaryotic translation initiation factor 3 complex; P:mRNA splicing, via spliceosome; F:translation initi…	-	IPR016650 (PIRSF); IPR000717 (SMART); IPR000717 (PFAM); IPR011991 (G3DSA:1.10.10.GENE3D); IPR019010 (PFAM); IPR016650 (PANTHER); IPR016650 (HAMAP); SSF46785 (SUPERFAMILY)
Bra007399	dead-box atp-dependent rna helicase 11	1836	20	0	0.9135	8	F:nucleic acid binding; C:peroxisome; F:ATP binding; C:chloroplast; F:ATP-dependent helicase activity; C:cytosol; C:nucleolus; C:plasma membrane	-	Coil (COILS); IPR001650 (SMART); IPR014001 (SMART); IPR027417 (G3DSA:3.40.50.GENE3D); IPR011545 (PFAM); IPR001650 (PFAM); PTHR24031 (PANTHER); PTHR24031:SF9 (PANTHER); IPR001650 (PROSITE_PROFILES); IPR014014 (PROSITE_PROFILES); IPR014001 (PROSITE_PROFILES); IPR027417 (SUPERFAMILY)
Bra007474	phosphoinositide phosphatase sac9	4974	20	0	0.8505	10	P:response to cold; C:nucleus; F:protein binding; P:phosphatidylinositol-mediated signaling; C:cytoplasm; P:response to osmotic stress; P:protein glycosylation; P:response to high light intensity; P:phosphatidylinositol metabolic process; F:phosphoric ester hydrolase activity	EC:3.1	Coil (COILS); IPR001202 (SMART); IPR002013 (PFAM); IPR001202 (PFAM); G3DSA:2.20.70.10 (GENE3D); PTHR11200:SF119 (PANTHER); PTHR11200 (PANTHER); IPR001202 (PROSITE_PATTERNS); CYTOPLASMIC_DOMAIN (PHOBIUS); TRANSMEMBRANE (PHOBIUS); NON_CYTOPLASMIC_DOMAIN (PHOBIUS); IPR002013 (PROSITE_PROFILES); IPR001202 (PROSITE_PROFILES); IPR001202 (SUPERFAMILY)
Bra007513	dynamin-related protein 1e-like	1878	20	0	0.931	22	P:regulation of multi-organism process; P:regulation of plant-type hypersensitive response; P:detection of biotic stimulus; P:obsolete GTP catabolic process; P:salicylic acid biosynthetic process; P:systemic acquired resistance, salicylic acid mediated signaling pathway; P:response to cadmium ion; C:vacuolar membrane; P:jasmonic acid mediated signaling pathway; P:protein targeting to membrane; P:…	-	IPR022812 (PRINTS); IPR003130 (SMART); IPR001401 (SMART); IPR003130 (PFAM); IPR001401 (PFAM); IPR027417 (G3DSA:3.40.50.GENE3D); IPR000375 (PFAM); PTHR11566:SF41 (PANTHER); IPR022812 (PANTHER); IPR019762 (PROSITE_PATTERNS); IPR020850 (PROSITE_PROFILES); IPR027417 (SUPERFAMILY)
Bra007675	nodal modulator 1-like	3594	20	0	0.79	10	F:carboxypeptidase activity; P:protein glycosylation; C:cytoplasmic, membrane-bounded vesicle; C:endoplasmic reticulum; C:Golgi apparatus; C:plant-type cell wall; C:vacuolar membrane; C:extracellular region; F:carbohydrate binding; P:N-terminal protein myristoylation	-	IPR014766 (G3DSA:2.60.40.GENE3D); PF13620 (PFAM); IPR013783 (G3DSA:2.60.40.GENE3D); PTHR23303 (PANTHER); SIGNAL_PEPTIDE_C_REGION (PHOBIUS); CYTOPLASMIC_DOMAIN (PHOBIUS); SIGNAL_PEPTIDE_N_REGION (PHOBIUS); TRANSMEMBRANE (PHOBIUS); NON_CYTOPLASMIC_DOMAIN (PHOBIUS); SIGNAL_PEPTIDE (PHOBIUS); SIGNAL_PEPTIDE_H_REGION (PHOBIUS); SignalP-noTM (SIGNALP_EUK); SignalP-TM (SIGNALP_GRAM_POSITIVE); SSF117074 …
Bra007821	early nodulin-like protein 1	537	20	1.9e-97	0.793	10	P:regulation of meristem growth; P:spindle assembly; C:plasmodesma; F:copper ion binding; P:acetyl-CoA metabolic process; F:electron carrier activity; P:cytokinesis by cell plate formation; P:histone phosphorylation; C:extracellular region; C:anchored component of plasma membrane	-	IPR008972 (G3DSA:2.60.40.GENE3D); IPR003245 (PFAM); NON_CYTOPLASMIC_DOMAIN (PHOBIUS); SIGNAL_PEPTIDE_C_REGION (PHOBIUS); SIGNAL_PEPTIDE_N_REGION (PHOBIUS); CYTOPLASMIC_DOMAIN (PHOBIUS); SIGNAL_PEPTIDE (PHOBIUS); TRANSMEMBRANE (PHOBIUS); SIGNAL_PEPTIDE_H_REGION (PHOBIUS); IPR003245 (PRODOM); IPR003245 (PROSITE_PROFILES); SignalP-TM (SIGNALP_GRAM_POSITIVE); SignalP-noTM (SIGNALP_GRAM_NEGATIVE); Sig…
Bra007946	mlp-like protein 28	414	20	2.9e-77	0.793	4	C:nucleus; P:response to biotic stimulus; C:chloroplast; P:defense response	-	no IPS match
Bra007998	subtilisin-like protease-like	381	20	1.2e-58	0.795	7	F:identical protein binding; P:negative regulation of catalytic activity; P:proteolysis; F:serine-type endopeptidase activity; C:cytosol; P:phosphatidylinositol biosynthetic process; C:plasma membrane	EC:3.4.21	IPR010259 (PFAM); IPR015500 (PANTHER); PTHR10795:SF316 (PANTHER); SIGNAL_PEPTIDE_N_REGION (PHOBIUS); SIGNAL_PEPTIDE_C_REGION (PHOBIUS); SIGNAL_PEPTIDE_H_REGION (PHOBIUS); NON_CYTOPLASMIC_DOMAIN (PHOBIUS); SIGNAL_PEPTIDE (PHOBIUS); SignalP-noTM (SIGNALP_EUK); SignalP-TM (SIGNALP_GRAM_POSITIVE); TMhelix (TMHMM)
Bra008045	eukaryotic initiation factor 4a-3	1284	20	0	0.962	19	P:gluconeogenesis; P:response to fructose; P:response to salt stress; P:glycolytic process; F:ATP-dependent helicase activity; P:response to cadmium ion; C:Golgi apparatus; P:translational initiation; C:nucleolus; C:plant-type cell wall; C:vacuolar membrane; C:plasma membrane; P:response to sucrose; F:translation initiation factor activity; F:ATP binding; P:response to glucose; C:plasmodesma; C:a…	-	IPR001650 (SMART); IPR014001 (SMART); IPR001650 (PFAM); IPR027417 (G3DSA:3.40.50.GENE3D); IPR011545 (PFAM); PTHR24031 (PANTHER); PTHR24031:SF221 (PANTHER); IPR000629 (PROSITE_PATTERNS); SIGNAL_PEPTIDE_C_REGION (PHOBIUS); SIGNAL_PEPTIDE_N_REGION (PHOBIUS); SIGNAL_PEPTIDE (PHOBIUS); NON_CYTOPLASMIC_DOMAIN (PHOBIUS); SIGNAL_PEPTIDE_H_REGION (PHOBIUS); IPR014001 (PROSITE_PROFILES); IPR014014 (PROSITE…
Bra008046	inner mitochondrial membrane protein	567	20	8.5e-89	0.841	8	P:protein targeting to mitochondrion; C:mitochondrial inner membrane presequence translocase complex; P:protein import into peroxisome matrix; P:lipid transport; P:lithium ion transport; F:P-P-bond-hydrolysis-driven protein transmembrane transporter activity; C:integral component of membrane; P:intra-Golgi vesicle-mediated transport	-	IPR005681 (TIGRFAM); IPR003397 (PFAM); PTHR15371 (PANTHER); TMhelix (TMHMM); TMhelix (TMHMM)
Bra008057	5 -nucleotidase -like	1146	20	0	0.8125	2	C:cytoplasm; F:acid phosphatase activity	EC:3.1.3.2	IPR002828 (G3DSA:3.40.1210.GENE3D); IPR002828 (PFAM); PTHR30457:SF5 (PANTHER); PTHR30457 (PANTHER); IPR002828 (SUPERFAMILY)
Bra008128	60s ribosomal protein l6	702	20	1.5e-132	0.915	9	P:RNA methylation; C:chloroplast; C:plasmodesma; F:structural constituent of ribosome; C:endoplasmic reticulum; C:cytosolic large ribosomal subunit; C:nucleolus; C:plasma membrane; P:translation	-	IPR005568 (PFAM); IPR014722 (G3DSA:2.30.30.GENE3D); IPR000915 (PFAM); IPR000915 (PANTHER); IPR008991 (SUPERFAMILY)
Bra008235	thioredoxin superfamily protein	684	20	1.7e-116	0.7795	5	F:nucleic acid binding; C:plasmodesma; C:cytosol; C:plant-type cell wall; C:vacuole	-	IPR012336 (G3DSA:3.40.30.GENE3D); IPR012336 (PFAM); SIGNAL_PEPTIDE_N_REGION (PHOBIUS); SIGNAL_PEPTIDE_H_REGION (PHOBIUS); NON_CYTOPLASMIC_DOMAIN (PHOBIUS); SIGNAL_PEPTIDE (PHOBIUS); SIGNAL_PEPTIDE_C_REGION (PHOBIUS); SignalP-noTM (SIGNALP_EUK); SignalP-noTM (SIGNALP_GRAM_NEGATIVE); IPR012336 (SUPERFAMILY)
Bra008241	l-ascorbate oxidase homolog	1647	20	0	0.9085	10	C:plasmodesma; F:copper ion binding; P:plant-type cell wall cellulose metabolic process; C:apoplast; C:cytosol; P:oxidation-reduction process; C:plant-type cell wall; F:L-ascorbate oxidase activity; P:cell wall pectin metabolic process; P:sterol biosynthetic process	EC:1.10.3.3	IPR011706 (PFAM); IPR011707 (PFAM); IPR001117 (PFAM); IPR008972 (G3DSA:2.60.40.GENE3D); PTHR11709:SF11 (PANTHER); PTHR11709 (PANTHER); NON_CYTOPLASMIC_DOMAIN (PHOBIUS); SIGNAL_PEPTIDE_N_REGION (PHOBIUS); SIGNAL_PEPTIDE_C_REGION (PHOBIUS); SIGNAL_PEPTIDE (PHOBIUS); SIGNAL_PEPTIDE_H_REGION (PHOBIUS); SignalP-noTM (SIGNALP_EUK); IPR008972 (SUPERFAMILY); TMhelix (TMHMM)
Bra008242	dehydrin erd14	585	18	1.1e-19	0.7722	12	P:response to gibberellin; P:response to cold; C:nucleus; P:heat acclimation; C:chloroplast; P:response to abscisic acid; P:response to salt stress; F:calcium ion binding; C:cytosol; P:response to desiccation; C:Golgi apparatus; C:plasma membrane	-	IPR000167 (PFAM); IPR000167 (PROSITE_PATTERNS); IPR000167 (PROSITE_PATTERNS)
Bra008308	20s proteasome beta subunit c2	576	20	7.4e-137	0.972	17	P:gluconeogenesis; P:response to salt stress; P:photomorphogenesis; P:glycolytic process; F:threonine-type endopeptidase activity; P:response to cadmium ion; C:vacuolar membrane; P:proteasome core complex assembly; C:nucleus; P:fatty acid beta-oxidation; P:proteasome-mediated ubiquitin-dependent protein catabolic process; P:toxin catabolic process; P:mitotic G2 phase; C:proteasome core complex; C…	EC:3.4.25	IPR029055 (G3DSA:3.60.20.GENE3D); IPR001353 (PFAM); PTHR11599:SF49 (PANTHER); PTHR11599 (PANTHER); IPR023333 (PROSITE_PROFILES); IPR029055 (SUPERFAMILY)
Bra008402	proteasome subunit alpha type-2-b	708	20	4.9e-170	0.966	11	F:translation initiation factor activity; C:nucleus; P:proteasome-mediated ubiquitin-dependent protein catabolic process; C:chloroplast; P:response to zinc ion; C:cytosolic ribosome; C:proteasome core complex, alpha-subunit complex; F:threonine-type endopeptidase activity; P:defense response to bacterium; P:proteasome core complex assembly; P:response to misfolded protein	EC:3.4.25	IPR000426 (SMART); IPR001353 (PFAM); IPR029055 (G3DSA:3.60.20.GENE3D); IPR000426 (PFAM); PTHR11599:SF16 (PANTHER); PTHR11599 (PANTHER); IPR000426 (PROSITE_PATTERNS); IPR023332 (PROSITE_PROFILES); IPR029055 (SUPERFAMILY)
Bra008416	glyceraldehyde-3-phosphate cytosolic-like	1248	20	0	0.9425	13	F:zinc ion binding; P:primary root development; P:amino acid homeostasis; P:glycolytic process; P:anther wall tapetum development; P:pollen development; F:glyceraldehyde-3-phosphate dehydrogenase (NAD+) (phosphorylating) activity; F:NADP binding; C:chloroplast; F:copper ion binding; F:NAD binding; C:membrane; P:oxidation-reduction process	EC:1.2.1.12	IPR020831 (PRINTS); IPR020828 (SMART); IPR006424 (TIGRFAM); IPR016040 (G3DSA:3.40.50.GENE3D); IPR020828 (PFAM); IPR020829 (PFAM); G3DSA:3.30.360.10 (GENE3D); IPR020831 (PANTHER); IPR020830 (PROSITE_PATTERNS); SSF55347 (SUPERFAMILY); SSF51735 (SUPERFAMILY)
Bra008453	acetylornithine mitochondrial-like	1347	20	0	0.8775	18	C:chloroplast stroma; P:cutin biosynthetic process; F:pyridoxal phosphate binding; P:interspecies interaction between organisms; P:primary root development; P:regulation of transcription, DNA-templated; P:ethylene-activated signaling pathway; F:sequence-specific DNA binding; P:defense response to bacterium; F:N2-acetyl-L-ornithine:2-oxoglutarate 5-aminotransferase activity; P:response to water de…	EC:2.6.1.11	IPR005814 (PIRSF); IPR004636 (TIGRFAM); IPR015421 (G3DSA:3.40.640.GENE3D); IPR005814 (PFAM); IPR015422 (G3DSA:3.90.1150.GENE3D); PTHR11986:SF23 (PANTHER); IPR005814 (PANTHER); IPR005814 (PROSITE_PATTERNS); IPR004636 (HAMAP); IPR015424 (SUPERFAMILY)
Bra008625	vps51 vps67 family (components of vesicular transport) protein	3201	20	0	0.8115	5	P:protein desumoylation; C:cytosol; C:Golgi apparatus; P:vegetative to reproductive phase transition of meristem; P:hydrogen peroxide biosynthetic process	-	PF08700 (PFAM); PTHR31658:SF0 (PANTHER); PTHR31658 (PANTHER)
Bra008994	trafficking protein particle complex subunit 9-like	3552	20	0	0.8605	2	P:cell plate assembly; C:Golgi apparatus	-	IPR013935 (PFAM); PTHR21512:SF5 (PANTHER); PTHR21512 (PANTHER)
Bra009039	ribosomal protein s6	750	20	4.8e-146	0.955	15	C:cytosolic small ribosomal subunit; P:embryo development ending in seed dormancy; C:Golgi apparatus; P:rRNA processing; C:nucleolus; P:defense response to bacterium; P:growth; C:plasma membrane; P:translation; P:RNA methylation; C:chloroplast; C:plasmodesma; F:structural constituent of ribosome; C:mitochondrion; P:ribosomal small subunit biogenesis	-	TRANSMEMBRANE (PHOBIUS); TRANSMEMBRANE (PHOBIUS); CYTOPLASMIC_DOMAIN (PHOBIUS); CYTOPLASMIC_DOMAIN (PHOBIUS); NON_CYTOPLASMIC_DOMAIN (PHOBIUS)
Bra009150	deoxyhypusine synthase	1107	20	0	0.9435	6	P:deoxyhypusine biosynthetic process from spermidine; C:nucleus; F:deoxyhypusine synthase activity; P:embryo sac development; F:homospermidine synthase (spermidine-specific) activity; P:peptidyl-lysine modification to peptidyl-hypusine	EC:2.5.1.46; EC:2.5.1.45	IPR002773 (PFAM); IPR002773 (TIGRFAM); IPR002773 (G3DSA:3.40.910.GENE3D); IPR002773 (PANTHER); IPR029035 (SUPERFAMILY)
Bra009210	ubiquitin carboxyl-terminal hydrolase 12	3303	20	0	0.946	10	F:thiol-dependent ubiquitin-specific protease activity; C:nucleus; C:plasmodesma; F:protein binding; C:cytosol; F:obsolete ubiquitin thiolesterase activity; P:gravitropism; P:glucose catabolic process; P:ubiquitin-dependent protein catabolic process; F:thiol-dependent ubiquitinyl hydrolase activity	EC:3.1.2.15	Coil (COILS); IPR002083 (SMART); IPR001394 (PFAM); IPR002083 (PFAM); IPR029346 (PFAM); G3DSA:2.60.210.10 (GENE3D); IPR024729 (PFAM); G3DSA:2.20.210.10 (GENE3D); PTHR24619:SF121 (PANTHER); PTHR24619 (PANTHER); IPR018200 (PROSITE_PATTERNS); IPR018200 (PROSITE_PATTERNS); IPR002083 (PROSITE_PROFILES); IPR028889 (PROSITE_PROFILES); SSF54001 (SUPERFAMILY); IPR008974 (SUPERFAMILY)
Bra009310	glucuronidase 1	1413	20	0	0.848	6	P:carbohydrate metabolic process; P:unidimensional cell growth; C:membrane; C:plant-type cell wall; C:extracellular region; F:beta-glucuronidase activity	EC:3.2.1.31	Coil (COILS); IPR005351 (PFAM); IPR005199 (PFAM); PTHR14363:SF11 (PANTHER); IPR005199 (PANTHER); SIGNAL_PEPTIDE_H_REGION (PHOBIUS); SIGNAL_PEPTIDE_N_REGION (PHOBIUS); SIGNAL_PEPTIDE (PHOBIUS); NON_CYTOPLASMIC_DOMAIN (PHOBIUS); NON_CYTOPLASMIC_DOMAIN (PHOBIUS); TRANSMEMBRANE (PHOBIUS); SIGNAL_PEPTIDE_C_REGION (PHOBIUS); CYTOPLASMIC_DOMAIN (PHOBIUS); TRANSMEMBRANE (PHOBIUS); IPR005351 (PRODOM); Sig…
Bra009334	hydroxymethylbilane synthase	1149	20	0	0.8925	21	P:chlorophyll biosynthetic process; C:chloroplast stroma; P:aromatic amino acid family biosynthetic process; P:pentose-phosphate shunt; C:chloroplast envelope; P:salicylic acid biosynthetic process; P:protoporphyrinogen IX biosynthetic process; P:rRNA processing; P:ubiquinone biosynthetic process; P:defense response to bacterium; P:leaf morphogenesis; P:response to cold; P:peptidyl-pyrromethane c…	EC:2.5.1.61	IPR000860 (PRINTS); IPR000860 (PIRSF); IPR000860 (TIGRFAM); IPR022418 (PFAM); G3DSA:3.40.190.10 (GENE3D); IPR022418 (G3DSA:3.30.160.GENE3D); IPR022417 (PFAM); PTHR11557:SF0 (PANTHER); IPR000860 (PANTHER); IPR022419 (PROSITE_PATTERNS); IPR000860 (HAMAP); IPR022418 (SUPERFAMILY); SSF53850 (SUPERFAMILY)
Bra009335	thioredoxin-like protein 4a-like	429	20	9.8e-101	0.997	14	P:membrane fusion; P:vacuole organization; P:cell morphogenesis; P:Golgi organization; P:metabolic process; C:spliceosomal complex; P:mitotic nuclear division; P:protein targeting to vacuole; F:nucleic acid binding; F:catalytic activity; C:cytoplasm; P:endosomal transport; P:cell growth; P:Golgi vesicle transport	-	IPR004123 (PIRSF); IPR004123 (PFAM); IPR012336 (G3DSA:3.40.30.GENE3D); IPR004123 (PANTHER); IPR012336 (SUPERFAMILY)
Bra009536	adenosine kinase 2	1035	20	0	0.9435	30	P:response to trehalose-6-phosphate; P:response to fructose; P:response to salt stress; P:photorespiration; P:AMP biosynthetic process; C:Golgi apparatus; F:adenosine kinase activity; C:vacuolar membrane; P:adenosine salvage; F:adenylate kinase activity; P:response to glucose; C:chloroplast; F:protein serine/threonine/tyrosine kinase activity; C:plasmodesma; F:copper ion binding; C:apoplast; P:cy…	EC:2.7.4.3; EC:2.7.12.1; EC:2.7.1.20	IPR001805 (PRINTS); G3DSA:3.30.1110.10 (GENE3D); IPR011611 (PFAM); IPR029056 (G3DSA:3.40.1190.GENE3D); PTHR10584 (PANTHER); IPR001805 (PTHR10584:PANTHER); IPR002173 (PROSITE_PATTERNS); IPR029056 (SUPERFAMILY)
Bra009617	mitochondrial glycoprotein family protein	786	20	1.5e-123	0.709	3	P:RNA methylation; C:mitochondrial matrix; P:pyrimidine ribonucleotide biosynthetic process	-	IPR003428 (PFAM); IPR003428 (G3DSA:3.10.280.GENE3D); PTHR10826 (PANTHER); PTHR10826:SF4 (PANTHER); SignalP-TM (SIGNALP_GRAM_POSITIVE); IPR003428 (SUPERFAMILY)
Bra009710	tubulin beta-1 chain-like	1350	20	0	0.9945	15	P:gluconeogenesis; P:cytoskeleton organization; P:response to salt stress; P:obsolete GTP catabolic process; C:Golgi apparatus; F:structural constituent of cytoskeleton; P:microtubule-based movement; C:microtubule; F:GTP binding; P:protein polymerization; F:protein binding; C:tubulin complex; F:GTPase activity; C:membrane; P:proteasomal protein catabolic process	-	Coil (COILS); IPR000217 (PRINTS); IPR002453 (PRINTS); IPR003008 (SMART); IPR018316 (SMART); IPR018316 (G3DSA:3.30.1330.GENE3D); IPR003008 (PFAM); IPR018316 (PFAM); IPR023123 (G3DSA:1.10.287.GENE3D); IPR003008 (G3DSA:3.40.50.GENE3D); PTHR11588:SF66 (PANTHER); IPR000217 (PANTHER); IPR017975 (PROSITE_PATTERNS); IPR013838 (PROSITE_PATTERNS); IPR003008 (SUPERFAMILY); IPR008280 (SUPERFAMILY)
Bra009713	chloroplast thylakoid isoform 1	2799	20	0	0.7975	3	C:mitochondrion; C:chloroplast envelope; C:chloroplast thylakoid membrane	-	Coil (COILS); Coil (COILS); Coil (COILS); Coil (COILS); TRANSMEMBRANE (PHOBIUS); NON_CYTOPLASMIC_DOMAIN (PHOBIUS); CYTOPLASMIC_DOMAIN (PHOBIUS); TMhelix (TMHMM)
Bra009876	ferrochelatase 1	1380	20	0	0.863	18	P:regulation of plant-type hypersensitive response; P:membrane fusion; P:positive regulation of translation; P:response to wounding; P:heme biosynthetic process; P:regulation of transcription, DNA-templated; P:negative regulation of programmed cell death; P:protein targeting to membrane; F:ferrochelatase activity; C:nucleus; P:response to oxidative stress; C:chloroplast; P:defense response by cal…	EC:4.99.1.1	IPR001015 (PFAM); IPR001015 (TIGRFAM); G3DSA:3.40.50.1400 (GENE3D); IPR001015 (PANTHER); PTHR11108:SF4 (PANTHER); IPR019772 (PROSITE_PATTERNS); NON_CYTOPLASMIC_DOMAIN (PHOBIUS); TRANSMEMBRANE (PHOBIUS); CYTOPLASMIC_DOMAIN (PHOBIUS); IPR001015 (HAMAP); SSF53800 (SUPERFAMILY); TMhelix (TMHMM)
Bra009941	serine threonine-protein phosphatase pp1 isozyme 8	960	20	0	0.955	8	F:protein serine/threonine phosphatase activity; P:abscisic acid-activated signaling pathway; F:metal ion binding; P:endoplasmic reticulum unfolded protein response; C:cytoplasm; P:protein dephosphorylation; P:response to chitin; P:intracellular signal transduction	-	IPR006186 (PRINTS); IPR006186 (SMART); IPR029052 (G3DSA:3.60.21.GENE3D); IPR004843 (PFAM); PTHR11668 (PANTHER); PTHR11668:SF227 (PANTHER); IPR006186 (PROSITE_PATTERNS); IPR029052 (SUPERFAMILY)
Bra009978	sar dna-binding protein	1614	20	0	0.9355	8	P:RNA methylation; F:DNA binding; C:plasmodesma; P:purine nucleotide biosynthetic process; P:pyrimidine ribonucleotide biosynthetic process; C:membrane; C:cytosol; C:nucleolus	-	Coil (COILS); Coil (COILS); IPR012976 (SMART); IPR012976 (PFAM); IPR002687 (PFAM); IPR012974 (PFAM); PTHR10894 (PANTHER); IPR002687 (PROSITE_PROFILES); SSF89124 (SUPERFAMILY)
Bra010038	beta-d-xylosidase 1-like	2319	20	0	0.8545	6	P:carbohydrate metabolic process; C:apoplast; F:alpha-L-arabinofuranosidase activity; P:seed coat development; F:beta-glucosidase activity; C:plant-type cell wall	EC:3.2.1.21; EC:3.2.1.55	IPR001764 (PRINTS); IPR002772 (PFAM); IPR026891 (PFAM); IPR001764 (G3DSA:3.20.20.GENE3D); IPR002772 (G3DSA:3.40.50.GENE3D); IPR001764 (PFAM); IPR026892 (PANTHER); PTHR30620:SF4 (PANTHER); NON_CYTOPLASMIC_DOMAIN (PHOBIUS); SIGNAL_PEPTIDE (PHOBIUS); SIGNAL_PEPTIDE_C_REGION (PHOBIUS); SIGNAL_PEPTIDE_N_REGION (PHOBIUS); SIGNAL_PEPTIDE_H_REGION (PHOBIUS); SignalP-TM (SIGNALP_EUK); IPR002772 (SUPERFAMI…
Bra010114	tubulin beta-2 beta-3 chain	1353	20	0	0.992	19	P:gluconeogenesis; P:cytoskeleton organization; P:response to salt stress; P:obsolete GTP catabolic process; C:Golgi apparatus; P:response to cadmium ion; F:structural constituent of cytoskeleton; C:nucleolus; P:microtubule-based movement; C:vacuole; C:plasma membrane; C:microtubule; F:GTP binding; P:protein polymerization; C:plasmodesma; C:tubulin complex; F:GTPase activity; C:cell wall; P:prote…	-	Coil (COILS); IPR000217 (PRINTS); IPR002453 (PRINTS); IPR018316 (SMART); IPR003008 (SMART); IPR003008 (PFAM); IPR003008 (G3DSA:3.40.50.GENE3D); IPR018316 (PFAM); IPR018316 (G3DSA:3.30.1330.GENE3D); IPR023123 (G3DSA:1.10.287.GENE3D); PTHR11588:SF66 (PANTHER); IPR000217 (PANTHER); IPR013838 (PROSITE_PATTERNS); IPR017975 (PROSITE_PATTERNS); IPR003008 (SUPERFAMILY); IPR008280 (SUPERFAMILY)
Bra010118	hypersensitive-induced response protein 1	864	20	0	0.947	10	P:regulation of meristem growth; C:nucleus; C:plasmodesma; P:cysteine biosynthetic process; C:cytosol; F:protein kinase activity; C:Golgi apparatus; C:vacuolar membrane; F:protein histidine kinase binding; C:plasma membrane	-	Coil (COILS); Coil (COILS); IPR001107 (SMART); IPR001107 (PFAM); IPR001972 (PANTHER); IPR028512 (PTHR10264:PANTHER); SSF117892 (SUPERFAMILY)
Bra010169	protein chloroplastic-like	1434	20	0	0.8045	17	C:chloroplast stroma; P:indoleacetic acid biosynthetic process; P:embryo development ending in seed dormancy; P:transcription from plastid promoter; P:rRNA processing; P:transport; F:transporter activity; P:tryptophan catabolic process; F:protein binding; P:chloroplast relocation; P:photosystem II assembly; P:positive regulation of transcription, DNA-templated; P:thylakoid membrane organization; …	-	IPR011542 (TIGRFAM); IPR000825 (PFAM); PTHR30508 (PANTHER); PTHR30508:SF3 (PANTHER); SIGNAL_PEPTIDE_H_REGION (PHOBIUS); SIGNAL_PEPTIDE_C_REGION (PHOBIUS); SIGNAL_PEPTIDE_N_REGION (PHOBIUS); NON_CYTOPLASMIC_DOMAIN (PHOBIUS); SIGNAL_PEPTIDE (PHOBIUS); SignalP-TM (SIGNALP_GRAM_POSITIVE); SSF101960 (SUPERFAMILY)
Bra010256	protein arginine n-methyltransferase -like	1932	20	0	0.8795	22	P:maintenance of meristem identity; P:seed dormancy process; P:lipid storage; P:positive regulation of vernalization response; P:photomorphogenesis; P:embryo development ending in seed dormancy; P:purine nucleotide biosynthetic process; P:embryo sac egg cell differentiation; P:sugar mediated signaling pathway; P:floral organ formation; P:meristem structural organization; P:seed germination; F:his…	EC:2.1.1.125	IPR007857 (PIRSF); IPR025799 (PFAM); IPR029063 (G3DSA:3.40.50.GENE3D); G3DSA:2.70.160.11 (GENE3D); IPR007857 (PANTHER); IPR025799 (PROSITE_PROFILES); IPR029063 (SUPERFAMILY)
Bra010401	proton pump-interactor 1-like	2244	20	0	0.7785	19	P:regulation of plant-type hypersensitive response; P:ammonium transport; P:membrane fusion; F:protein homodimerization activity; P:protein targeting to chloroplast; P:negative regulation of programmed cell death; P:protein targeting to membrane; P:nucleotide transport; C:plasma membrane; F:GTP binding; C:endoplasmic reticulum membrane; C:chloroplast outer membrane; P:ER to Golgi vesicle-mediated…	-	Coil (COILS); Coil (COILS); PTHR32219:SF2 (PANTHER); PTHR32219 (PANTHER)
Bra010407	universal stress protein family protein	507	20	5.1e-27	0.8365	8	C:nucleus; P:response to molecule of fungal origin; P:cell morphogenesis; C:cytosol; P:root hair elongation; P:Golgi vesicle transport; P:response to stress; C:plasma membrane	-	IPR006016 (PFAM); IPR014729 (G3DSA:3.40.50.GENE3D); PTHR31966:SF3 (PANTHER); PTHR31966 (PANTHER); IPR018000 (PROSITE_PATTERNS); SSF52402 (SUPERFAMILY)
Bra010413	protein disulfide-isomerase 5-4-like	1443	20	0	0.8665	8	C:nucleus; F:protein disulfide isomerase activity; P:cellulose biosynthetic process; P:cell redox homeostasis; C:endoplasmic reticulum; P:protein folding; P:Golgi vesicle transport; P:second-messenger-mediated signaling	EC:5.3.4.1	IPR012936 (PFAM); IPR012336 (G3DSA:3.40.30.GENE3D); IPR013766 (PFAM); PF13850 (PFAM); PTHR10984 (PANTHER); PTHR10984:SF2 (PANTHER); NON_CYTOPLASMIC_DOMAIN (PHOBIUS); CYTOPLASMIC_DOMAIN (PHOBIUS); CYTOPLASMIC_DOMAIN (PHOBIUS); TRANSMEMBRANE (PHOBIUS); TRANSMEMBRANE (PHOBIUS); IPR012336 (PROSITE_PROFILES); IPR012336 (SUPERFAMILY); TMhelix (TMHMM); TMhelix (TMHMM)
Bra010483	rna-binding protein cp31	888	20	9.1e-169	0.772	24	C:chloroplast stroma; P:aromatic amino acid family biosynthetic process; P:pentose-phosphate shunt; C:chloroplast envelope; P:cold acclimation; P:salicylic acid biosynthetic process; P:protein targeting to chloroplast; P:RNA processing; F:poly(U) RNA binding; P:defense response to bacterium; P:RNA stabilization; P:leaf morphogenesis; C:chloroplast thylakoid membrane; F:nucleotide binding; P:malto…	-	IPR000504 (SMART); IPR000504 (PFAM); IPR012677 (G3DSA:3.30.70.GENE3D); PTHR24012:SF161 (PANTHER); PTHR24012 (PANTHER); IPR000504 (PROSITE_PROFILES); SSF54928 (SUPERFAMILY)
Bra010569	splicing factor u2af large subunit a	1665	20	0	0.92	5	F:nucleotide binding; C:nucleus; F:RNA binding; P:defense response to bacterium; P:mRNA splicing, via spliceosome	-	IPR000504 (SMART); PF14259 (PFAM); IPR000504 (PFAM); IPR006529 (TIGRFAM); IPR012677 (G3DSA:3.30.70.GENE3D); PTHR23139 (PANTHER); PTHR23139:SF9 (PANTHER); IPR000504 (PROSITE_PROFILES); SSF54928 (SUPERFAMILY)
Bra010574	probable xaa-pro aminopeptidase p-like	1923	20	0	0.871	11	P:protein import into peroxisome matrix; P:auxin polar transport; P:lipid transport; P:lithium ion transport; F:metal ion binding; C:cytosol; P:protein N-linked glycosylation; F:aminopeptidase activity; P:intra-Golgi vesicle-mediated transport; F:N-1-naphthylphthalamic acid binding; C:plasma membrane	EC:3.4.11	IPR000994 (G3DSA:3.90.230.GENE3D); IPR000994 (PFAM); IPR029149 (G3DSA:3.40.350.GENE3D); IPR000587 (PFAM); PTHR10804:SF87 (PANTHER); PTHR10804 (PANTHER); IPR028980 (SUPERFAMILY); IPR000994 (SUPERFAMILY)
Bra010580	tetratricopeptide repeat domain-containing protein	1542	20	0	0.6915	12	C:nucleus; P:DNA methylation; F:protein binding; P:regulation of flower development; P:meristem maintenance; P:floral organ formation; P:RNA interference; P:histone H3-K9 methylation; P:determination of bilateral symmetry; P:chromatin silencing by small RNA; P:meristem initiation; P:methylation-dependent chromatin silencing	-	Coil (COILS); IPR019734 (SMART); IPR001440 (PFAM); IPR011990 (G3DSA:1.25.40.GENE3D); IPR019544 (PFAM); IPR023114 (G3DSA:1.10.150.GENE3D); PTHR15081 (PANTHER); IPR013026 (PROSITE_PROFILES); IPR019734 (PROSITE_PROFILES); IPR019734 (PROSITE_PROFILES); SSF48452 (SUPERFAMILY)
Bra010620	heat shock 70 kda mitochondrial-like	2031	20	0	0.9165	18	P:gluconeogenesis; F:zinc ion binding; P:response to salt stress; F:2-alkenal reductase [NAD(P)] activity; P:nucleotide biosynthetic process; P:glycolytic process; F:unfolded protein binding; P:response to cadmium ion; C:Golgi apparatus; P:protein folding; C:vacuolar membrane; F:ATP binding; P:response to heat; C:mitochondrial matrix; P:methylglyoxal catabolic process to D-lactate via S-lactoyl-g…	EC:1.3.1.74	Coil (COILS); IPR013126 (PRINTS); IPR029047 (G3DSA:2.60.34.GENE3D); IPR029048 (G3DSA:1.20.1270.GENE3D); G3DSA:3.30.420.40 (GENE3D); G3DSA:3.90.640.10 (GENE3D); G3DSA:3.30.30.30 (GENE3D); IPR013126 (PFAM); IPR012725 (TIGRFAM); G3DSA:3.30.420.40 (GENE3D); PTHR19375 (PANTHER); PTHR19375:SF173 (PANTHER); IPR018181 (PROSITE_PATTERNS); IPR018181 (PROSITE_PATTERNS); IPR018181 (PROSITE_PATTERNS); IPR0127…
Bra010665	lipid-associated family protein	537	20	9.1e-121	0.8675	9	F:protein binding; P:jasmonic acid biosynthetic process; P:response to wounding; C:cytosol; C:vacuolar membrane; C:extracellular region; P:protein targeting to vacuole; C:plasma membrane; C:chloroplast thylakoid membrane	-	IPR001024 (G3DSA:2.60.60.GENE3D); IPR001024 (PFAM); PTHR31718 (PANTHER); PTHR31718:SF0 (PANTHER); NON_CYTOPLASMIC_DOMAIN (PHOBIUS); SIGNAL_PEPTIDE_H_REGION (PHOBIUS); SIGNAL_PEPTIDE_N_REGION (PHOBIUS); SIGNAL_PEPTIDE_C_REGION (PHOBIUS); SIGNAL_PEPTIDE (PHOBIUS); IPR001024 (PROSITE_PROFILES); SignalP-noTM (SIGNALP_GRAM_NEGATIVE); SignalP-noTM (SIGNALP_EUK); SignalP-TM (SIGNALP_GRAM_POSITIVE); IPR0…
Bra010689	ribonucleoside-diphosphate reductase large subunit	2448	20	0	0.944	20	P:gluconeogenesis; P:cytoskeleton organization; P:embryo development ending in seed dormancy; P:nucleotide biosynthetic process; P:DNA-dependent DNA replication; P:tRNA metabolic process; P:deoxyribonucleoside triphosphate biosynthetic process; P:response to cadmium ion; P:rRNA processing; C:ribonucleoside-diphosphate reductase complex; F:ATP binding; C:chloroplast; F:3'-5'-exoribonuclease activi…	EC:3.1.13; EC:1.17.4.1	IPR000788 (PRINTS); IPR013346 (TIGRFAM); IPR005144 (PFAM); IPR013509 (PFAM); IPR000788 (PFAM); G3DSA:3.20.70.20 (GENE3D); PTHR11573 (PANTHER); PTHR11573:SF6 (PANTHER); IPR000788 (PROSITE_PATTERNS); IPR005144 (PROSITE_PROFILES); SSF51998 (SUPERFAMILY); IPR008926 (SUPERFAMILY)
Bra010706	cysteine proteinase rd19a	1350	20	2.2e-119	0.933	14	P:response to salt stress; P:response to temperature stimulus; P:Golgi organization; P:glycolytic process; F:cysteine-type endopeptidase activity; P:response to desiccation; P:response to cadmium ion; C:extracellular region; P:defense response to bacterium; C:vacuole; P:hyperosmotic response; C:nucleus; P:water transport; P:proteolysis	EC:3.4.22	IPR000668 (PRINTS); IPR013201 (SMART); IPR000668 (SMART); G3DSA:3.90.70.10 (GENE3D); IPR000668 (PFAM); IPR013201 (PFAM); G3DSA:3.90.70.10 (GENE3D); IPR013128 (PANTHER); PTHR12411:SF316 (PANTHER); IPR025661 (PROSITE_PATTERNS); IPR025660 (PROSITE_PATTERNS); IPR000169 (PROSITE_PATTERNS); NON_CYTOPLASMIC_DOMAIN (PHOBIUS); SIGNAL_PEPTIDE_N_REGION (PHOBIUS); SIGNAL_PEPTIDE_C_REGION (PHOBIUS); SIGNAL_PE…
Bra010735	26s proteasome non-atpase regulatory subunit 4-like	1152	20	0	0.835	34	P:DNA repair; P:cytoskeleton organization; P:response to salt stress; C:proteasome regulatory particle, base subcomplex; P:Golgi organization; P:photorespiration; P:pollen development; P:protein targeting to vacuole; P:response to cytokinin; P:response to auxin; P:fatty acid beta-oxidation; P:water transport; P:response to heat; P:toxin catabolic process; C:cytosol; P:response to misfolded protei…	-	Coil (COILS); IPR003903 (SMART); IPR002035 (SMART); PF13519 (PFAM); IPR002035 (G3DSA:3.40.50.GENE3D); IPR003903 (PFAM); IPR027040 (PANTHER); IPR003903 (PROSITE_PROFILES); IPR002035 (PROSITE_PROFILES); IPR003903 (PROSITE_PROFILES); IPR002035 (SUPERFAMILY)
Bra011009	protein decapping 5	1794	20	0	0.7125	7	F:protein homodimerization activity; P:deadenylation-independent decapping of nuclear-transcribed mRNA; P:positive regulation of cytoplasmic mRNA processing body assembly; C:cytosol; C:cytoplasmic mRNA processing body; P:protein N-linked glycosylation; P:negative regulation of translation	-	IPR025609 (PFAM); IPR019050 (PFAM); PTHR13586:SF0 (PANTHER); PTHR13586 (PANTHER); IPR025768 (PROSITE_PROFILES); IPR025761 (PROSITE_PROFILES); IPR025762 (PROSITE_PROFILES); IPR010920 (SUPERFAMILY)
Bra011117	xaa-pro dipeptidase-like	1482	20	0	0.877	5	F:dipeptidase activity; F:manganese ion binding; F:aminopeptidase activity; P:cellular process; C:plastid	EC:3.4.11; EC:3.4.13	IPR007865 (SMART); IPR000994 (G3DSA:3.90.230.GENE3D); IPR007865 (PFAM); IPR029149 (G3DSA:3.40.350.GENE3D); IPR000994 (PFAM); PTHR10804 (PANTHER); PTHR10804:SF17 (PANTHER); IPR000994 (SUPERFAMILY); IPR028980 (SUPERFAMILY)
Bra011118	arginine methyltransferase 11	1173	20	0	0.8945	8	P:histone arginine methylation; P:histone lysine methylation; F:protein binding; P:regulation of flower development; C:cytosol; C:nucleolus; P:peptidyl-arginine N-methylation; F:histone-arginine N-methyltransferase activity	EC:2.1.1.125	IPR029063 (G3DSA:3.40.50.GENE3D); G3DSA:2.70.160.11 (GENE3D); IPR010456 (PFAM); IPR025799 (PANTHER); IPR025799 (PROSITE_PROFILES); IPR029063 (SUPERFAMILY)
Bra011137	mitogen-activated protein kinase kinase 2	1095	20	0	0.8895	46	P:regulation of multi-organism process; P:regulation of plant-type hypersensitive response; P:positive regulation of translation; P:response to salt stress; P:detection of biotic stimulus; P:Golgi organization; P:salicylic acid biosynthetic process; P:cold acclimation; P:negative regulation of programmed cell death; P:response to water deprivation; P:maltose metabolic process; F:ATP binding; P:ac…	EC:2.7.10; EC:2.7.11	IPR002290 (SMART); G3DSA:1.10.510.10 (GENE3D); G3DSA:3.30.200.20 (GENE3D); IPR000719 (PFAM); PTHR24360 (PANTHER); PTHR24360:SF49 (PANTHER); IPR017441 (PROSITE_PATTERNS); IPR008271 (PROSITE_PATTERNS); IPR000719 (PROSITE_PROFILES); IPR011009 (SUPERFAMILY)
Bra011181	probable xyloglucan endotransglucosylase hydrolase protein 17	849	20	3.7e-165	0.8745	17	P:response to wounding; P:response to brassinosteroid; P:plant-type cell wall organization; C:Golgi apparatus; C:plant-type cell wall; F:xyloglucan endotransglucosylase activity; P:response to auxin; P:response to mechanical stimulus; P:response to cold; P:response to heat; C:chloroplast; F:xyloglucan-specific endo-beta-1,4-glucanase activity; C:apoplast; F:xyloglucan:xyloglucosyl transferase act…	EC:2.4.1.207; EC:3.2.1.151	IPR008264 (PRINTS); IPR016455 (PIRSF); IPR013320 (G3DSA:2.60.120.GENE3D); IPR010713 (PFAM); IPR000757 (PFAM); PTHR31062:SF20 (PANTHER); PTHR31062 (PANTHER); IPR008263 (PROSITE_PATTERNS); SIGNAL_PEPTIDE_H_REGION (PHOBIUS); SIGNAL_PEPTIDE_N_REGION (PHOBIUS); SIGNAL_PEPTIDE_C_REGION (PHOBIUS); NON_CYTOPLASMIC_DOMAIN (PHOBIUS); SIGNAL_PEPTIDE (PHOBIUS); SignalP-noTM (SIGNALP_GRAM_NEGATIVE); SignalP-T…
Bra011387	6-phosphofructokinase 3-like	1392	20	0	0.9215	7	F:ATP binding; C:6-phosphofructokinase complex; P:glycolytic process; P:fructose 6-phosphate metabolic process; P:phosphorylation; C:plasma membrane; F:6-phosphofructokinase activity	EC:2.7.1.11	IPR022953 (PRINTS); IPR012004 (PIRSF); IPR000023 (PFAM); G3DSA:3.40.50.450 (GENE3D); PTHR13697 (PANTHER); PTHR13697:SF7 (PANTHER); IPR000023 (SUPERFAMILY)
Bra011464	pathogenesis-related protein 1	525	20	2.4e-91	0.7755	19	P:regulation of multi-organism process; P:regulation of plant-type hypersensitive response; P:detection of biotic stimulus; P:systemic acquired resistance, salicylic acid mediated signaling pathway; P:salicylic acid biosynthetic process; C:extracellular region; P:jasmonic acid mediated signaling pathway; P:defense response to bacterium; P:protein targeting to membrane; P:response to ethylene; P:r…	-	IPR002413 (PRINTS); IPR001283 (PRINTS); IPR001283 (SMART); IPR014044 (PFAM); IPR014044 (G3DSA:3.40.33.GENE3D); PTHR10334:SF170 (PANTHER); IPR001283 (PANTHER); IPR018244 (PROSITE_PATTERNS); IPR018244 (PROSITE_PATTERNS); NON_CYTOPLASMIC_DOMAIN (PHOBIUS); SIGNAL_PEPTIDE_H_REGION (PHOBIUS); SIGNAL_PEPTIDE_N_REGION (PHOBIUS); SIGNAL_PEPTIDE_C_REGION (PHOBIUS); SIGNAL_PEPTIDE (PHOBIUS); SignalP-noTM (S…
Bra011506	d-3-phosphoglycerate chloroplastic-like	1866	20	0	0.942	11	C:chloroplast stroma; F:ATP binding; F:NAD binding; P:megagametogenesis; C:mitochondrion; F:phosphoglycerate dehydrogenase activity; C:membrane; C:cytosol; P:L-serine biosynthetic process; P:oxidation-reduction process; F:amino acid binding	EC:1.1.1.95	IPR015878 (SMART); G3DSA:3.30.70.260 (GENE3D); IPR016040 (G3DSA:3.40.50.GENE3D); IPR006139 (PFAM); IPR029009 (G3DSA:3.30.1330.GENE3D); IPR002912 (PFAM); IPR016040 (G3DSA:3.40.50.GENE3D); IPR006140 (PFAM); IPR006236 (TIGRFAM); IPR006236 (PTHR10996:PANTHER); PTHR10996 (PANTHER); IPR006140 (PROSITE_PATTERNS); IPR006140 (PROSITE_PATTERNS); IPR006140 (PROSITE_PATTERNS); IPR002912 (PROSITE_PROFILES); S…
Bra011596	receptor protein	1539	20	0	0.933	13	P:suspensor development; P:brassinosteroid mediated signaling pathway; F:protein kinase activity; P:zygote elongation; P:protein phosphorylation; C:vacuole; P:N-terminal protein myristoylation; C:cytoplasmic side of plasma membrane; F:ATP binding; F:protein binding; P:response to abscisic acid; C:plasmodesma; P:positive regulation of intracellular signal transduction	-	Coil (COILS); G3DSA:1.10.510.10 (GENE3D); IPR001245 (PFAM); IPR013320 (G3DSA:2.60.120.GENE3D); IPR011990 (G3DSA:1.25.40.GENE3D); PF13414 (PFAM); G3DSA:3.30.200.20 (GENE3D); PTHR24420:SF674 (PANTHER); PTHR24420 (PANTHER); IPR000719 (PROSITE_PROFILES); SSF48452 (SUPERFAMILY); IPR011009 (SUPERFAMILY)
Bra011599	isocitrate dehydrogenase	1104	20	0	0.949	14	F:zinc ion binding; P:response to salt stress; P:pentose-phosphate shunt; P:vacuole organization; P:Golgi organization; P:glycolytic process; P:photorespiration; P:isocitrate metabolic process; P:tricarboxylic acid cycle; P:response to cadmium ion; F:magnesium ion binding; F:isocitrate dehydrogenase (NAD+) activity; F:NAD binding; C:mitochondrion	EC:1.1.1.41	IPR024084 (PFAM); IPR004434 (TIGRFAM); IPR024084 (G3DSA:3.40.718.GENE3D); PTHR11835:SF42 (PANTHER); IPR001804 (PANTHER); SSF53659 (SUPERFAMILY)
Bra011858	developmentally-regulated gtp-binding protein 1-like	1110	20	0	0.9595	5	F:GTP binding; F:GTPase activity; P:obsolete GTP catabolic process; F:GDP binding; C:cytosol	-	Coil (COILS); IPR006073 (PRINTS); IPR006073 (PFAM); IPR027417 (G3DSA:3.40.50.GENE3D); IPR005225 (TIGRFAM); IPR004095 (PFAM); PTHR11702 (PANTHER); IPR006074 (PROSITE_PATTERNS); IPR012676 (SUPERFAMILY); IPR027417 (SUPERFAMILY)
Bra011902	peptidase m20 m25 m40 family protein	1299	20	0	0.8585	10	P:methionine biosynthetic process; P:RNA splicing, via endonucleolytic cleavage and ligation; P:response to zinc ion; P:proteolysis; P:cysteine biosynthetic process; C:endoplasmic reticulum; C:Golgi apparatus; F:aminoacylase activity; C:vacuole; F:metallopeptidase activity	EC:3.5.1.14	IPR010159 (PIRSF); G3DSA:3.40.630.10 (GENE3D); IPR011650 (G3DSA:3.30.70.GENE3D); IPR010159 (TIGRFAM); IPR011650 (PFAM); IPR002933 (PFAM); PTHR11014 (PANTHER); PTHR11014:SF8 (PANTHER); IPR001261 (PROSITE_PATTERNS); IPR001261 (PROSITE_PATTERNS); SIGNAL_PEPTIDE_C_REGION (PHOBIUS); SIGNAL_PEPTIDE_N_REGION (PHOBIUS); NON_CYTOPLASMIC_DOMAIN (PHOBIUS); SIGNAL_PEPTIDE (PHOBIUS); SIGNAL_PEPTIDE_H_REGION (…
Bra012013	ferredoxin- chloroplastic-like isoform 1	459	20	3.4e-88	0.7855	6	C:chloroplast; F:metal ion binding; F:electron carrier activity; P:abscisic acid biosynthetic process; P:electron transport chain; F:2 iron, 2 sulfur cluster binding	-	IPR012675 (G3DSA:3.10.20.GENE3D); IPR010241 (TIGRFAM); IPR001041 (PFAM); PTHR19370:SF67 (PANTHER); PTHR19370 (PANTHER); IPR006058 (PROSITE_PATTERNS); IPR001041 (PROSITE_PROFILES); IPR001041 (SUPERFAMILY)
Bra012034	serrate rna effector molecule-like	2133	20	0	0.8015	19	P:chromatin modification; F:zinc ion binding; P:regulation of meristem development; P:primary miRNA processing; C:nuclear speck; C:nucleolus; P:post-translational protein modification; P:regulation of mitotic cell cycle; P:mRNA splicing, via spliceosome; F:DNA binding; C:chloroplast; F:transcription factor activity, sequence-specific DNA binding; F:protein binding; P:shoot system development; P:p…	-	IPR007042 (PFAM); IPR021933 (PFAM); PTHR13165 (PANTHER); PTHR13165:SF0 (PANTHER); IPR007087 (PROSITE_PATTERNS)
Bra012038	cop9 signalosome complex subunit 2-like	2565	20	0	0.949	9	F:DNA binding; F:protein binding; P:photomorphogenesis; P:mitotic G2 phase; P:protein catabolic process; C:cytosol; F:chromatin binding; C:COP9 signalosome; P:cullin deneddylation	-	IPR013143 (SMART); IPR000717 (SMART); IPR001005 (SMART); IPR001005 (PFAM); IPR009057 (G3DSA:1.10.10.GENE3D); IPR011991 (G3DSA:1.10.10.GENE3D); IPR000717 (PFAM); IPR009057 (G3DSA:1.10.10.GENE3D); IPR011990 (G3DSA:1.25.40.GENE3D); PTHR10678 (PANTHER); IPR017930 (PROSITE_PROFILES); IPR017930 (PROSITE_PROFILES); IPR009057 (SUPERFAMILY); SSF46785 (SUPERFAMILY)
Bra012069	tm-1 protein	2220	20	0	0.8285	3	C:chloroplast; F:catalytic activity; P:metabolic process	-	IPR009215 (PFAM); IPR008322 (PFAM); IPR013785 (G3DSA:3.20.20.GENE3D); PTHR31862:SF4 (PANTHER); PTHR31862 (PANTHER); IPR015813 (SUPERFAMILY)
Bra012077	gamma carbonic anhydrase 3	762	20	1.2e-172	0.885	12	C:mitochondrial respiratory chain complex I; P:starch biosynthetic process; P:response to salt stress; P:pentose-phosphate shunt; P:photorespiration; F:carbonate dehydratase activity; P:response to cadmium ion; F:transferase activity; P:proteasome core complex assembly; P:response to misfolded protein; P:ubiquitin-dependent protein catabolic process; P:second-messenger-mediated signaling	EC:4.2.1.1	IPR001451 (PFAM); G3DSA:2.160.10.10 (GENE3D); PTHR13061 (PANTHER); PTHR13061:SF0 (PANTHER); IPR011004 (SUPERFAMILY)
Bra012095	probable protein phosphatase 2c 55-like	1230	20	0	0.7495	4	C:chloroplast stroma; F:catalytic activity; P:metabolic process; C:mitochondrion	-	IPR001932 (SMART); IPR001932 (SMART); IPR001932 (G3DSA:3.60.40.GENE3D); IPR001932 (PFAM); PTHR12320 (PANTHER); IPR001932 (SUPERFAMILY)
Bra012238	catalase 3	1479	20	0	0.9615	36	C:chloroplast stroma; C:cytosolic ribosome; P:cellular response to sulfate starvation; F:basic amino acid transmembrane transporter activity; P:photorespiration; C:vacuole; P:response to cold; P:cell death; C:plasmodesma; P:systemic acquired resistance; C:apoplast; C:stromule; P:cellular lipid catabolic process; P:cellular response to phosphate starvation; P:cellular cation homeostasis; F:basic a…	EC:1.11.1.6	IPR018028 (PRINTS); IPR024711 (PIRSF); IPR011614 (SMART); IPR011614 (G3DSA:2.40.180.GENE3D); IPR011614 (PFAM); IPR010582 (PFAM); PTHR11465:SF3 (PANTHER); IPR018028 (PANTHER); IPR002226 (PROSITE_PATTERNS); IPR018028 (PROSITE_PROFILES); IPR020835 (SUPERFAMILY)
Bra012279	tom1-like protein 2-like	1440	20	0	0.709	14	P:regulation of plant-type hypersensitive response; P:membrane fusion; F:protein transporter activity; P:salicylic acid mediated signaling pathway; P:intra-Golgi vesicle-mediated transport; P:salicylic acid biosynthetic process; P:negative regulation of programmed cell death; C:Golgi stack; P:protein targeting to membrane; P:systemic acquired resistance; P:endoplasmic reticulum unfolded protein r…	-	IPR014645 (PIRSF); IPR018205 (SMART); IPR008942 (G3DSA:1.25.40.GENE3D); G3DSA:1.20.58.160 (GENE3D); IPR002014 (PFAM); IPR004152 (PFAM); PTHR13856 (PANTHER); PTHR13856:SF78 (PANTHER); IPR004152 (PROSITE_PROFILES); IPR002014 (PROSITE_PROFILES); SSF89009 (SUPERFAMILY); IPR008942 (SUPERFAMILY)
Bra012325	14-3-3-like protein gf14 omega	792	20	3.2e-141	0.8885	20	C:chloroplast stroma; P:seed dormancy process; F:protein domain specific binding; F:protein phosphorylated amino acid binding; P:embryo development ending in seed dormancy; P:brassinosteroid mediated signaling pathway; P:response to cadmium ion; C:Golgi apparatus; C:vacuolar membrane; P:seed germination; P:leaf morphogenesis; P:response to nematode; C:plasma membrane; P:root development; C:nucleu…	-	Coil (COILS); IPR000308 (PRINTS); IPR000308 (PIRSF); IPR023410 (SMART); IPR023410 (G3DSA:1.20.190.GENE3D); IPR023410 (PFAM); IPR000308 (PANTHER); PTHR18860:SF15 (PANTHER); IPR023409 (PROSITE_PATTERNS); IPR023410 (SUPERFAMILY)
Bra012346	cytochrome c	339	20	1.3e-75	0.9665	13	P:cell proliferation; F:electron carrier activity; C:Golgi apparatus; P:electron transport chain; C:vacuolar membrane; P:glucose catabolic process; C:plasma membrane; F:heme binding; C:mitochondrial intermembrane space; F:copper ion binding; F:iron ion binding; C:cytosol; C:respiratory chain	-	IPR002327 (PRINTS); IPR003088 (PFAM); IPR009056 (G3DSA:1.10.760.GENE3D); IPR002327 (PANTHER); IPR009056 (PROSITE_PROFILES); IPR009056 (SUPERFAMILY)
Bra012362	mlp-like protein 28	483	20	3.7e-76	0.8255	4	C:nucleus; P:response to biotic stimulus; C:chloroplast; P:defense response	-	IPR024948 (SMART); IPR023393 (G3DSA:3.30.530.GENE3D); IPR000916 (PFAM); PTHR31907 (PANTHER); SSF55961 (SUPERFAMILY)
Bra012494	s-adenosyl-l-methionine-dependent methyltransferases superfamily protein	705	20	1.1e-141	0.8425	12	F:metal ion binding; P:lignin biosynthetic process; F:caffeoyl-CoA O-methyltransferase activity; F:caffeoyl CoA:S-adenosyl-L-methionine O-methyltransferase activity; F:trihydroxyferuloyl spermidine:S-adenosyl-L-methionine O-methyltransferase activity; P:spermidine hydroxycinnamate conjugate biosynthetic process; F:tricaffeoyl spermidine:S-adenosyl-L-methionine O-methyltransferase activity; F:trih…	EC:2.1.1; EC:2.1.1.104	IPR002935 (PFAM); IPR029063 (G3DSA:3.40.50.GENE3D); PTHR10509:SF15 (PANTHER); IPR002935 (PANTHER); IPR029063 (SUPERFAMILY)
Bra012506	t-complex protein 1 subunit epsilon-like	1608	20	0	0.969	7	F:ATP binding; C:plasmodesma; C:cytosol; F:unfolded protein binding; P:rRNA processing; P:protein folding; C:plasma membrane	-	IPR017998 (PRINTS); IPR002423 (PFAM); IPR027413 (G3DSA:1.10.560.GENE3D); IPR027409 (G3DSA:3.50.7.GENE3D); IPR027410 (G3DSA:3.30.260.GENE3D); IPR012718 (TIGRFAM); IPR002423 (PANTHER); IPR002194 (PROSITE_PATTERNS); IPR002194 (PROSITE_PATTERNS); IPR002194 (PROSITE_PATTERNS); SSF54849 (SUPERFAMILY); IPR027409 (SUPERFAMILY); IPR002423 (SUPERFAMILY)
Bra012595	magnesium-chelatase subunit chli	1272	20	0	0.9225	16	P:carotenoid biosynthetic process; P:chlorophyll biosynthetic process; C:chloroplast stroma; F:ATPase activity; P:obsolete ATP catabolic process; P:rRNA processing; P:phosphatidylglycerol biosynthetic process; F:ATP binding; P:unsaturated fatty acid biosynthetic process; C:cell wall; P:photosynthesis, light reaction; P:isopentenyl diphosphate biosynthetic process, methylerythritol 4-phosphate pat…	EC:3.6.1.3; EC:6.6.1.1	IPR003593 (SMART); IPR027417 (G3DSA:3.40.50.GENE3D); IPR000523 (PFAM); IPR011775 (TIGRFAM); G3DSA:1.10.8.80 (GENE3D); SIGNAL_PEPTIDE_H_REGION (PHOBIUS); NON_CYTOPLASMIC_DOMAIN (PHOBIUS); SIGNAL_PEPTIDE_N_REGION (PHOBIUS); SIGNAL_PEPTIDE (PHOBIUS); SIGNAL_PEPTIDE_C_REGION (PHOBIUS); SignalP-TM (SIGNALP_GRAM_POSITIVE); IPR027417 (SUPERFAMILY)
Bra012634	adp-ribosylation factor gtpase-activating protein agd8	3072	20	0	0.7845	12	F:thiol-dependent ubiquitin-specific protease activity; F:DNA binding; C:nucleus; F:zinc ion binding; P:response to abscisic acid; F:GTPase activator activity; P:embryo development ending in seed dormancy; C:cytosol; P:regulation of GTPase activity; P:pollen development; F:thiol-dependent ubiquitinyl hydrolase activity; P:ubiquitin-dependent protein catabolic process	-	IPR001164 (PRINTS); IPR001164 (SMART); IPR001394 (PFAM); IPR001164 (PFAM); PTHR24006:SF358 (PANTHER); PTHR24006 (PANTHER); IPR018200 (PROSITE_PATTERNS); IPR018200 (PROSITE_PATTERNS); IPR028889 (PROSITE_PROFILES); IPR001164 (PROSITE_PROFILES); SSF57863 (SUPERFAMILY); SSF54001 (SUPERFAMILY)
Bra012642	trehalose-phosphate synthase	2574	20	0	0.905	6	P:maltose metabolic process; P:starch biosynthetic process; P:positive regulation of catalytic activity; F:alpha,alpha-trehalose-phosphate synthase (UDP-forming) activity; F:trehalose-phosphatase activity; P:trehalose biosynthetic process	EC:2.4.1.15; EC:3.1.3.12	IPR003337 (TIGRFAM); IPR001830 (PFAM); IPR023214 (G3DSA:3.40.50.GENE3D); G3DSA:3.40.50.2000 (GENE3D); G3DSA:3.40.50.2000 (GENE3D); IPR003337 (PFAM); IPR006379 (TIGRFAM); PTHR10788 (PANTHER); PTHR10788:SF14 (PANTHER); SSF53756 (SUPERFAMILY); IPR023214 (SUPERFAMILY)
Bra012646	rna recognition motif-containing protein	939	20	3.6e-179	0.88	7	F:nucleic acid binding; F:nucleotide binding; C:nucleus; P:systemic acquired resistance; P:vesicle-mediated transport; C:cytosol; P:response to endoplasmic reticulum stress	-	Coil (COILS); IPR000504 (SMART); IPR012677 (G3DSA:3.30.70.GENE3D); IPR000504 (PFAM); PTHR24622 (PANTHER); PTHR24622:SF167 (PANTHER); IPR000504 (PROSITE_PROFILES); SSF54928 (SUPERFAMILY)
Bra012658	ras-related small gtp-binding protein	609	20	1.9e-145	0.964	17	P:pollen tube growth; P:small GTPase mediated signal transduction; P:obsolete GTP catabolic process; P:pollen development; C:Golgi membrane; P:intracellular protein transport; C:vacuole; P:N-terminal protein myristoylation; C:plasma membrane; F:GTP binding; P:nucleocytoplasmic transport; P:ER to Golgi vesicle-mediated transport; C:plasmodesma; F:GTPase activity; C:cytosol; P:response to chitin; C…	-	IPR001806 (PRINTS); IPR002041 (SMART); IPR003579 (SMART); IPR003578 (SMART); IPR020849 (SMART); IPR024156 (SMART); IPR005225 (TIGRFAM); IPR027417 (G3DSA:3.40.50.GENE3D); IPR001806 (PFAM); PTHR24073:SF455 (PANTHER); PTHR24073 (PANTHER); PS51419 (PROSITE_PROFILES); IPR027417 (SUPERFAMILY)
Bra012675	poly -specific endoribonuclease-b-like	1284	20	0	0.768	3	F:hydrolase activity, acting on ester bonds; C:extracellular region; C:plastid	-	IPR018998 (PFAM); PTHR12439 (PANTHER); PTHR12439:SF11 (PANTHER); SSF142877 (SUPERFAMILY)
Bra012696	heat shock 70 kda protein 17-like	2610	20	0	0.8705	18	F:2-alkenal reductase [NAD(P)] activity; P:response to high light intensity; C:Golgi apparatus; C:endoplasmic reticulum; P:response to hydrogen peroxide; P:protein folding; C:vacuolar membrane; C:plasma membrane; P:oligopeptide transport; F:ATP binding; P:response to heat; C:chloroplast; P:systemic acquired resistance; C:cytosol; P:oxidation-reduction process; P:cellulose biosynthetic process; P:…	EC:1.3.1.74	IPR013126 (PRINTS); IPR029048 (G3DSA:1.20.1270.GENE3D); IPR029047 (G3DSA:2.60.34.GENE3D); G3DSA:3.30.420.40 (GENE3D); G3DSA:3.90.640.10 (GENE3D); G3DSA:3.30.30.30 (GENE3D); IPR013126 (PFAM); G3DSA:3.30.420.40 (GENE3D); PTHR19375 (PANTHER); PTHR19375:SF90 (PANTHER); IPR018181 (PROSITE_PATTERNS); SIGNAL_PEPTIDE_N_REGION (PHOBIUS); SIGNAL_PEPTIDE (PHOBIUS); SIGNAL_PEPTIDE_C_REGION (PHOBIUS); SIGNAL_…
Bra012865	gdp-mannose -dehydratase	1086	20	0	0.9295	10	F:nucleotide binding; P:unidimensional cell growth; F:protein binding; F:coenzyme binding; P:'de novo' GDP-L-fucose biosynthetic process; C:cytosol; P:GDP-mannose metabolic process; C:Golgi apparatus; P:glucose catabolic process; F:GDP-mannose 4,6-dehydratase activity	EC:4.2.1.47	G3DSA:3.90.25.10 (GENE3D); IPR006368 (TIGRFAM); IPR001509 (PFAM); IPR016040 (G3DSA:3.40.50.GENE3D); PTHR10366:SF32 (PANTHER); PTHR10366 (PANTHER); IPR006368 (HAMAP); SSF51735 (SUPERFAMILY)
Bra012897	serine threonine-protein kinase srk2d	1086	20	0	0.9235	19	P:response to salt stress; P:response to temperature stimulus; P:Golgi organization; P:glycolytic process; P:response to cadmium ion; P:protein phosphorylation; F:protein serine/threonine kinase activity; P:hyperosmotic response; C:plasma membrane; P:positive regulation of abscisic acid-activated signaling pathway; P:response to water deprivation; P:response to gibberellin; C:nucleus; F:ATP bindi…	EC:2.7.10; EC:2.7.11	IPR002290 (SMART); G3DSA:3.30.200.20 (GENE3D); IPR000719 (PFAM); G3DSA:1.10.510.10 (GENE3D); PTHR24343 (PANTHER); PTHR24343:SF99 (PANTHER); IPR008271 (PROSITE_PATTERNS); IPR017441 (PROSITE_PATTERNS); IPR000719 (PROSITE_PROFILES); IPR011009 (SUPERFAMILY)
Bra012981	glucan endo- -beta-glucosidase-like protein 3	669	20	4e-71	0.777	12	F:(1->3)-beta-D-glucan binding; P:seed dormancy process; P:callose deposition in cell wall; C:plasmodesma; P:sulfur amino acid metabolic process; P:cellular amino acid biosynthetic process; P:plant-type cell wall organization; P:serine family amino acid metabolic process; P:gibberellic acid mediated signaling pathway; C:plant-type cell wall; C:anchored component of plasma membrane; F:hydrolase ac…	-	IPR012946 (SMART); IPR012946 (PFAM); PTHR32227 (PANTHER); PTHR32227:SF56 (PANTHER); NON_CYTOPLASMIC_DOMAIN (PHOBIUS); SIGNAL_PEPTIDE_N_REGION (PHOBIUS); SIGNAL_PEPTIDE_C_REGION (PHOBIUS); SIGNAL_PEPTIDE (PHOBIUS); CYTOPLASMIC_DOMAIN (PHOBIUS); TRANSMEMBRANE (PHOBIUS); SIGNAL_PEPTIDE_H_REGION (PHOBIUS); SignalP-noTM (SIGNALP_EUK)
Bra013121	vacuolar sorting receptor	1896	20	0	0.945	7	C:integral component of plasma membrane; C:Golgi transport complex; C:trans-Golgi network; C:endosome; F:calcium ion binding; P:protein targeting to vacuole; C:vacuole	-	IPR001881 (SMART); G3DSA:2.10.25.10 (GENE3D); IPR026823 (PFAM); G3DSA:3.50.30.30 (GENE3D); IPR003137 (PFAM); G3DSA:2.10.25.10 (GENE3D); PTHR22765:SF17 (PANTHER); PTHR22765 (PANTHER); IPR013032 (PROSITE_PATTERNS); IPR018097 (PROSITE_PATTERNS); CYTOPLASMIC_DOMAIN (PHOBIUS); SIGNAL_PEPTIDE_H_REGION (PHOBIUS); SIGNAL_PEPTIDE_N_REGION (PHOBIUS); SIGNAL_PEPTIDE (PHOBIUS); TRANSMEMBRANE (PHOBIUS); NON_C…
Bra013160	enoyl-[acyl carrier-protein] reductase	1158	20	0	0.871	16	C:chloroplast stroma; P:response to salt stress; P:acetyl-CoA metabolic process; P:Golgi organization; C:chloroplast envelope; P:fatty acid biosynthetic process; C:thylakoid; F:nucleotide binding; C:fatty acid synthase complex; F:copper ion binding; F:enoyl-[acyl-carrier-protein] reductase (NADH) activity; P:calcium ion transport; P:brassinosteroid biosynthetic process; P:oxidation-reduction proc…	EC:1.3.1.9; EC:1.3.1	IPR002347 (PRINTS); PF13561 (PFAM); IPR016040 (G3DSA:3.40.50.GENE3D); PTHR24322 (PANTHER); PTHR24322:SF317 (PANTHER); SignalP-TM (SIGNALP_GRAM_POSITIVE); SSF51735 (SUPERFAMILY)
Bra013161	12-oxophytodienoate reductase 3	1170	20	0	0.883	17	P:hyperosmotic salinity response; P:jasmonic acid biosynthetic process; P:indoleacetic acid biosynthetic process; F:FMN binding; F:12-oxophytodienoate reductase activity; P:response to ozone; P:response to wounding; P:response to fungus; P:jasmonic acid mediated signaling pathway; P:response to ethylene; P:response to water deprivation; P:response to auxin; C:peroxisome; P:tryptophan catabolic pr…	EC:1.3.1.42	IPR013785 (G3DSA:3.20.20.GENE3D); IPR001155 (PFAM); PTHR22893:SF34 (PANTHER); PTHR22893 (PANTHER); SSF51395 (SUPERFAMILY)
Bra013225	fk506-binding protein 15 kd-2	465	20	3e-81	0.9395	11	F:peptidyl-prolyl cis-trans isomerase activity; F:FK506 binding; C:membrane; C:cytosol; C:chloroplast thylakoid lumen; C:Golgi apparatus; C:endoplasmic reticulum; P:protein peptidyl-prolyl isomerization; P:protein folding; C:vacuole; P:second-messenger-mediated signaling	EC:5.2.1.8	G3DSA:3.10.50.40 (GENE3D); IPR001179 (PFAM); IPR023566 (PANTHER); SIGNAL_PEPTIDE_N_REGION (PHOBIUS); SIGNAL_PEPTIDE_C_REGION (PHOBIUS); NON_CYTOPLASMIC_DOMAIN (PHOBIUS); SIGNAL_PEPTIDE (PHOBIUS); SIGNAL_PEPTIDE_H_REGION (PHOBIUS); IPR001179 (PROSITE_PROFILES); SignalP-noTM (SIGNALP_EUK); SignalP-TM (SIGNALP_GRAM_POSITIVE); SSF54534 (SUPERFAMILY)
Bra013258	peptidase m20 m25 m40 family protein	1299	20	0	0.9265	4	P:proteolysis; C:cytosol; F:acetylornithine deacetylase activity; F:metallopeptidase activity	EC:3.5.1.16	G3DSA:3.40.630.10 (GENE3D); IPR002933 (PFAM); IPR011650 (G3DSA:3.30.70.GENE3D); IPR011650 (PFAM); PTHR11014 (PANTHER); PTHR11014:SF7 (PANTHER); IPR011650 (SUPERFAMILY); SSF53187 (SUPERFAMILY)
Bra013262	abscisic acid receptor pyr1	576	20	3.8e-133	0.9035	10	C:nucleus; P:tryptophan catabolic process; P:abscisic acid-activated signaling pathway; F:protein homodimerization activity; P:regulation of protein serine/threonine phosphatase activity; P:indoleacetic acid biosynthetic process; F:abscisic acid binding; P:glucosinolate biosynthetic process; P:regulation of seed germination; F:receptor activity	-	IPR019587 (PFAM); IPR023393 (G3DSA:3.30.530.GENE3D); PTHR31213 (PANTHER); PTHR31213:SF6 (PANTHER); SSF55961 (SUPERFAMILY)
Bra013619	bifunctional inhibitor lipid-transfer protein seed storage 2s albumin-like protein	402	20	3e-36	0.871	4	P:xylan biosynthetic process; P:lipid transport; P:glucuronoxylan metabolic process; F:lipid binding	-	IPR016140 (SMART); IPR027923 (PFAM); G3DSA:1.10.110.10 (GENE3D); PTHR31731:SF0 (PANTHER); PTHR31731 (PANTHER); NON_CYTOPLASMIC_DOMAIN (PHOBIUS); SIGNAL_PEPTIDE_N_REGION (PHOBIUS); SIGNAL_PEPTIDE_C_REGION (PHOBIUS); SIGNAL_PEPTIDE (PHOBIUS); SIGNAL_PEPTIDE_H_REGION (PHOBIUS); SignalP-TM (SIGNALP_GRAM_POSITIVE); SignalP-noTM (SIGNALP_EUK); SignalP-noTM (SIGNALP_GRAM_NEGATIVE); IPR016140 (SUPERFAMIL…
Bra013702	f-box protein	1086	20	1.7e-141	0.61	5	P:biological_process; C:nucleus; C:mitochondrion; C:cellular_component; F:molecular_function	-	IPR005174 (PFAM); PTHR20995 (PANTHER); SSF82171 (SUPERFAMILY)
Bra013719	calcium-dependent protein kinase	1578	20	0	0.917	15	P:response to salt stress; P:regulation of protein localization; P:protein autophosphorylation; P:response to cadmium ion; F:calmodulin-dependent protein kinase activity; C:vacuole; C:plasma membrane; F:ATP binding; P:abscisic acid-activated signaling pathway; C:chloroplast; F:protein binding; P:regulation of stomatal movement; F:calcium ion binding; C:cytosol; P:regulation of anion channel activ…	EC:2.7.11.17	IPR002048 (SMART); IPR002290 (SMART); IPR011992 (G3DSA:1.10.238.GENE3D); IPR011992 (PFAM); IPR000719 (PFAM); G3DSA:1.10.510.10 (GENE3D); G3DSA:3.30.200.20 (GENE3D); PTHR24349:SF95 (PANTHER); PTHR24349 (PANTHER); IPR008271 (PROSITE_PATTERNS); IPR018247 (PROSITE_PATTERNS); IPR018247 (PROSITE_PATTERNS); IPR018247 (PROSITE_PATTERNS); IPR018247 (PROSITE_PATTERNS); IPR017441 (PROSITE_PATTERNS); IPR0020…
Bra013742	nucleoside diphosphate kinase 3	714	20	9.2e-146	0.902	16	F:zinc ion binding; P:CTP biosynthetic process; P:GTP biosynthetic process; P:photorespiration; C:Golgi apparatus; P:nucleoside diphosphate phosphorylation; F:nucleoside diphosphate kinase activity; C:mitochondrial inner membrane; C:nucleus; F:ATP binding; P:response to oxidative stress; C:chloroplast; P:UTP biosynthetic process; C:cytosol; F:cobalt ion binding; P:second-messenger-mediated signal…	EC:2.7.4.6	IPR001564 (PRINTS); IPR001564 (SMART); IPR001564 (G3DSA:3.30.70.GENE3D); IPR001564 (PFAM); PTHR11349 (PANTHER); PTHR11349:SF53 (PANTHER); IPR001564 (HAMAP); SignalP-TM (SIGNALP_GRAM_POSITIVE); IPR001564 (SUPERFAMILY)
Bra013813	clathrin adaptor complexes medium subunit family protein	1341	20	0	0.9015	7	C:nucleus; P:vesicle-mediated transport; F:protein binding; C:cytosol; C:clathrin adaptor complex; C:clathrin vesicle coat; P:protein targeting to vacuole	-	IPR001392 (PRINTS); IPR001392 (PIRSF); G3DSA:3.30.450.60 (GENE3D); G3DSA:2.60.40.1170 (GENE3D); IPR022775 (PFAM); IPR008968 (PFAM); PTHR11998 (PANTHER); PTHR11998:SF13 (PANTHER); IPR028565 (PROSITE_PROFILES); IPR011012 (SUPERFAMILY); IPR028565 (SUPERFAMILY)
Bra013838	proteasome regulatory subunit	1164	20	0	0.9375	23	P:photomorphogenesis; P:root hair elongation; P:DNA endoreduplication; P:trichome morphogenesis; C:proteasome regulatory particle, lid subcomplex; P:response to cytokinin; P:proteasome core complex assembly; C:plasma membrane; P:regulation of unidimensional cell growth; P:regulation of cell division; C:nucleus; P:fatty acid beta-oxidation; P:proteasome-mediated ubiquitin-dependent protein catabol…	-	Coil (COILS); IPR000717 (SMART); IPR000717 (PFAM); IPR019585 (PFAM); IPR011991 (G3DSA:1.10.10.GENE3D); PTHR14145 (PANTHER); PTHR14145:SF1 (PANTHER); SSF46785 (SUPERFAMILY)
Bra013848	sumo-activating enzyme subunit 1b	969	20	0	0.8845	4	C:nucleus; F:SUMO activating enzyme activity; F:protein binding; P:protein sumoylation	-	IPR000594 (PFAM); IPR016040 (G3DSA:3.40.50.GENE3D); PTHR10953 (PANTHER); IPR009036 (SUPERFAMILY)
Bra014002	adenosylhomocysteinase s-adenosyl-l-homocysteine hydrolase	1437	20	0	0.982	29	P:response to salt stress; P:embryo development ending in seed dormancy; P:Golgi organization; P:photorespiration; C:Golgi apparatus; C:vacuolar membrane; P:methylation-dependent chromatin silencing; F:nucleotide binding; P:regulation of transport; P:water transport; C:plasmodesma; F:copper ion binding; C:apoplast; P:calcium ion transport; P:cysteine biosynthetic process; C:cytosol; P:response to…	EC:3.3.1.1	IPR015878 (SMART); IPR000043 (PIRSF); IPR000043 (SMART); IPR000043 (PFAM); IPR015878 (PFAM); IPR000043 (TIGRFAM); G3DSA:3.40.50.1480 (GENE3D); G3DSA:3.40.50.1480 (GENE3D); IPR016040 (G3DSA:3.40.50.GENE3D); IPR000043 (PANTHER); IPR020082 (PROSITE_PATTERNS); IPR020082 (PROSITE_PATTERNS); IPR000043 (HAMAP); SSF51735 (SUPERFAMILY); SSF52283 (SUPERFAMILY)
Bra014069	gamma carbonic anhydrase mitochondrial-like	717	20	1e-128	0.745	10	C:mitochondrial respiratory chain complex I; C:chloroplast; F:protein binding; P:response to salt stress; P:starch biosynthetic process; P:regulation of reactive oxygen species metabolic process; P:photorespiration; F:carbonate dehydratase activity; P:protein homotrimerization; P:anther dehiscence	EC:4.2.1.1	Coil (COILS); G3DSA:2.160.10.10 (GENE3D); IPR001451 (PFAM); PTHR13061 (PANTHER); PTHR13061:SF0 (PANTHER); IPR011004 (SUPERFAMILY)
Bra014136	protein argonaute 1	3240	20	0	0.903	41	P:cell adhesion; P:auxin metabolic process; P:adaxial/abaxial pattern specification; P:determination of bilateral symmetry; P:methylation-dependent chromatin silencing; F:endoribonuclease activity; P:flower morphogenesis; P:response to auxin; P:cell division; F:translation initiation factor activity; P:auxin polar transport; P:regulation of cell differentiation; P:response to far red light; P:act…	-	IPR003165 (SMART); IPR003100 (SMART); IPR003165 (PFAM); G3DSA:2.170.260.10 (GENE3D); IPR012337 (G3DSA:3.30.420.GENE3D); IPR014811 (PFAM); IPR003100 (PFAM); IPR024357 (PFAM); G3DSA:3.40.50.2300 (GENE3D); PTHR22891:SF25 (PANTHER); PTHR22891 (PANTHER); IPR003100 (PROSITE_PROFILES); IPR003165 (PROSITE_PROFILES); IPR003100 (SUPERFAMILY); IPR012337 (SUPERFAMILY)
Bra014158	chorismate synthase	1326	20	0	0.916	11	C:chloroplast stroma; P:coumarin biosynthetic process; P:aromatic amino acid family biosynthetic process; F:chorismate synthase activity; P:embryo development ending in seed dormancy; P:response to wounding; P:chorismate biosynthetic process; P:shikimate biosynthetic process; C:nucleolus; P:amino acid transport; P:N-terminal protein myristoylation	EC:4.2.3.5	IPR000453 (PFAM); IPR000453 (TIGRFAM); IPR000453 (G3DSA:3.60.150.GENE3D); IPR000453 (PANTHER); PTHR21085:SF2 (PANTHER); IPR020541 (PROSITE_PATTERNS); IPR020541 (PROSITE_PATTERNS); IPR020541 (PROSITE_PATTERNS); IPR000453 (HAMAP); IPR000453 (SUPERFAMILY)
Bra014246	phytochrome-associated serine threonine-protein phosphatase-like	1044	20	0	0.8605	10	F:protein serine/threonine phosphatase activity; C:nucleus; P:toxin catabolic process; F:metal ion binding; C:cytoplasm; P:embryo development ending in seed dormancy; F:protein serine/threonine kinase activity; C:protein phosphatase type 2A complex; P:glucose catabolic process; P:negative regulation of flower development	EC:2.7.11	IPR006186 (PRINTS); IPR006186 (SMART); IPR029052 (G3DSA:3.60.21.GENE3D); IPR004843 (PFAM); PTHR11668 (PANTHER); PTHR11668:SF24 (PANTHER); IPR006186 (PROSITE_PATTERNS); NON_CYTOPLASMIC_DOMAIN (PHOBIUS); TRANSMEMBRANE (PHOBIUS); CYTOPLASMIC_DOMAIN (PHOBIUS); IPR029052 (SUPERFAMILY)
Bra014487	phosphoglycerate mutase family protein	822	20	1.6e-170	0.81	9	C:nucleus; P:response to molecule of bacterial origin; C:chloroplast; P:systemic acquired resistance; C:cytosol; P:salicylic acid mediated signaling pathway; P:salicylic acid biosynthetic process; P:negative regulation of defense response; P:response to endoplasmic reticulum stress	-	IPR012398 (PIRSF); IPR013078 (PFAM); IPR029033 (G3DSA:3.40.50.GENE3D); PTHR16469 (PANTHER); IPR029033 (SUPERFAMILY)
Bra014505	eukaryotic translation initiation factor 4g	4971	20	0	0.7215	12	F:translation initiation factor activity; F:DNA binding; P:RNA metabolic process; P:response to abscisic acid; F:protein binding; C:cytoplasm; P:cytokinesis by cell plate formation; P:microtubule cytoskeleton organization; P:gravitropism; P:translational initiation; P:response to virus; C:extracellular region	-	Coil (COILS); IPR003890 (SMART); IPR003891 (SMART); IPR016021 (G3DSA:1.25.40.GENE3D); IPR003891 (PFAM); IPR016021 (G3DSA:1.25.40.GENE3D); IPR003890 (PFAM); PTHR23253 (PANTHER); PTHR23253:SF26 (PANTHER); IPR003891 (PROSITE_PROFILES); IPR016024 (SUPERFAMILY); IPR016024 (SUPERFAMILY)
Bra014600	tbcc domain-containing protein 1-like	1782	20	0	0.849	3	C:nucleus; P:cell morphogenesis; C:cytosol	-	Coil (COILS); IPR006599 (SMART); IPR016098 (G3DSA:2.160.20.GENE3D); IPR012945 (PFAM); PTHR16052 (PANTHER); IPR017901 (PROSITE_PROFILES)
Bra014616	adenylosuccinate synthetase	1473	20	0	0.9075	9	F:magnesium ion binding; C:chloroplast stroma; F:GTP binding; P:'de novo' AMP biosynthetic process; F:adenylosuccinate synthase activity; P:pyrimidine ribonucleotide biosynthetic process; C:apoplast; C:cytosol; P:response to cadmium ion	EC:6.3.4.4	IPR001114 (SMART); G3DSA:1.10.300.10 (GENE3D); IPR001114 (PFAM); IPR001114 (TIGRFAM); G3DSA:3.40.440.10 (GENE3D); G3DSA:3.90.170.10 (GENE3D); IPR001114 (PANTHER); IPR018220 (PROSITE_PATTERNS); IPR018220 (PROSITE_PATTERNS); IPR001114 (HAMAP); IPR027417 (SUPERFAMILY)
Bra014744	triosephosphate isomerase	765	20	2e-161	0.9365	28	C:chloroplast stroma; P:response to zinc ion; P:response to salt stress; P:Golgi organization; P:photorespiration; C:Golgi apparatus; C:vacuolar membrane; P:water transport; C:plasmodesma; F:copper ion binding; P:cellular carbohydrate metabolic process; C:apoplast; P:cysteine biosynthetic process; C:cytosol; P:response to misfolded protein; P:gluconeogenesis; P:response to temperature stimulus; P…	EC:5.3.1.1	IPR000652 (PFAM); IPR013785 (G3DSA:3.20.20.GENE3D); IPR000652 (TIGRFAM); IPR000652 (PANTHER); PTHR21139:SF1 (PANTHER); IPR020861 (PROSITE_PATTERNS); IPR000652 (PROSITE_PROFILES); IPR022896 (HAMAP); IPR000652 (SUPERFAMILY)
Bra014828	mevalonate diphosphate decarboxylase	1260	20	0	0.915	9	F:ATP binding; F:protein homodimerization activity; P:isopentenyl diphosphate biosynthetic process, mevalonate pathway; P:acetyl-CoA biosynthetic process; P:brassinosteroid biosynthetic process; C:cytosol; F:diphosphomevalonate decarboxylase activity; P:sterol biosynthetic process; P:pentacyclic triterpenoid biosynthetic process	EC:4.1.1.33	IPR005935 (PIRSF); IPR006204 (PFAM); IPR014721 (G3DSA:3.30.230.GENE3D); IPR005935 (TIGRFAM); IPR013750 (G3DSA:3.30.70.GENE3D); IPR005935 (PANTHER); PTHR10977:SF2 (PANTHER); IPR020568 (SUPERFAMILY); IPR013750 (SUPERFAMILY)
Bra014858	40s ribosomal protein s21	249	20	3.2e-50	0.9315	8	P:endonucleolytic cleavage to generate mature 3'-end of SSU-rRNA from (SSU-rRNA, 5.8S rRNA, LSU-rRNA); F:structural constituent of ribosome; P:protein sumoylation; C:cytosolic small ribosomal subunit; P:plant-type cell wall organization; P:endonucleolytic cleavage in ITS1 to separate SSU-rRNA from 5.8S rRNA and LSU-rRNA from tricistronic rRNA transcript (SSU-rRNA, 5.8S rRNA, LSU-rRNA); P:translat…	-	IPR001931 (PIRSF); IPR001931 (PFAM); IPR001931 (PANTHER); IPR018279 (PROSITE_PATTERNS)
Bra014871	phospholipase d-gamma	2544	20	0	0.881	15	P:response to aluminum ion; C:cytosolic ribosome; P:embryo development ending in seed dormancy; P:phospholipid catabolic process; F:phospholipase D activity; F:N-acylphosphatidylethanolamine-specific phospholipase D activity; C:plasma membrane; P:membrane lipid metabolic process; P:response to oxidative stress; F:phosphatidylinositol-4,5-bisphosphate binding; P:defense response to bacterium, inco…	EC:3.1.4.4	IPR000008 (SMART); IPR001736 (SMART); IPR011402 (PIRSF); G3DSA:3.30.870.10 (GENE3D); IPR000008 (PFAM); IPR000008 (G3DSA:2.60.40.GENE3D); IPR001736 (PFAM); IPR024632 (PFAM); IPR015679 (PANTHER); PTHR18896:SF15 (PANTHER); IPR001736 (PROSITE_PROFILES); IPR001736 (PROSITE_PROFILES); IPR000008 (PROSITE_PROFILES); SSF56024 (SUPERFAMILY); SSF56024 (SUPERFAMILY); IPR000008 (SUPERFAMILY)
Bra014965	endo- -beta-d-glucanase-like	720	20	3.6e-146	0.852	12	C:nucleus; P:water transport; P:response to salt stress; P:response to temperature stimulus; P:Golgi organization; F:carboxymethylenebutenolidase activity; P:glycolytic process; C:apoplast; C:cytosol; P:response to cadmium ion; C:plasma membrane; P:hyperosmotic response	EC:3.1.1.45	IPR002925 (PFAM); IPR029058 (G3DSA:3.40.50.GENE3D); PTHR17630:SF44 (PANTHER); PTHR17630 (PANTHER); IPR029058 (SUPERFAMILY)
Bra014984	s-adenosyl l-homocystein hydrolase	1458	20	0	0.969	29	P:response to salt stress; P:embryo development ending in seed dormancy; P:Golgi organization; P:photorespiration; C:Golgi apparatus; C:vacuolar membrane; P:methylation-dependent chromatin silencing; F:nucleotide binding; P:regulation of transport; P:water transport; C:plasmodesma; F:copper ion binding; C:apoplast; P:calcium ion transport; P:cysteine biosynthetic process; C:cytosol; P:response to…	EC:3.3.1.1	IPR015878 (SMART); IPR000043 (PIRSF); IPR000043 (SMART); IPR015878 (PFAM); IPR000043 (PFAM); G3DSA:3.40.50.1480 (GENE3D); IPR016040 (G3DSA:3.40.50.GENE3D); IPR000043 (TIGRFAM); IPR000043 (PANTHER); IPR020082 (PROSITE_PATTERNS); IPR020082 (PROSITE_PATTERNS); IPR000043 (HAMAP); SSF51735 (SUPERFAMILY); SSF52283 (SUPERFAMILY); SSF52283 (SUPERFAMILY)
Bra015099	acyl-acp thioesterase	1089	20	0	0.8525	6	C:chloroplast; F:myristoyl-[acyl-carrier-protein] hydrolase activity; F:palmitoyl-[acyl-carrier-protein] hydrolase activity; F:oleoyl-[acyl-carrier-protein] hydrolase activity; P:fatty acid biosynthetic process; F:ACP phosphopantetheine attachment site binding involved in fatty acid biosynthetic process	EC:3.1.2.14	IPR029069 (G3DSA:3.10.129.GENE3D); IPR002864 (PFAM); PTHR31727 (PANTHER); PTHR31727:SF0 (PANTHER); IPR029069 (SUPERFAMILY); IPR029069 (SUPERFAMILY)
Bra015357	ubiquitin-associated ts-n domain-containing protein	3363	20	0	0.863	6	F:zinc ion binding; C:chloroplast; F:protein binding; P:protein glycosylation; C:cytosol; P:protein targeting to vacuole	-	Coil (COILS); Coil (COILS); IPR015940 (SMART); IPR006567 (SMART); PF14432 (PFAM); IPR011990 (G3DSA:1.25.40.GENE3D); IPR002885 (PFAM); IPR002885 (PFAM); IPR018997 (PFAM); IPR000449 (PFAM); IPR002885 (TIGRFAM); G3DSA:1.10.8.10 (GENE3D); PTHR24015 (PANTHER); PTHR24015:SF239 (PANTHER); IPR007087 (PROSITE_PATTERNS); IPR007087 (PROSITE_PATTERNS); IPR002885 (PROSITE_PROFILES); IPR002885 (PROSITE_PROFILE…
Bra015547	Uncharacterized protein	1086	20	0	0.861	1	C:chloroplast	-	Coil (COILS); IPR009770 (PFAM); PTHR31136:SF1 (PANTHER); PTHR31136 (PANTHER)
Bra015567	udp-glucoronosyl udp-glucosyl transferase family protein	1434	20	0	0.7235	10	F:quercetin 3-O-glucosyltransferase activity; F:quercetin 7-O-glucosyltransferase activity; P:iron ion transport; F:quercetin 3'-O-glucosyltransferase activity; P:metabolic process; P:nitrate transport; P:ethylene-activated signaling pathway; P:cellular response to iron ion starvation; P:root hair cell differentiation; P:response to nitrate	-	IPR002213 (PFAM); G3DSA:3.40.50.2000 (GENE3D); IPR002213 (PANTHER); PTHR11926:SF184 (PANTHER); IPR002213 (PROSITE_PATTERNS); SSF53756 (SUPERFAMILY)
Bra015883	adp-glucose pyrophosphorylase family protein	1242	20	0	0.925	5	C:peroxisome; C:cytosol; P:response to cadmium ion; P:biosynthetic process; F:mannose-1-phosphate guanylyltransferase activity	EC:2.7.7.13	IPR029044 (G3DSA:3.90.550.GENE3D); IPR005835 (PFAM); G3DSA:2.160.10.10 (GENE3D); IPR001451 (PFAM); PTHR22572:SF85 (PANTHER); PTHR22572 (PANTHER); IPR029044 (SUPERFAMILY)
Bra016008	gdp-l-fucose synthase 2	945	20	0	0.931	15	P:divalent metal ion transport; C:extracellular region; P:L-fucose biosynthetic process; P:oligopeptide transport; F:nucleotide binding; F:coenzyme binding; F:oxalate oxidase activity; C:cytoplasm; P:'de novo' GDP-L-fucose biosynthetic process; P:oxidation-reduction process; C:extracellular matrix; P:cellular cation homeostasis; P:L-ascorbic acid biosynthetic process; P:stomatal complex morphogen…	EC:1.2.3.4; EC:1.1.1.271	IPR001509 (PFAM); IPR016040 (G3DSA:3.40.50.GENE3D); G3DSA:3.90.25.10 (GENE3D); PTHR10366 (PANTHER); PTHR10366:SF246 (PANTHER); IPR028614 (HAMAP); SSF51735 (SUPERFAMILY)
Bra016199	coiled-coil domain-containing protein 124-like	819	20	1.6e-90	0.9235	10	P:proteasome-mediated ubiquitin-dependent protein catabolic process; P:membrane fusion; P:vesicle-mediated transport; C:cytoplasm; P:positive regulation of cell proliferation; P:endosomal transport; P:response to symbiotic fungus; P:proteasome assembly; P:protein targeting to vacuole; P:response to misfolded protein	-	Coil (COILS); Coil (COILS); Coil (COILS); IPR010422 (PFAM); PTHR21680:SF0 (PANTHER); PTHR21680 (PANTHER)
Bra016293	probable methyltransferase pmt2-like	1836	20	0	0.897	6	C:trans-Golgi network; C:endosome; C:membrane; C:Golgi apparatus; F:methyltransferase activity; P:methylation	-	IPR029063 (G3DSA:3.40.50.GENE3D); IPR004159 (PFAM); IPR029063 (G3DSA:3.40.50.GENE3D); PTHR10108:SF776 (PANTHER); PTHR10108 (PANTHER); CYTOPLASMIC_DOMAIN (PHOBIUS); NON_CYTOPLASMIC_DOMAIN (PHOBIUS); TRANSMEMBRANE (PHOBIUS); IPR029063 (SUPERFAMILY); IPR029063 (SUPERFAMILY); TMhelix (TMHMM)
Bra016305	uncharacterized glycine-rich protein	1224	20	0	0.6985	3	C:chloroplast; C:cytosol; P:glucose catabolic process	-	Coil (COILS)
Bra016434	dnaj heat shock n-terminal domain-containing protein	1116	20	0	0.8415	7	F:heat shock protein binding; P:endoplasmic reticulum unfolded protein response; F:unfolded protein binding; C:Golgi apparatus; P:protein folding; P:Golgi vesicle transport; P:lateral root development	-	IPR001623 (SMART); IPR001623 (PFAM); IPR026894 (PFAM); IPR001623 (G3DSA:1.10.287.GENE3D); IPR001623 (G3DSA:1.10.287.GENE3D); PTHR24076:SF80 (PANTHER); PTHR24076 (PANTHER); IPR001623 (PROSITE_PROFILES); IPR001623 (SUPERFAMILY)
Bra016502	transcription factor apfi family protein	810	20	1.8e-174	0.91	12	C:mitochondrial respiratory chain complex I; P:starch biosynthetic process; P:response to salt stress; P:pentose-phosphate shunt; P:photorespiration; F:carbonate dehydratase activity; P:response to cadmium ion; F:transferase activity; P:proteasome core complex assembly; P:response to misfolded protein; P:ubiquitin-dependent protein catabolic process; P:second-messenger-mediated signaling	EC:4.2.1.1	IPR001451 (PFAM); G3DSA:2.160.10.10 (GENE3D); PTHR13061 (PANTHER); PTHR13061:SF0 (PANTHER); IPR011004 (SUPERFAMILY)
Bra016564	calcium-binding protein cml27	525	20	0	0.8135	4	C:nucleus; F:calcium ion binding; C:vacuole; C:plasma membrane	-	IPR002048 (SMART); PF13833 (PFAM); IPR011992 (G3DSA:1.10.238.GENE3D); IPR011992 (PFAM); PTHR10891:SF533 (PANTHER); PTHR10891 (PANTHER); IPR018247 (PROSITE_PATTERNS); IPR018247 (PROSITE_PATTERNS); IPR018247 (PROSITE_PATTERNS); IPR018247 (PROSITE_PATTERNS); IPR002048 (PROSITE_PROFILES); IPR002048 (PROSITE_PROFILES); IPR002048 (PROSITE_PROFILES); IPR002048 (PROSITE_PROFILES); SSF47473 (SUPERFAMILY)
Bra016570	wd-40 repeat protein	984	20	0	0.9495	29	P:maltodextrin transport; C:ATP-binding cassette (ABC) transporter complex, substrate-binding subunit-containing; C:cytosolic ribosome; P:response to salt stress; F:myosin heavy chain kinase activity; P:ribosome biogenesis; C:periplasmic space; C:nucleolus; P:root development; F:nucleotide binding; P:regulation of translation; C:chloroplast; P:shoot system development; P:cellular response to absc…	EC:2.7.11.7	IPR020472 (PRINTS); IPR001680 (SMART); IPR015943 (G3DSA:2.130.10.GENE3D); IPR001680 (PFAM); IPR015943 (G3DSA:2.130.10.GENE3D); PTHR19868 (PANTHER); PTHR19868:SF0 (PANTHER); IPR019775 (PROSITE_PATTERNS); IPR019775 (PROSITE_PATTERNS); IPR019775 (PROSITE_PATTERNS); IPR019775 (PROSITE_PATTERNS); IPR017986 (PROSITE_PROFILES); IPR001680 (PROSITE_PROFILES); IPR001680 (PROSITE_PROFILES); IPR001680 (PROSI…
Bra016589	d-3-phosphoglycerate chloroplastic-like	1866	20	0	0.888	15	C:chloroplast stroma; P:regulation of plant-type hypersensitive response; P:indoleacetic acid biosynthetic process; P:positive regulation of flavonoid biosynthetic process; P:L-serine biosynthetic process; P:protein targeting to membrane; P:defense response to bacterium; C:nucleus; P:tryptophan catabolic process; F:protein binding; F:NAD binding; F:phosphoglycerate dehydrogenase activity; C:cytos…	EC:1.1.1.95	G3DSA:3.30.70.260 (GENE3D); IPR016040 (G3DSA:3.40.50.GENE3D); IPR006236 (TIGRFAM); IPR006140 (PFAM); IPR002912 (PFAM); IPR029009 (G3DSA:3.30.1330.GENE3D); IPR006139 (PFAM); IPR016040 (G3DSA:3.40.50.GENE3D); IPR006236 (PTHR10996:PANTHER); PTHR10996 (PANTHER); IPR006140 (PROSITE_PATTERNS); IPR006140 (PROSITE_PATTERNS); IPR006140 (PROSITE_PATTERNS); IPR002912 (PROSITE_PROFILES); SSF55021 (SUPERFAMIL…
Bra016624	gtp-binding protein	651	20	6e-152	0.9275	11	F:GTP binding; P:nucleocytoplasmic transport; C:trans-Golgi network; P:hyperosmotic salinity response; P:vesicle-mediated transport; P:small GTPase mediated signal transduction; F:GTPase activity; P:obsolete GTP catabolic process; C:vacuolar membrane; P:intracellular protein transport; C:plasma membrane	-	IPR001806 (PRINTS); IPR003579 (SMART); IPR020849 (SMART); IPR002041 (SMART); IPR003578 (SMART); IPR001806 (PFAM); IPR005225 (TIGRFAM); IPR027417 (G3DSA:3.40.50.GENE3D); PTHR24073 (PANTHER); PTHR24073:SF432 (PANTHER); PS51419 (PROSITE_PROFILES); IPR027417 (SUPERFAMILY)
Bra016665	methyl-cpg-binding domain 10	1026	20	1.1e-69	0.8585	3	C:nucleus; C:cytosol; F:methyl-CpG binding	-	Coil (COILS); Coil (COILS); IPR001739 (PFAM); IPR001739 (G3DSA:3.30.890.GENE3D); IPR001739 (PROSITE_PROFILES); IPR016177 (SUPERFAMILY)
Bra016679	dynamin-related protein 1c	1845	20	0	0.945	11	P:pollen maturation; F:GTP binding; C:plasmodesma; C:cell cortex; F:GTPase activity; C:mitochondrion; P:obsolete GTP catabolic process; C:cell plate; P:D-xylose metabolic process; C:plasma membrane; P:mitochondrial fission	-	IPR022812 (PRINTS); IPR001401 (SMART); IPR003130 (SMART); IPR001401 (PFAM); IPR000375 (PFAM); IPR003130 (PFAM); IPR027417 (G3DSA:3.40.50.GENE3D); IPR022812 (PANTHER); PTHR11566:SF41 (PANTHER); IPR019762 (PROSITE_PATTERNS); IPR020850 (PROSITE_PROFILES); IPR027417 (SUPERFAMILY)
Bra016680	aspartate-semialdehyde dehydrogenase-like	1035	20	0	0.9105	13	P:methionine biosynthetic process; P:isoleucine biosynthetic process; C:chloroplast stroma; P:purine nucleotide biosynthetic process; P:lysine biosynthetic process via diaminopimelate; P:threonine biosynthetic process; F:aspartate-semialdehyde dehydrogenase activity; F:protein dimerization activity; F:N-acetyl-gamma-glutamyl-phosphate reductase activity; F:NADP binding; F:NAD binding; C:mitochond…	EC:1.2.1.38; EC:1.2.1.11	IPR012080 (PIRSF); IPR000534 (SMART); IPR005986 (TIGRFAM); IPR012280 (PFAM); IPR000534 (PFAM); G3DSA:3.30.360.10 (GENE3D); IPR016040 (G3DSA:3.40.50.GENE3D); PTHR10174 (PANTHER); IPR012080 (HAMAP); SSF55347 (SUPERFAMILY); SSF51735 (SUPERFAMILY)
Bra016687	phagocytic receptor 1b-like	1770	20	0	0.9455	8	C:trans-Golgi network; C:endosome; C:plasmodesma; C:integral component of membrane; C:Golgi apparatus; C:plant-type cell wall; C:vacuolar membrane; P:transport	-	IPR004240 (PFAM); IPR004240 (PANTHER); PTHR10766:SF14 (PANTHER); TRANSMEMBRANE (PHOBIUS); TRANSMEMBRANE (PHOBIUS); NON_CYTOPLASMIC_DOMAIN (PHOBIUS); CYTOPLASMIC_DOMAIN (PHOBIUS); TRANSMEMBRANE (PHOBIUS); CYTOPLASMIC_DOMAIN (PHOBIUS); SIGNAL_PEPTIDE (PHOBIUS); TRANSMEMBRANE (PHOBIUS); SIGNAL_PEPTIDE_N_REGION (PHOBIUS); SIGNAL_PEPTIDE_C_REGION (PHOBIUS); NON_CYTOPLASMIC_DOMAIN (PHOBIUS); CYTOPLASMI…
Bra016735	erd12 protein	750	20	2.1e-144	0.835	22	C:chloroplast stroma; P:regulation of plant-type hypersensitive response; P:response to salt stress; P:jasmonic acid biosynthetic process; C:chloroplast envelope; P:response to wounding; P:response to jasmonic acid; P:salicylic acid mediated signaling pathway; P:response to desiccation; F:allene-oxide cyclase activity; P:negative regulation of programmed cell death; C:vacuolar membrane; P:protein…	EC:5.3.99.6	IPR009410 (PFAM); PTHR31843 (PANTHER); PTHR31843:SF1 (PANTHER); SIGNAL_PEPTIDE_N_REGION (PHOBIUS); SIGNAL_PEPTIDE_C_REGION (PHOBIUS); NON_CYTOPLASMIC_DOMAIN (PHOBIUS); SIGNAL_PEPTIDE (PHOBIUS); SIGNAL_PEPTIDE_H_REGION (PHOBIUS); SSF141493 (SUPERFAMILY)
Bra016748	peptide chain release factor erf subunit 1	1308	20	0	0.964	5	P:translational termination; C:cytosol; C:translation release factor complex; C:plasma membrane; F:translation release factor activity, codon specific	-	IPR005141 (PFAM); IPR005140 (PFAM); IPR029064 (G3DSA:3.30.1330.GENE3D); IPR005142 (PFAM); IPR024049 (G3DSA:3.30.960.GENE3D); G3DSA:3.30.420.60 (GENE3D); IPR004403 (TIGRFAM); PTHR10113:SF7 (PANTHER); IPR004403 (PANTHER); IPR029064 (SUPERFAMILY); IPR024049 (SUPERFAMILY); SSF53137 (SUPERFAMILY)
Bra016810	aminomethyltransferase	1230	20	0	0.932	23	P:carotenoid biosynthetic process; P:regulation of meristem growth; C:chloroplast stroma; C:cytosolic ribosome; F:transaminase activity; P:regulation of cell size; C:chloroplast envelope; C:chloroplast thylakoid; P:pattern specification process; P:response to cadmium ion; F:aminomethyltransferase activity; P:glycine catabolic process; P:chloroplast organization; P:hydrogen peroxide catabolic proc…	EC:2.1.2.10	IPR028896 (PIRSF); IPR027266 (G3DSA:3.30.1360.GENE3D); IPR013977 (PFAM); G3DSA:3.30.70.1400 (GENE3D); IPR006222 (PFAM); IPR006223 (TIGRFAM); IPR013977 (G3DSA:2.40.30.GENE3D); PTHR13847 (PANTHER); IPR006223 (PTHR13847:PANTHER); SSF103025 (SUPERFAMILY); IPR029043 (SUPERFAMILY)
Bra016833	dna-directed rna polymerases and iii subunit rpabc5-like	216	20	4.1e-44	0.946	7	F:DNA binding; F:zinc ion binding; F:DNA-directed RNA polymerase activity; C:DNA-directed RNA polymerase V complex; P:transcription, DNA-templated; C:DNA-directed RNA polymerase IV complex; C:DNA-directed RNA polymerase II, core complex	EC:2.7.7.6	IPR000268 (PIRSF); IPR000268 (PFAM); IPR009057 (G3DSA:1.10.10.GENE3D); PTHR23413 (PANTHER); IPR020789 (PROSITE_PATTERNS); IPR023580 (SUPERFAMILY)
Bra016856	serine threonine-protein phosphatase 5	2112	20	0	0.865	15	F:tetrapyrrole binding; C:nuclear speck; P:protein dephosphorylation; P:negative regulation of chlorophyll biosynthetic process; P:response to cadmium ion; F:protein serine/threonine phosphatase activity; P:nucleocytoplasmic transport; C:nuclear membrane; C:plasmodesma; F:protein binding; F:metal ion binding; C:integral component of endoplasmic reticulum membrane; P:red or far-red light signaling…	-	Coil (COILS); IPR006186 (PRINTS); IPR006186 (SMART); IPR019734 (SMART); IPR004345 (PFAM); IPR013235 (PFAM); IPR029052 (G3DSA:3.60.21.GENE3D); IPR001440 (PFAM); IPR011990 (G3DSA:1.25.40.GENE3D); IPR004843 (PFAM); PF13414 (PFAM); IPR011236 (PTHR11668:PANTHER); PTHR11668 (PANTHER); NON_CYTOPLASMIC_DOMAIN (PHOBIUS); CYTOPLASMIC_DOMAIN (PHOBIUS); CYTOPLASMIC_DOMAIN (PHOBIUS); TRANSMEMBRANE (PHOBIUS); …
Bra017049	e3 ubiquitin-protein ligase hos1-like	2823	20	0	0.693	28	P:seed dormancy process; P:lipid storage; P:embryo development ending in seed dormancy; P:sugar mediated signaling pathway; P:meristem structural organization; P:post-translational protein modification; P:methylation-dependent chromatin silencing; P:mitotic G2 phase; P:regulation of flower development; P:positive regulation of transcription, DNA-templated; P:histone methylation; P:protein deubiqu…	EC:6.3.2.19	IPR025151 (PFAM); PTHR10044 (PANTHER); PTHR10044:SF96 (PANTHER); IPR001841 (PROSITE_PROFILES)
Bra017103	annexin d4-like	963	20	0	0.77	10	P:response to cold; C:chloroplast; P:response to heat; C:plasmodesma; P:response to abscisic acid; P:response to salt stress; F:calcium ion binding; P:response to water deprivation; C:cell surface; F:calcium-dependent phospholipid binding	-	IPR001464 (PRINTS); IPR018502 (SMART); IPR018502 (G3DSA:1.10.220.GENE3D); IPR018502 (G3DSA:1.10.220.GENE3D); IPR018502 (G3DSA:1.10.220.GENE3D); IPR018502 (PFAM); PTHR10502:SF104 (PANTHER); PTHR10502 (PANTHER); SSF47874 (SUPERFAMILY)
Bra017182	arginine biosynthesis bifunctional protein	1410	20	0	0.849	6	C:chloroplast stroma; F:glutamate N-acetyltransferase activity; P:arginine biosynthetic process; P:pyrimidine ribonucleotide biosynthetic process; C:mitochondrion; F:acetyl-CoA:L-glutamate N-acetyltransferase activity	EC:2.3.1.1; EC:2.3.1.35	IPR016117 (G3DSA:3.60.70.GENE3D); IPR002813 (TIGRFAM); IPR002813 (PFAM); IPR002813 (PANTHER); PTHR23100:SF0 (PANTHER); IPR002813 (HAMAP); IPR016117 (SUPERFAMILY)
Bra017436	protein vac14 homolog	2205	20	0	0.8815	6	F:kinase activator activity; P:positive regulation of phosphorylation; C:PAS complex; P:regulation of lipid kinase activity; C:cytosol; F:binding	-	PF12755 (PFAM); IPR021841 (PFAM); IPR011989 (G3DSA:1.25.10.GENE3D); IPR026825 (PANTHER); PTHR16023:SF0 (PANTHER); IPR021133 (PROSITE_PROFILES); IPR016024 (SUPERFAMILY)
Bra017497	ras-related small gtp-binding protein	609	20	3.5e-147	0.9655	15	P:pollen tube growth; P:small GTPase mediated signal transduction; P:obsolete GTP catabolic process; P:pollen development; C:Golgi apparatus; P:intracellular protein transport; C:vacuole; P:N-terminal protein myristoylation; C:plasma membrane; F:GTP binding; P:nucleocytoplasmic transport; C:plasmodesma; F:GTPase activity; C:cytosol; P:response to chitin	-	IPR001806 (PRINTS); IPR002041 (SMART); IPR003579 (SMART); IPR003578 (SMART); IPR020849 (SMART); IPR024156 (SMART); IPR001806 (PFAM); IPR027417 (G3DSA:3.40.50.GENE3D); IPR005225 (TIGRFAM); PTHR24073 (PANTHER); PTHR24073:SF455 (PANTHER); PS51419 (PROSITE_PROFILES); IPR027417 (SUPERFAMILY)
Bra017699	o-methyltransferase-like protein	1101	20	0	0.72	5	C:nucleus; F:O-methyltransferase activity; C:cytosol; F:protein dimerization activity; P:methylation	EC:2.1.1	IPR016461 (PIRSF); IPR001077 (PFAM); IPR012967 (PFAM); IPR029063 (G3DSA:3.40.50.GENE3D); IPR011991 (G3DSA:1.10.10.GENE3D); PTHR11746:SF68 (PANTHER); PTHR11746 (PANTHER); SSF46785 (SUPERFAMILY); IPR029063 (SUPERFAMILY)
Bra017710	ankyrin repeat domain-containing protein 2	1053	20	0	0.817	13	P:gluconeogenesis; P:response to salt stress; P:glycolytic process; P:regulation of transcription, DNA-templated; P:protein targeting to chloroplast; P:response to cadmium ion; P:protein folding; C:plasma membrane; P:defense response to bacterium, incompatible interaction; C:nucleus; F:protein binding; P:vegetative to reproductive phase transition of meristem; C:integral component of chloroplast …	-	IPR002110 (SMART); IPR020683 (PFAM); IPR020683 (G3DSA:1.25.40.GENE3D); PTHR24193 (PANTHER); IPR002110 (PROSITE_PROFILES); IPR002110 (PROSITE_PROFILES); IPR020683 (PROSITE_PROFILES); IPR020683 (SUPERFAMILY)
Bra017781	minor allergen	798	20	1.9e-117	0.8735	6	P:negative regulation of transcription, DNA-templated; F:FMN binding; C:cytoplasm; F:oxidoreductase activity; P:oxidation-reduction process; C:plasma membrane	-	IPR029039 (G3DSA:3.40.50.GENE3D); IPR010089 (TIGRFAM); IPR005025 (PFAM); PTHR30546:SF3 (PANTHER); PTHR30546 (PANTHER); IPR008254 (PROSITE_PROFILES); IPR010089 (HAMAP); IPR029039 (SUPERFAMILY)
Bra017796	l-ascorbate oxidase homolog	1623	20	0	0.834	6	F:copper ion binding; P:oxidation-reduction process; P:floral organ abscission; C:extracellular region; F:L-ascorbate oxidase activity; F:pectinesterase activity	EC:3.1.1.11; EC:1.10.3.3	IPR008972 (G3DSA:2.60.40.GENE3D); IPR011706 (PFAM); IPR001117 (PFAM); IPR011707 (PFAM); IPR008972 (G3DSA:2.60.40.GENE3D); IPR008972 (G3DSA:2.60.40.GENE3D); PTHR11709:SF26 (PANTHER); PTHR11709 (PANTHER); NON_CYTOPLASMIC_DOMAIN (PHOBIUS); SIGNAL_PEPTIDE_H_REGION (PHOBIUS); SIGNAL_PEPTIDE_N_REGION (PHOBIUS); SIGNAL_PEPTIDE_C_REGION (PHOBIUS); SIGNAL_PEPTIDE (PHOBIUS); SignalP-noTM (SIGNALP_EUK); IPR…
Bra017799	patatin group a-3-like	1239	20	0	0.8105	4	P:response to abscisic acid; P:lipid metabolic process; F:nutrient reservoir activity; F:phospholipase activity	EC:3.1.1	G3DSA:3.40.1090.10 (GENE3D); IPR002641 (PFAM); PTHR32176 (PANTHER); IPR016035 (SUPERFAMILY)
Bra017986	ser arg-rich protein 34a	855	20	3.4e-101	0.877	5	F:nucleotide binding; P:RNA splicing; F:RNA binding; C:cytosol; C:nucleolus	-	IPR000504 (SMART); IPR012677 (G3DSA:3.30.70.GENE3D); IPR000504 (PFAM); IPR012677 (G3DSA:3.30.70.GENE3D); PTHR10548 (PANTHER); IPR000504 (PROSITE_PROFILES); IPR000504 (PROSITE_PROFILES); SSF54928 (SUPERFAMILY)
Bra018028	membrane-associated progesterone binding protein 3	669	20	3.9e-99	0.8135	14	P:indoleacetic acid biosynthetic process; F:2-alkenal reductase [NAD(P)] activity; C:endoplasmic reticulum; C:Golgi apparatus; P:electron transport chain; F:steroid binding; P:defense response to bacterium; P:response to ethylene; C:plasma membrane; C:chloroplast thylakoid membrane; F:heme binding; C:nucleus; P:ER to Golgi vesicle-mediated transport; P:negative regulation of cell growth	EC:1.3.1.74	IPR001199 (PFAM); IPR001199 (G3DSA:3.10.120.GENE3D); PTHR10281:SF37 (PANTHER); PTHR10281 (PANTHER); CYTOPLASMIC_DOMAIN (PHOBIUS); NON_CYTOPLASMIC_DOMAIN (PHOBIUS); TRANSMEMBRANE (PHOBIUS); IPR001199 (SUPERFAMILY); TMhelix (TMHMM)
Bra018085	enhanced disease susceptibility 1	1803	20	0	0.733	29	P:regulation of multi-organism process; P:regulation of plant-type hypersensitive response; P:detection of biotic stimulus; P:salicylic acid biosynthetic process; P:negative regulation of programmed cell death; P:aerenchyma formation; P:MAPK cascade; C:chloroplast; P:response to hypoxia; P:respiratory burst involved in defense response; P:regulation of hydrogen peroxide metabolic process; P:defen…	EC:3.1.1.3	IPR002921 (PFAM); IPR029058 (G3DSA:3.40.50.GENE3D); PTHR21493 (PANTHER); PTHR21493:SF94 (PANTHER); IPR029058 (SUPERFAMILY)
Bra018130	alpha beta-hydrolases superfamily protein	798	20	8.1e-161	0.864	3	P:metabolic process; C:cytosol; F:peptidase activity	-	IPR029058 (G3DSA:3.40.50.GENE3D); IPR029059 (PFAM); PTHR10992:SF755 (PANTHER); PTHR10992 (PANTHER); IPR029058 (SUPERFAMILY)
Bra018379	tubulin beta-7 chain	1350	20	0	0.9905	21	P:regulation of meristem growth; P:gluconeogenesis; P:cytoskeleton organization; P:response to salt stress; P:obsolete GTP catabolic process; C:Golgi apparatus; P:response to cadmium ion; F:structural constituent of cytoskeleton; P:microtubule-based movement; C:vacuole; C:plasma membrane; C:microtubule; F:GTP binding; P:protein polymerization; F:protein binding; C:plasmodesma; C:tubulin complex; …	-	Coil (COILS); IPR002453 (PRINTS); IPR000217 (PRINTS); IPR003008 (SMART); IPR018316 (SMART); IPR003008 (G3DSA:3.40.50.GENE3D); IPR023123 (G3DSA:1.10.287.GENE3D); IPR018316 (G3DSA:3.30.1330.GENE3D); IPR003008 (PFAM); IPR018316 (PFAM); IPR000217 (PANTHER); PTHR11588:SF66 (PANTHER); IPR013838 (PROSITE_PATTERNS); IPR017975 (PROSITE_PATTERNS); IPR008280 (SUPERFAMILY); IPR003008 (SUPERFAMILY)
Bra018550	pre-mrna-splicing factor sf2	786	20	2.3e-81	0.7825	19	C:nuclear speck; P:leaf senescence; P:nuclear-transcribed mRNA catabolic process; P:regulation of transcription, DNA-templated; C:interchromatin granule; P:defense response to bacterium; C:vacuole; C:plasma membrane; P:mRNA splicing, via spliceosome; F:nucleotide binding; P:response to cold; F:calmodulin binding; F:RNA binding; C:plasmodesma; C:mitochondrion; P:stomatal movement; P:defense respon…	-	IPR000504 (SMART); IPR012677 (G3DSA:3.30.70.GENE3D); IPR012677 (G3DSA:3.30.70.GENE3D); IPR000504 (PFAM); PTHR10548 (PANTHER); IPR000504 (PROSITE_PROFILES); SSF54928 (SUPERFAMILY)
Bra018595	histone h2a	429	20	6.8e-62	0.96	7	P:cell proliferation; P:RNA methylation; F:DNA binding; F:protein heterodimerization activity; C:nucleosome; C:nucleolus; P:nucleosome assembly	-	IPR002119 (PRINTS); IPR002119 (SMART); IPR009072 (G3DSA:1.10.20.GENE3D); IPR007125 (PFAM); PTHR23430:SF15 (PANTHER); PTHR23430 (PANTHER); IPR002119 (PROSITE_PATTERNS); IPR009072 (SUPERFAMILY)
Bra018643	bifunctional polymyxin resistance	1170	20	0	0.9525	6	C:nucleus; F:NAD binding; C:apoplast; P:nucleotide-sugar biosynthetic process; C:cytosol; F:UDP-glucuronate decarboxylase activity	EC:4.1.1.35	IPR016040 (G3DSA:3.40.50.GENE3D); IPR001509 (PFAM); G3DSA:3.90.25.10 (GENE3D); PTHR10366:SF216 (PANTHER); PTHR10366 (PANTHER); SSF51735 (SUPERFAMILY)
Bra018677	l-ascorbate peroxidase 1	918	20	4.4e-157	0.9585	30	C:chloroplast stroma; P:response to salt stress; P:embryo development ending in seed dormancy; P:Golgi organization; P:photorespiration; P:phenylpropanoid metabolic process; C:Golgi apparatus; P:cellular modified amino acid biosynthetic process; P:water transport; P:response to heat; C:plasmodesma; C:cytosol; P:response to misfolded protein; P:gluconeogenesis; P:glycolytic process; P:response to …	EC:1.11.1.11	Coil (COILS); IPR002207 (PRINTS); IPR002016 (PRINTS); G3DSA:1.10.420.10 (GENE3D); G3DSA:1.10.420.10 (GENE3D); G3DSA:1.10.520.10 (GENE3D); IPR002016 (PFAM); PTHR31356:SF5 (PANTHER); PTHR31356 (PANTHER); IPR019793 (PROSITE_PATTERNS); IPR019794 (PROSITE_PATTERNS); IPR002016 (PROSITE_PROFILES); IPR010255 (SUPERFAMILY)
Bra018694	uncharacterized oxidoreductase -like	999	20	1.4e-170	0.886	5	F:phosphogluconate dehydrogenase (decarboxylating) activity; P:pentose-phosphate shunt; F:NAD binding; C:mitochondrion; C:cytosol	EC:1.1.1.44	IPR015815 (PIRSF); IPR013328 (G3DSA:1.10.1040.GENE3D); IPR029154 (PFAM); IPR006115 (PFAM); IPR016040 (G3DSA:3.40.50.GENE3D); PTHR22981:SF58 (PANTHER); PTHR22981 (PANTHER); SignalP-TM (SIGNALP_GRAM_POSITIVE); SSF51735 (SUPERFAMILY); IPR008927 (SUPERFAMILY)
Bra018828	phosphatidylinositol 3-kinase family protein tor	7308	20	0	0.888	35	P:reciprocal meiotic recombination; F:drug binding; P:regulation of chromosome organization; P:phosphatidylinositol-3-phosphate biosynthetic process; P:cytokinesis by cell plate formation; P:cell adhesion; F:regulatory region DNA binding; F:protein self-association; P:positive regulation of embryonic development; P:meiotic DNA double-strand break formation; F:ATP binding; P:positive regulation of…	EC:2.7.1.137	Coil (COILS); IPR000403 (SMART); IPR000403 (G3DSA:1.10.1070.GENE3D); IPR011989 (G3DSA:1.25.10.GENE3D); PF13646 (PFAM); IPR003152 (PFAM); IPR024585 (PFAM); G3DSA:3.30.1010.10 (GENE3D); IPR009076 (PFAM); IPR003151 (PFAM); IPR000403 (PFAM); PTHR11139:SF9 (PANTHER); PTHR11139 (PANTHER); IPR018936 (PROSITE_PATTERNS); IPR018936 (PROSITE_PATTERNS); IPR000403 (PROSITE_PROFILES); IPR014009 (PROSITE_PROFIL…
Bra018831	aminotransferase class iv family protein	1080	20	0	0.8445	13	P:indoleacetic acid biosynthetic process; P:acetyl-CoA metabolic process; P:response to wounding; P:response to light stimulus; F:L-leucine transaminase activity; F:L-valine transaminase activity; P:toxin catabolic process; P:cysteine biosynthetic process; C:cytosol; P:glucosinolate biosynthetic process; F:methionine-oxo-acid transaminase activity; P:branched-chain amino acid metabolic process; F…	EC:2.6.1; EC:2.6.1.42	IPR005786 (PIRSF); G3DSA:3.30.470.10 (GENE3D); IPR001544 (PFAM); G3DSA:3.20.10.10 (GENE3D); IPR005786 (TIGRFAM); IPR001544 (PANTHER); PTHR11825:SF25 (PANTHER); IPR018300 (PROSITE_PATTERNS); IPR001544 (SUPERFAMILY)
Bra018912	rna-binding protein 8a-like	600	20	2.7e-89	0.8355	9	F:nucleotide binding; C:exon-exon junction complex; F:RNA binding; F:protein binding; C:nuclear body; C:cytoplasm; P:positive regulation of gene expression; P:RNA processing; C:nucleolus	-	IPR008111 (PRINTS); IPR000504 (SMART); IPR000504 (PFAM); IPR012677 (G3DSA:3.30.70.GENE3D); PTHR23139 (PANTHER); IPR000504 (PROSITE_PROFILES); SSF54928 (SUPERFAMILY)
Bra018940	myrosinase-binding protein	3540	20	0	0.6435	3	P:response to wounding; F:binding; P:single-organism process	-	IPR001229 (SMART); IPR001229 (G3DSA:2.100.10.GENE3D); IPR001229 (G3DSA:2.100.10.GENE3D); IPR001229 (PFAM); PTHR23244:SF249 (PANTHER); PTHR23244 (PANTHER); IPR001229 (SUPERFAMILY); IPR001229 (SUPERFAMILY); IPR001229 (SUPERFAMILY); IPR001229 (SUPERFAMILY); IPR001229 (SUPERFAMILY); IPR001229 (SUPERFAMILY); IPR001229 (SUPERFAMILY)
Bra018989	gibberellin 20	933	20	0	0.7725	4	F:oxidoreductase activity, acting on single donors with incorporation of molecular oxygen, incorporation of two atoms of oxygen; C:cytoplasm; F:gibberellin 3-beta-dioxygenase activity; P:oxidation-reduction process	EC:1.14.11.15; EC:1.13.11	IPR026992 (PFAM); IPR005123 (PFAM); IPR027443 (G3DSA:2.60.120.GENE3D); PTHR10209 (PANTHER); IPR005123 (PROSITE_PROFILES); SSF51197 (SUPERFAMILY)
Bra019039	probable importin subunit beta-4-like	3150	20	0	0.887	8	P:gluconeogenesis; P:cytoskeleton organization; C:cytosol; F:protein transporter activity; F:Ran GTPase binding; P:protein import into nucleus, docking; P:proteasomal protein catabolic process; C:nuclear pore	-	IPR001494 (SMART); IPR011989 (G3DSA:1.25.10.GENE3D); PF13513 (PFAM); IPR001494 (PFAM); IPR000357 (PFAM); PTHR10527 (PANTHER); PTHR10527:SF6 (PANTHER); IPR001494 (PROSITE_PROFILES); IPR021133 (PROSITE_PROFILES); IPR021133 (PROSITE_PROFILES); IPR016024 (SUPERFAMILY); IPR016024 (SUPERFAMILY)
Bra019131	peroxidase 44	939	20	0	0.7585	11	F:peroxidase activity; P:response to oxidative stress; P:trichoblast differentiation; F:metal ion binding; P:iron ion transport; P:nitrate transport; P:oxidation-reduction process; P:cellular response to iron ion starvation; P:response to nitrate; C:extracellular region; F:heme binding	EC:1.11.1.7	IPR002016 (PRINTS); IPR000823 (PRINTS); G3DSA:1.10.420.10 (GENE3D); IPR002016 (PFAM); G3DSA:1.10.520.10 (GENE3D); PTHR31235 (PANTHER); PTHR31235:SF13 (PANTHER); IPR019794 (PROSITE_PATTERNS); NON_CYTOPLASMIC_DOMAIN (PHOBIUS); SIGNAL_PEPTIDE_H_REGION (PHOBIUS); SIGNAL_PEPTIDE_N_REGION (PHOBIUS); SIGNAL_PEPTIDE_C_REGION (PHOBIUS); SIGNAL_PEPTIDE (PHOBIUS); IPR002016 (PROSITE_PROFILES); SignalP-noTM …
Bra019231	stromal 70 kda heat shock-related chloroplastic-like	2133	20	0	0.9105	20	C:chloroplast stroma; F:2-alkenal reductase [NAD(P)] activity; C:chloroplast envelope; P:response to high light intensity; F:unfolded protein binding; P:protein targeting to chloroplast; P:response to cadmium ion; P:response to hydrogen peroxide; P:protein folding; P:chloroplast organization; C:thylakoid; P:response to cold; F:ATP binding; C:nucleus; P:response to heat; C:mitochondrion; C:apoplas…	EC:1.3.1.74	Coil (COILS); Coil (COILS); Coil (COILS); IPR013126 (PRINTS); IPR029048 (G3DSA:1.20.1270.GENE3D); IPR012725 (TIGRFAM); G3DSA:3.30.420.40 (GENE3D); IPR029047 (G3DSA:2.60.34.GENE3D); G3DSA:3.90.640.10 (GENE3D); IPR013126 (PFAM); G3DSA:3.30.420.40 (GENE3D); G3DSA:3.30.30.30 (GENE3D); PTHR19375:SF147 (PANTHER); PTHR19375 (PANTHER); IPR018181 (PROSITE_PATTERNS); IPR018181 (PROSITE_PATTERNS); IPR018181…
Bra019277	disease resistance response protein	564	20	3.7e-120	0.846	9	F:guiding stereospecific synthesis activity; P:acetyl-CoA metabolic process; P:regulation of catalytic activity; P:brassinosteroid biosynthetic process; P:(-)-pinoresinol biosynthetic process; P:defense response; C:extracellular region; P:cytokinin-activated signaling pathway; P:sterol biosynthetic process	-	IPR004265 (PFAM); PTHR21495:SF40 (PANTHER); PTHR21495 (PANTHER); SIGNAL_PEPTIDE_N_REGION (PHOBIUS); NON_CYTOPLASMIC_DOMAIN (PHOBIUS); SIGNAL_PEPTIDE_H_REGION (PHOBIUS); SIGNAL_PEPTIDE (PHOBIUS); SIGNAL_PEPTIDE_C_REGION (PHOBIUS); TMhelix (TMHMM)
Bra019291	tyrosine transaminase like protein	1962	20	1.9e-173	0.74	36	P:1-aminocyclopropane-1-carboxylate biosynthetic process; P:hyperosmotic salinity response; F:pyridoxal phosphate binding; P:aromatic amino acid family metabolic process; P:jasmonic acid biosynthetic process; F:1-aminocyclopropane-1-carboxylate synthase activity; F:L-alanine:2-oxoglutarate aminotransferase activity; P:response to wounding; P:response to jasmonic acid; F:cystathionine beta-lyase a…	EC:4.4.1.14; EC:2.6.1.5; EC:4.4.1.8; EC:2.6.1.2; EC:2.6.1.1; EC:2.6.1.27	Coil (COILS); IPR004839 (PFAM); IPR005958 (TIGRFAM); IPR015421 (G3DSA:3.40.640.GENE3D); IPR015422 (G3DSA:3.90.1150.GENE3D); PTHR11751 (PANTHER); PTHR11751:SF322 (PANTHER); IPR015424 (SUPERFAMILY)
Bra019293	tyrosine transaminase like protein	1272	20	0	0.7395	36	P:1-aminocyclopropane-1-carboxylate biosynthetic process; P:hyperosmotic salinity response; F:pyridoxal phosphate binding; P:aromatic amino acid family metabolic process; P:jasmonic acid biosynthetic process; F:1-aminocyclopropane-1-carboxylate synthase activity; F:L-alanine:2-oxoglutarate aminotransferase activity; P:response to wounding; P:response to jasmonic acid; F:cystathionine beta-lyase a…	EC:4.4.1.14; EC:2.6.1.5; EC:4.4.1.8; EC:2.6.1.2; EC:2.6.1.1; EC:2.6.1.27	IPR021178 (PIRSF); IPR015422 (G3DSA:3.90.1150.GENE3D); IPR004839 (PFAM); IPR015421 (G3DSA:3.40.640.GENE3D); IPR005958 (TIGRFAM); PTHR11751:SF322 (PANTHER); PTHR11751 (PANTHER); IPR015424 (SUPERFAMILY)
Bra019344	mitochondrial dihydroorotase	1041	20	0	0.9395	3	C:chloroplast; F:dihydroorotase activity; P:pyrimidine nucleobase biosynthetic process	EC:3.5.2.3	IPR004721 (PIRSF); IPR006680 (PFAM); IPR004721 (TIGRFAM); G3DSA:3.20.20.140 (GENE3D); PTHR11647 (PANTHER); PTHR11647:SF59 (PANTHER); IPR002195 (PROSITE_PATTERNS); IPR002195 (PROSITE_PATTERNS); IPR004721 (HAMAP); SSF51556 (SUPERFAMILY)
Bra019355	at-hook dna-binding family protein	984	20	3.3e-105	0.7735	3	F:DNA binding; P:post-embryonic development; P:response to light stimulus	-	Coil (COILS); IPR014476 (PIRSF); G3DSA:3.30.1330.80 (GENE3D); IPR005175 (PFAM); PTHR31100 (PANTHER); PTHR31100:SF2 (PANTHER); SSF117856 (SUPERFAMILY)
Bra019574	60s ribosomal protein l13-1	621	20	7.6e-119	0.949	11	P:RNA methylation; C:plasmodesma; F:structural constituent of ribosome; C:cell wall; P:ribosome biogenesis; C:Golgi apparatus; C:cytosolic large ribosomal subunit; C:nucleolus; C:vacuolar membrane; C:plasma membrane; P:translation	-	IPR001380 (PFAM); IPR001380 (PANTHER); PTHR11722:SF0 (PANTHER); IPR018256 (PROSITE_PATTERNS)
Bra019711	s-adenosyl-l-methionine:carboxyl methyltransferase family protein	1065	20	0	0.8285	4	C:nucleus; C:chloroplast; F:farnesoic acid O-methyltransferase activity; P:methylation	-	IPR029063 (G3DSA:3.40.50.GENE3D); IPR005299 (PFAM); PTHR31009:SF4 (PANTHER); PTHR31009 (PANTHER); IPR029063 (SUPERFAMILY)
Bra019741	---NA---	429	0	-	-	-		-	NON_CYTOPLASMIC_DOMAIN (PHOBIUS); TRANSMEMBRANE (PHOBIUS); TRANSMEMBRANE (PHOBIUS); TRANSMEMBRANE (PHOBIUS); NON_CYTOPLASMIC_DOMAIN (PHOBIUS); CYTOPLASMIC_DOMAIN (PHOBIUS); CYTOPLASMIC_DOMAIN (PHOBIUS); NON_CYTOPLASMIC_DOMAIN (PHOBIUS); TRANSMEMBRANE (PHOBIUS); TMhelix (TMHMM); TMhelix (TMHMM)
Bra019760	snare-interacting protein keule-like	1917	20	0	0.898	14	P:membrane fusion; F:protein transporter activity; P:cytokinesis; P:protein secretion; P:protein targeting to vacuole; C:vacuole; C:plasma membrane; F:protein binding; P:endoplasmic reticulum unfolded protein response; P:vesicle docking involved in exocytosis; C:cytosol; C:extrinsic component of membrane; P:response to chitin; P:Golgi vesicle transport	-	IPR001619 (PIRSF); G3DSA:3.40.50.2060 (GENE3D); G3DSA:3.90.830.10 (GENE3D); G3DSA:1.25.40.60 (GENE3D); IPR001619 (PFAM); IPR027482 (G3DSA:3.40.50.GENE3D); IPR001619 (PANTHER); PTHR11679:SF30 (PANTHER); IPR001619 (SUPERFAMILY)
Bra019807	proteasome subunit beta type-5-like	825	20	0	0.9265	6	C:nucleus; C:cytoplasm; C:proteasome core complex; P:response to cadmium ion; F:threonine-type endopeptidase activity; P:ubiquitin-dependent protein catabolic process	EC:3.4.25	IPR000243 (PRINTS); IPR029055 (G3DSA:3.60.20.GENE3D); IPR001353 (PFAM); PTHR11599 (PANTHER); PTHR11599:SF3 (PANTHER); IPR016050 (PROSITE_PATTERNS); IPR023333 (PROSITE_PROFILES); IPR029055 (SUPERFAMILY)
Bra019904	clathrin adaptor complexes medium subunit family protein	1287	20	0	0.9695	7	P:vesicle-mediated transport; F:protein binding; P:protein glycosylation; C:cytosol; C:clathrin adaptor complex; C:clathrin vesicle coat; P:intracellular protein transport	-	IPR001392 (PRINTS); IPR001392 (PIRSF); IPR008968 (PFAM); IPR022775 (PFAM); G3DSA:3.30.450.60 (GENE3D); G3DSA:2.60.40.1170 (GENE3D); PTHR11998 (PANTHER); PTHR11998:SF11 (PANTHER); IPR018240 (PROSITE_PATTERNS); IPR028565 (PROSITE_PROFILES); IPR028565 (SUPERFAMILY); IPR011012 (SUPERFAMILY)
Bra020014	germin-like protein	672	20	6.3e-133	0.8765	16	P:regulation of root development; F:nutrient reservoir activity; C:extracellular region; P:N-terminal protein myristoylation; P:response to cold; C:nucleus; P:ER to Golgi vesicle-mediated transport; C:plasmodesma; P:systemic acquired resistance; C:cell wall; P:nitrate transport; F:manganese ion binding; P:plasmodesmata-mediated intercellular transport; P:response to nitrate; P:response to endopla…	-	IPR001929 (PRINTS); IPR006045 (SMART); IPR014710 (G3DSA:2.60.120.GENE3D); IPR006045 (PFAM); PTHR31238:SF4 (PANTHER); PTHR31238 (PANTHER); IPR019780 (PROSITE_PATTERNS); SIGNAL_PEPTIDE_C_REGION (PHOBIUS); SIGNAL_PEPTIDE (PHOBIUS); SIGNAL_PEPTIDE_H_REGION (PHOBIUS); NON_CYTOPLASMIC_DOMAIN (PHOBIUS); SIGNAL_PEPTIDE_N_REGION (PHOBIUS); SignalP-TM (SIGNALP_GRAM_POSITIVE); SignalP-noTM (SIGNALP_EUK); IP…
Bra020325	udp-xyl synthase 5	1029	20	0	0.9575	10	F:nucleotide binding; P:response to glucose; F:coenzyme binding; P:response to fructose; P:nucleotide-sugar metabolic process; C:cytosol; F:UDP-glucuronate decarboxylase activity; P:D-xylose metabolic process; C:plasma membrane; P:response to sucrose	EC:4.1.1.35	IPR016040 (G3DSA:3.40.50.GENE3D); G3DSA:3.90.25.10 (GENE3D); IPR001509 (PFAM); PTHR10366 (PANTHER); PTHR10366:SF323 (PANTHER); SSF51735 (SUPERFAMILY)
Bra020335	serine threonine-protein phosphatase pp1 isozyme 2	939	20	0	0.948	6	F:protein serine/threonine phosphatase activity; C:protein phosphatase type 1 complex; P:protein desumoylation; P:protein dephosphorylation; P:vegetative to reproductive phase transition of meristem; P:hydrogen peroxide biosynthetic process	-	IPR006186 (PRINTS); IPR006186 (SMART); IPR004843 (PFAM); IPR029052 (G3DSA:3.60.21.GENE3D); PTHR11668 (PANTHER); PTHR11668:SF229 (PANTHER); IPR006186 (PROSITE_PATTERNS); IPR029052 (SUPERFAMILY)
Bra020586	mitochondrial rho gtpase 1-like	1938	20	0	0.8795	35	P:seed dormancy process; P:lipid storage; P:reciprocal meiotic recombination; P:regulation of chromosome organization; P:sugar mediated signaling pathway; P:obsolete GTP catabolic process; P:chromatin organization; P:meristem structural organization; F:GTP binding; P:cell division; P:regulation of flower development; F:GTPase activity; F:calcium ion binding; P:positive regulation of organelle org…	-	IPR001806 (PRINTS); IPR021181 (PIRSF); IPR003579 (SMART); IPR003578 (SMART); IPR011992 (G3DSA:1.10.238.GENE3D); IPR013566 (PFAM); IPR027417 (G3DSA:3.40.50.GENE3D); IPR027417 (G3DSA:3.40.50.GENE3D); IPR013567 (PFAM); IPR013684 (PFAM); PTHR24072:SF73 (PANTHER); PTHR24072 (PANTHER); IPR018247 (PROSITE_PATTERNS); NON_CYTOPLASMIC_DOMAIN (PHOBIUS); TRANSMEMBRANE (PHOBIUS); CYTOPLASMIC_DOMAIN (PHOBIUS);…
Bra020619	pre-mrna-splicing factor syf1-like	2742	20	0	0.871	4	C:nucleus; F:protein binding; C:cytoplasmic, membrane-bounded vesicle; P:mRNA processing	-	Coil (COILS); IPR003107 (SMART); IPR011990 (G3DSA:1.25.40.GENE3D); IPR011990 (G3DSA:1.25.40.GENE3D); PTHR11246 (PANTHER); PTHR11246:SF5 (PANTHER); IPR013026 (PROSITE_PROFILES); SSF48452 (SUPERFAMILY); SSF48452 (SUPERFAMILY); SSF48452 (SUPERFAMILY); SSF48452 (SUPERFAMILY); SSF48452 (SUPERFAMILY)
Bra020674	u6 snrna-associated sm-like protein lsm5-like	270	20	5.1e-50	0.947	8	F:ATP binding; C:nucleus; F:RNA binding; P:response to abscisic acid; F:protein kinase activity; P:protein phosphorylation; C:small nucleolar ribonucleoprotein complex; P:response to water deprivation	-	IPR006649 (SMART); G3DSA:2.30.30.100 (GENE3D); IPR001163 (PFAM); PTHR20971 (PANTHER); IPR010920 (SUPERFAMILY)
Bra020776	mapk phosphatase 2	543	20	1.5e-109	0.82	16	P:negative regulation of plant-type hypersensitive response; P:response to ozone; P:protein dephosphorylation; P:response to wounding; P:phosphatidylinositol biosynthetic process; C:plasma membrane; F:protein tyrosine/serine/threonine phosphatase activity; P:inactivation of MAPK activity; P:cellular response to salt stress; C:nucleus; C:chloroplast; F:calmodulin binding; F:MAP kinase phosphatase …	EC:3.1.3	IPR020422 (SMART); IPR003595 (SMART); IPR000340 (PFAM); IPR029021 (G3DSA:3.90.190.GENE3D); IPR024950 (PANTHER); IPR000387 (PROSITE_PROFILES); IPR020422 (PROSITE_PROFILES); IPR029021 (SUPERFAMILY)
Bra020836	flavonoid 3 -monooxygenase-like	1488	20	0	0.822	14	F:oxygen binding; F:oxidoreductase activity, acting on paired donors, with incorporation or reduction of molecular oxygen; F:electron carrier activity; C:Golgi apparatus; C:vacuolar membrane; F:monooxygenase activity; C:plasma membrane; F:heme binding; C:chloroplast; C:plasmodesma; F:iron ion binding; C:cell wall; C:mitochondrion; P:oxidation-reduction process	-	IPR001128 (PRINTS); IPR002401 (PRINTS); IPR001128 (PFAM); IPR001128 (G3DSA:1.10.630.GENE3D); PTHR24298:SF53 (PANTHER); PTHR24298 (PANTHER); IPR017972 (PROSITE_PATTERNS); TRANSMEMBRANE (PHOBIUS); CYTOPLASMIC_DOMAIN (PHOBIUS); NON_CYTOPLASMIC_DOMAIN (PHOBIUS); IPR001128 (SUPERFAMILY); TMhelix (TMHMM)
Bra021026	eukaryotic translation initiation factor 4e	705	20	5.1e-154	0.8805	8	P:protein targeting to mitochondrion; F:translation initiation factor activity; F:protein binding; C:cytoplasm; F:RNA cap binding; P:translational initiation; P:response to virus; C:nucleolus	-	IPR001040 (PFAM); IPR023398 (G3DSA:3.30.760.GENE3D); IPR001040 (PANTHER); IPR019770 (PROSITE_PATTERNS); IPR023398 (SUPERFAMILY)
Bra021110	aluminum induced protein with ygl and lrdr motif	762	20	3.2e-169	0.8525	11	C:nucleus; C:chloroplast; P:response to hypoxia; C:plasmodesma; F:protein binding; P:response to fructose; C:cytosol; P:systemic acquired resistance, salicylic acid mediated signaling pathway; P:regulation of hydrogen peroxide metabolic process; C:plasma membrane; P:response to sucrose	-	IPR024286 (PFAM); IPR029055 (G3DSA:3.60.20.GENE3D); PTHR11772:SF9 (PANTHER); PTHR11772 (PANTHER); IPR029055 (SUPERFAMILY)
Bra021203	topless-related protein 3-like	3768	20	0	0.8695	8	C:nucleus; C:cytoplasm; P:primary shoot apical meristem specification; P:nuclear-transcribed mRNA catabolic process; P:cytokinesis by cell plate formation; P:regulation of transcription, DNA-templated; F:Hsp90 protein binding; P:microtubule cytoskeleton organization	-	IPR001680 (SMART); IPR006594 (SMART); IPR006595 (SMART); IPR015943 (G3DSA:2.130.10.GENE3D); IPR001680 (PFAM); IPR015943 (G3DSA:2.130.10.GENE3D); PTHR22847 (PANTHER); IPR027728 (PTHR22847:PANTHER); IPR019775 (PROSITE_PATTERNS); IPR006594 (PROSITE_PROFILES); IPR001680 (PROSITE_PROFILES); IPR001680 (PROSITE_PROFILES); IPR001680 (PROSITE_PROFILES); IPR017986 (PROSITE_PROFILES); IPR006595 (PROSITE_PRO…
Bra021276	glutamine synthetase	1065	20	0	0.9465	13	P:response to fructose; C:cytosolic ribosome; P:glutamine biosynthetic process; P:response to cadmium ion; P:nitrogen fixation; C:plasma membrane; P:response to sucrose; P:nitrate assimilation; F:glutamate-ammonia ligase activity; F:ATP binding; P:response to glucose; C:chloroplast; F:copper ion binding	EC:6.3.1.2	IPR008146 (PFAM); IPR014746 (G3DSA:3.30.590.GENE3D); IPR008147 (PFAM); PTHR20852:SF50 (PANTHER); PTHR20852 (PANTHER); IPR027303 (PROSITE_PATTERNS); IPR027302 (PROSITE_PATTERNS); IPR008147 (SUPERFAMILY); SSF55931 (SUPERFAMILY)
Bra021322	lipoxygenase 1	2574	20	0	0.868	15	P:jasmonic acid biosynthetic process; P:lipid oxidation; P:response to wounding; P:response to jasmonic acid; P:growth; C:plastid; P:defense response to bacterium, incompatible interaction; P:response to abscisic acid; F:linoleate 9S-lipoxygenase activity; F:protein binding; F:iron ion binding; P:oxylipin biosynthetic process; F:linoleate 13S-lipoxygenase activity; P:membrane disassembly; P:later…	EC:1.13.11.12	IPR001246 (PRINTS); IPR013819 (PRINTS); IPR001024 (SMART); IPR001024 (G3DSA:2.60.60.GENE3D); IPR013819 (PFAM); IPR027433 (G3DSA:4.10.372.GENE3D); G3DSA:1.20.245.10 (GENE3D); G3DSA:3.10.450.60 (GENE3D); G3DSA:4.10.375.10 (GENE3D); IPR001024 (PFAM); IPR000907 (PANTHER); PTHR11771:SF42 (PANTHER); IPR020834 (PROSITE_PATTERNS); IPR020833 (PROSITE_PATTERNS); IPR013819 (PROSITE_PROFILES); IPR001024 (PRO…
Bra021542	gdsl esterase lipase	1080	20	0	0.673	19	P:organophosphate metabolic process; F:carboxylic ester hydrolase activity; C:cytosolic ribosome; C:chloroplast envelope; P:organic substance biosynthetic process; C:vacuolar membrane; P:cellular biosynthetic process; P:defense response to bacterium; P:response to insect; P:phosphate-containing compound metabolic process; P:single-organism carbohydrate metabolic process; P:small molecule metaboli…	EC:3.1.1.1	IPR001087 (PFAM); IPR013831 (G3DSA:3.40.50.GENE3D); PTHR22835 (PANTHER); PTHR22835:SF149 (PANTHER); SIGNAL_PEPTIDE_C_REGION (PHOBIUS); SIGNAL_PEPTIDE (PHOBIUS); SIGNAL_PEPTIDE_H_REGION (PHOBIUS); NON_CYTOPLASMIC_DOMAIN (PHOBIUS); SIGNAL_PEPTIDE_N_REGION (PHOBIUS); SignalP-noTM (SIGNALP_GRAM_NEGATIVE); SignalP-noTM (SIGNALP_EUK); SignalP-TM (SIGNALP_GRAM_POSITIVE); TMhelix (TMHMM)
Bra021701	pre-mrna-processing-splicing factor 8-like	7017	20	0	0.9635	28	P:cytokinesis by cell plate formation; P:gravitropism; P:determination of bilateral symmetry; P:methylation-dependent chromatin silencing; P:mRNA splicing, via spliceosome; P:sucrose biosynthetic process; F:U5 snRNA binding; C:chloroplast; P:response to hypoxia; C:cytosol; P:seed maturation; F:sucrose synthase activity; P:meristem initiation; P:production of miRNAs involved in gene silencing by m…	EC:2.4.1.13	Coil (COILS); Coil (COILS); IPR000555 (SMART); IPR019582 (PFAM); IPR021983 (PFAM); IPR000555 (PFAM); IPR019581 (PFAM); IPR012591 (PFAM); IPR019580 (PFAM); IPR012592 (PFAM); IPR012984 (PFAM); IPR027652 (PANTHER); PTHR11140:SF0 (PANTHER); IPR012337 (SUPERFAMILY); IPR012337 (SUPERFAMILY)
Bra021720	probable importin-7 homolog	3087	20	0	0.874	8	P:mRNA export from nucleus; P:nucleotide biosynthetic process; C:cytosol; F:protein transporter activity; P:miRNA loading onto RISC involved in gene silencing by miRNA; F:Ran GTPase binding; P:protein import into nucleus, docking; C:nuclear pore	-	Coil (COILS); Coil (COILS); IPR001494 (SMART); IPR011989 (G3DSA:1.25.10.GENE3D); IPR001494 (PFAM); IPR005043 (PFAM); PTHR10997 (PANTHER); PTHR10997:SF18 (PANTHER); SIGNAL_PEPTIDE_N_REGION (PHOBIUS); SIGNAL_PEPTIDE (PHOBIUS); NON_CYTOPLASMIC_DOMAIN (PHOBIUS); SIGNAL_PEPTIDE_H_REGION (PHOBIUS); SIGNAL_PEPTIDE_C_REGION (PHOBIUS); IPR001494 (PROSITE_PROFILES); IPR016024 (SUPERFAMILY)
Bra021896	ef- calcium binding motif-containing protein	528	20	1.8e-104	0.9265	6	P:peroxisome localization; F:calcium ion binding; P:mitochondrion localization; P:actin filament-based movement; C:vacuole; P:Golgi localization	-	IPR002048 (SMART); IPR011992 (G3DSA:1.10.238.GENE3D); IPR011992 (PFAM); PTHR23056 (PANTHER); PTHR23056:SF36 (PANTHER); IPR018247 (PROSITE_PATTERNS); IPR002048 (PROSITE_PROFILES); IPR002048 (PROSITE_PROFILES); IPR002048 (PROSITE_PROFILES); SSF47473 (SUPERFAMILY)
Bra022092	atp synthase subunit delta mitochondrial-like	603	20	7.5e-134	0.8865	18	F:zinc ion binding; P:response to salt stress; P:response to temperature stimulus; P:pentose-phosphate shunt; P:Golgi organization; P:glycolytic process; P:photorespiration; F:proton-transporting ATPase activity, rotational mechanism; P:response to cadmium ion; P:proteasome core complex assembly; P:hyperosmotic response; C:mitochondrial proton-transporting ATP synthase, catalytic core; F:proton-t…	-	Coil (COILS); IPR001469 (TIGRFAM); IPR020546 (G3DSA:2.60.15.GENE3D); G3DSA:1.20.5.440 (GENE3D); IPR020546 (PFAM); IPR001469 (PANTHER); PTHR13822:SF7 (PANTHER); IPR001469 (HAMAP); SignalP-TM (SIGNALP_GRAM_POSITIVE); IPR020546 (SUPERFAMILY)
Bra022143	nadh dehydrogenase	282	20	1.7e-43	0.7345	5	C:mitochondrial respiratory chain complex I; P:photorespiration; P:proteasome core complex assembly; P:ubiquitin-dependent protein catabolic process; P:response to misfolded protein	-	no IPS match
Bra022162	mitochondrial-processing peptidase subunit alpha-like	1488	20	0	0.845	18	F:zinc ion binding; P:response to salt stress; P:pentose-phosphate shunt; P:glycolytic process; P:photorespiration; P:response to cadmium ion; C:mitochondrial respiratory chain complex III; C:vacuolar membrane; C:mitochondrial outer membrane; F:metalloendopeptidase activity; P:proteasome core complex assembly; P:ubiquitin-dependent protein catabolic process; F:ATP binding; C:mitochondrial interme…	EC:3.4.24	IPR011765 (PFAM); IPR011237 (G3DSA:3.30.830.GENE3D); IPR011237 (G3DSA:3.30.830.GENE3D); IPR007863 (PFAM); PTHR11851:SF49 (PANTHER); PTHR11851 (PANTHER); IPR001431 (PROSITE_PATTERNS); SignalP-TM (SIGNALP_GRAM_POSITIVE); IPR011249 (SUPERFAMILY); IPR011249 (SUPERFAMILY)
Bra022209	arm repeat superfamily protein	3276	20	0	0.7535	5	C:cytoplasm; F:protein transporter activity; F:Ran GTPase binding; P:protein import into nucleus, docking; C:nuclear pore	-	Coil (COILS); IPR001494 (SMART); IPR011989 (G3DSA:1.25.10.GENE3D); IPR001494 (PFAM); PTHR10997:SF29 (PANTHER); PTHR10997 (PANTHER); IPR001494 (PROSITE_PROFILES); IPR016024 (SUPERFAMILY)
Bra022282	wd-40 repeat protein	978	20	0	0.941	21	P:gluconeogenesis; C:cytosolic ribosome; P:response to salt stress; P:pyrimidine ribonucleotide biosynthetic process; P:glycolytic process; P:ribosome biogenesis; P:plant-type cell wall organization; P:response to cadmium ion; C:nucleolus; P:seed germination; P:cell wall modification; P:root development; F:nucleotide binding; P:regulation of translation; P:RNA methylation; C:chloroplast; F:protei…	-	IPR020472 (PRINTS); IPR001680 (SMART); IPR001680 (PFAM); IPR015943 (G3DSA:2.130.10.GENE3D); IPR015943 (G3DSA:2.130.10.GENE3D); PTHR19868:SF0 (PANTHER); PTHR19868 (PANTHER); IPR019775 (PROSITE_PATTERNS); IPR019775 (PROSITE_PATTERNS); IPR019775 (PROSITE_PATTERNS); IPR001680 (PROSITE_PROFILES); IPR001680 (PROSITE_PROFILES); IPR017986 (PROSITE_PROFILES); IPR001680 (PROSITE_PROFILES); IPR001680 (PROSI…
Bra022357	pre-mrna-splicing factor isy1 homolog	894	20	7.3e-149	0.838	3	C:nucleus; C:chloroplast; C:cytosol	-	Coil (COILS); Coil (COILS); IPR009360 (PFAM); IPR009360 (PANTHER); SSF140102 (SUPERFAMILY)
Bra022389	rna-binding protein 47b	1281	20	0	0.8535	5	F:nucleotide binding; C:nucleus; F:poly(A) binding; P:transcription factor import into nucleus; C:cytosol	-	IPR000504 (SMART); IPR012677 (G3DSA:3.30.70.GENE3D); IPR000504 (PFAM); PTHR24012:SF276 (PANTHER); PTHR24012 (PANTHER); IPR000504 (PROSITE_PROFILES); IPR000504 (PROSITE_PROFILES); IPR000504 (PROSITE_PROFILES); SSF54928 (SUPERFAMILY); SSF54928 (SUPERFAMILY); SSF54928 (SUPERFAMILY)
Bra022425	cinnamyl alcohol dehydrogenase	1098	20	0	0.9385	15	P:regulation of plant-type hypersensitive response; F:zinc ion binding; F:transferase activity, transferring acyl groups other than amino-acyl groups; P:response to wounding; P:positive regulation of flavonoid biosynthetic process; P:response to karrikin; P:protein targeting to membrane; F:nucleotide binding; P:coumarin biosynthetic process; F:cinnamyl-alcohol dehydrogenase activity; P:lignin bio…	EC:1.1.1.195	IPR020843 (SMART); IPR011032 (G3DSA:3.90.180.GENE3D); IPR013149 (PFAM); IPR013154 (PFAM); IPR016040 (G3DSA:3.40.50.GENE3D); PTHR11695:SF464 (PANTHER); IPR002085 (PANTHER); IPR002328 (PROSITE_PATTERNS); SSF51735 (SUPERFAMILY); IPR011032 (SUPERFAMILY)
Bra022554	40s ribosomal protein s20	375	20	1.8e-75	0.919	11	P:RNA methylation; C:chloroplast; F:RNA binding; C:plasmodesma; F:structural constituent of ribosome; C:cytosolic small ribosomal subunit; C:cell wall; C:membrane; C:Golgi apparatus; C:nucleolus; P:translation	-	no IPS match
Bra022716	protein arginine methyltransferase 10	1128	20	0	0.8635	11	F:protein-arginine omega-N asymmetric methyltransferase activity; C:nucleus; P:histone arginine methylation; P:histone lysine methylation; P:regulation of flower development; P:peptidyl-arginine methylation, to asymmetrical-dimethyl arginine; F:protein-arginine omega-N monomethyltransferase activity; C:cytosol; P:vegetative to reproductive phase transition of meristem; F:[myelin basic protein]-ar…	EC:2.1.1.125; EC:2.1.1.126	G3DSA:2.70.160.11 (GENE3D); IPR029063 (G3DSA:3.40.50.GENE3D); IPR025799 (PFAM); IPR025799 (PANTHER); PTHR11006:SF21 (PANTHER); IPR025799 (PROSITE_PROFILES); IPR029063 (SUPERFAMILY)
Bra022774	protein sec13 homolog	906	20	0	0.9335	10	F:nucleotide binding; P:membrane budding; C:heterotrimeric G-protein complex; F:protein binding; P:response to salt stress; P:pentose-phosphate shunt; C:cytosol; C:nucleolus; P:intracellular protein transport; C:nuclear pore	-	IPR020472 (PRINTS); IPR001680 (SMART); IPR015943 (G3DSA:2.130.10.GENE3D); IPR001680 (PFAM); PTHR11024 (PANTHER); IPR001680 (PROSITE_PROFILES); IPR001680 (PROSITE_PROFILES); IPR017986 (PROSITE_PROFILES); IPR001680 (PROSITE_PROFILES); IPR001680 (PROSITE_PROFILES); IPR017986 (SUPERFAMILY)
Bra022927	3-ketoacyl- thiolase	1383	20	0	0.937	17	P:jasmonic acid biosynthetic process; P:response to wounding; C:vacuolar membrane; C:nucleolus; P:proteasome core complex assembly; C:plasma membrane; P:positive regulation of abscisic acid-activated signaling pathway; C:peroxisome; P:fatty acid beta-oxidation; P:proteasome-mediated ubiquitin-dependent protein catabolic process; C:chloroplast; P:toxin catabolic process; F:acetyl-CoA C-acyltransfe…	EC:2.3.1.16	IPR016038 (G3DSA:3.40.47.GENE3D); IPR016038 (G3DSA:3.40.47.GENE3D); IPR020617 (PFAM); IPR020616 (PFAM); IPR002155 (TIGRFAM); PTHR18919:SF69 (PANTHER); PTHR18919 (PANTHER); IPR020615 (PROSITE_PATTERNS); IPR020610 (PROSITE_PATTERNS); IPR020613 (PROSITE_PATTERNS); IPR016039 (SUPERFAMILY); IPR016039 (SUPERFAMILY)
Bra022984	air9 protein	5043	20	0	0.8195	16	P:cell adhesion; P:trichome morphogenesis; P:developmental growth; P:root hair cell differentiation; C:plastid; C:plasma membrane; P:response to auxin; C:nucleus; C:plasmodesma; F:protein binding; P:regulation of cell differentiation; P:actin nucleation; P:cell wall organization; P:cell growth; P:lateral root morphogenesis; P:meristem initiation	-	IPR025875 (PFAM); G3DSA:3.80.10.10 (GENE3D); PTHR10588 (PANTHER); PTHR10588:SF198 (PANTHER); IPR001611 (PROSITE_PROFILES); IPR001611 (PROSITE_PROFILES); IPR001611 (PROSITE_PROFILES); IPR001611 (PROSITE_PROFILES); IPR001611 (PROSITE_PROFILES); IPR001611 (PROSITE_PROFILES); SSF52075 (SUPERFAMILY)
Bra023203	conserved oligomeric golgi complex subunit 6-like	2046	20	0	0.861	4	C:Golgi transport complex; P:membrane fusion; C:cytosol; P:intra-Golgi vesicle-mediated transport	-	IPR010490 (SMART); IPR010490 (PFAM); IPR010490 (PANTHER)
Bra023306	nadph:quinone oxidoreductase	594	20	2.1e-114	0.8815	32	C:chloroplast stroma; P:regulation of multi-organism process; P:regulation of plant-type hypersensitive response; P:response to salt stress; P:Golgi organization; P:salicylic acid biosynthetic process; P:MAPK cascade; P:response to oxidative stress; P:fatty acid beta-oxidation; P:water transport; P:nitrate transport; C:cytosol; P:regulation of hydrogen peroxide metabolic process; P:defense respon…	EC:1.6.5.2	IPR029039 (G3DSA:3.40.50.GENE3D); IPR005025 (PFAM); PTHR30543 (PANTHER); PTHR30543:SF2 (PANTHER); IPR029039 (SUPERFAMILY)
Bra023311	dead-box atp-dependent rna helicase 56-like	1284	20	0	0.9545	10	F:ATP binding; C:plasmodesma; F:double-stranded RNA binding; C:cell wall; F:double-stranded DNA binding; C:cytosol; P:response to cadmium ion; C:nucleolus; F:ATP-dependent RNA helicase activity; F:single-stranded DNA binding	-	Coil (COILS); IPR014001 (SMART); IPR001650 (SMART); IPR027417 (G3DSA:3.40.50.GENE3D); IPR011545 (PFAM); IPR027417 (G3DSA:3.40.50.GENE3D); IPR001650 (PFAM); PTHR24031:SF212 (PANTHER); PTHR24031 (PANTHER); IPR014014 (PROSITE_PROFILES); IPR001650 (PROSITE_PROFILES); IPR014001 (PROSITE_PROFILES); IPR027417 (SUPERFAMILY)
Bra023336	nadp-malic enzyme 2	1767	20	0	0.9345	30	P:regulation of plant-type hypersensitive response; P:pentose-phosphate shunt, oxidative branch; P:cytoskeleton organization; C:vacuolar membrane; P:plant-type cell wall modification; C:chloroplast; P:protein homotetramerization; C:plasmodesma; F:NAD binding; C:apoplast; C:cytosol; F:oxidoreductase activity, acting on NAD(P)H, NAD(P) as acceptor; P:proteasomal protein catabolic process; F:cobalt …	EC:1.1.1.38; EC:1.1.1.40	IPR001891 (PRINTS); IPR001891 (PIRSF); IPR012302 (SMART); IPR012302 (PFAM); IPR012301 (PFAM); IPR012301 (G3DSA:3.40.50.GENE3D); IPR016040 (G3DSA:3.40.50.GENE3D); PTHR23406:SF11 (PANTHER); PTHR23406 (PANTHER); IPR015884 (PROSITE_PATTERNS); SSF53223 (SUPERFAMILY); SSF51735 (SUPERFAMILY)
Bra023354	conserved oligomeric golgi complex subunit 8-like	1710	20	0	0.9025	2	C:Golgi transport complex; C:plasmodesma	-	IPR016632 (PIRSF); IPR007255 (PFAM); PTHR21311:SF0 (PANTHER); IPR007255 (PANTHER); IPR016159 (SUPERFAMILY)
Bra023435	silencing group b protein	585	20	2.4e-113	0.9605	4	C:cytoplasm; P:protein maturation; P:vegetative to reproductive phase transition of meristem; F:peptide alpha-N-acetyltransferase activity	EC:2.3.1.88	IPR016181 (G3DSA:3.40.630.GENE3D); IPR000182 (PFAM); PTHR23091:SF4 (PANTHER); PTHR23091 (PANTHER); IPR000182 (PROSITE_PROFILES); IPR016181 (SUPERFAMILY)
Bra023544	glycosyl hydrolase family 81 protein	2007	20	0	0.8095	7	P:cell wall macromolecule catabolic process; F:glucan endo-1,3-beta-glucanase activity, C-3 substituted reducing group; P:ER to Golgi vesicle-mediated transport; F:glucan endo-1,4-beta-glucanase activity, C-3 substituted reducing group; P:endoplasmic reticulum unfolded protein response; P:N-terminal protein myristoylation; P:amino acid import	EC:3.2.1.6	IPR005200 (PFAM); PTHR31983 (PANTHER); PTHR31983:SF0 (PANTHER)
Bra023553	alpha beta fold family protein	1665	20	0	0.848	5	F:acylglycerol lipase activity; C:plasmodesma; F:structural constituent of ribosome; C:ribosome; P:translation	EC:3.1.1.23	Coil (COILS); IPR000073 (PRINTS); IPR029058 (G3DSA:3.40.50.GENE3D); PF12697 (PFAM); IPR000554 (PFAM); PTHR11614:SF86 (PANTHER); PTHR11614 (PANTHER); IPR000554 (PROSITE_PATTERNS); IPR029058 (SUPERFAMILY)
Bra023593	exportin 1a	3267	20	0	0.9275	18	P:gluconeogenesis; P:cytoskeleton organization; P:pollen tube growth; P:nucleotide biosynthetic process; P:embryo sac egg cell differentiation; P:cytokinesis by cell plate formation; F:protein transporter activity; P:pollen development; P:protein export from nucleus; P:pollen germination; F:receptor activity; P:karyogamy; P:protein import into nucleus, docking; F:Ran GTPase binding; C:nuclear por…	-	IPR014877 (SMART); IPR001494 (SMART); IPR013598 (PFAM); IPR011989 (G3DSA:1.25.10.GENE3D); IPR011989 (G3DSA:1.25.10.GENE3D); IPR014877 (PFAM); IPR001494 (PFAM); PTHR11223 (PANTHER); PTHR11223:SF2 (PANTHER); IPR001494 (PROSITE_PROFILES); IPR016024 (SUPERFAMILY); IPR016024 (SUPERFAMILY)
Bra023636	nadh-cytochrome b5 reductase	756	20	1.2e-148	0.815	8	F:cytochrome-b5 reductase activity, acting on NAD(P)H; C:cytoplasmic, membrane-bounded vesicle; C:endoplasmic reticulum; P:electron transport chain; C:plant-type cell wall; P:D-xylose metabolic process; C:plasma membrane; P:N-terminal protein myristoylation	EC:1.6.2.2	IPR001834 (PRINTS); G3DSA:3.40.50.80 (GENE3D); G3DSA:2.40.30.10 (GENE3D); IPR008333 (PFAM); IPR001433 (PFAM); PTHR19370 (PANTHER); CYTOPLASMIC_DOMAIN (PHOBIUS); TRANSMEMBRANE (PHOBIUS); NON_CYTOPLASMIC_DOMAIN (PHOBIUS); IPR017927 (PROSITE_PROFILES); IPR017938 (SUPERFAMILY); SSF52343 (SUPERFAMILY); TMhelix (TMHMM)
Bra023780	pyruvate kinase isozyme chloroplastic-like	1734	20	0	0.9225	14	C:chloroplast stroma; P:glycolytic process; P:response to cadmium ion; P:plant-type cell wall biogenesis; F:magnesium ion binding; F:ATP binding; F:pyruvate kinase activity; F:potassium ion binding; C:cytosol; P:cellulose metabolic process; P:phosphorylation; P:seed maturation; P:cell growth; P:sterol biosynthetic process	EC:2.7.1.40	IPR001697 (PRINTS); IPR015793 (PFAM); IPR001697 (TIGRFAM); IPR015813 (G3DSA:3.20.20.GENE3D); IPR015795 (PFAM); IPR015806 (G3DSA:2.40.33.GENE3D); IPR015794 (G3DSA:3.40.1380.GENE3D); IPR001697 (PANTHER); PTHR11817:SF14 (PANTHER); IPR018209 (PROSITE_PATTERNS); IPR015795 (SUPERFAMILY); IPR015813 (SUPERFAMILY); IPR011037 (SUPERFAMILY)
Bra024086	fggy family of carbohydrate kinase	1692	20	0	0.8895	5	C:chloroplast; C:mitochondrion; F:carbohydrate kinase activity; P:carbohydrate phosphorylation; F:phosphotransferase activity, alcohol group as acceptor	-	PIRSF000538 (PIRSF); G3DSA:3.30.420.40 (GENE3D); G3DSA:3.30.420.40 (GENE3D); IPR018484 (PFAM); IPR006003 (TIGRFAM); IPR018485 (PFAM); PTHR10196:SF10 (PANTHER); PTHR10196 (PANTHER); SSF53067 (SUPERFAMILY); SSF53067 (SUPERFAMILY)
Bra024133	cytochrome p450	1494	20	0	0.6535	7	F:oxygen binding; F:oxidoreductase activity, acting on paired donors, with incorporation or reduction of molecular oxygen; F:iron ion binding; P:oxidation-reduction process; C:extracellular region; F:monooxygenase activity; F:heme binding	-	IPR001128 (PRINTS); IPR002401 (PRINTS); IPR001128 (G3DSA:1.10.630.GENE3D); IPR001128 (PFAM); PTHR24298:SF61 (PANTHER); PTHR24298 (PANTHER); IPR017972 (PROSITE_PATTERNS); NON_CYTOPLASMIC_DOMAIN (PHOBIUS); TRANSMEMBRANE (PHOBIUS); CYTOPLASMIC_DOMAIN (PHOBIUS); IPR001128 (SUPERFAMILY)
Bra024240	neutral alpha-glucosidase ab-like	2766	20	0	0.8775	11	P:unidimensional cell growth; C:chloroplast; F:maltose alpha-glucosidase activity; F:glucan 1,3-alpha-glucosidase activity; P:cellulose biosynthetic process; P:response to cadmium ion; C:endoplasmic reticulum; C:extracellular region; F:carbohydrate binding; P:defense response to bacterium; P:Golgi vesicle transport	EC:3.2.1.20; EC:3.2.1.84	IPR025887 (PFAM); IPR000322 (PFAM); PTHR22762:SF54 (PANTHER); PTHR22762 (PANTHER); IPR000322 (PROSITE_PATTERNS); NON_CYTOPLASMIC_DOMAIN (PHOBIUS); SIGNAL_PEPTIDE_H_REGION (PHOBIUS); SIGNAL_PEPTIDE_N_REGION (PHOBIUS); SIGNAL_PEPTIDE_C_REGION (PHOBIUS); SIGNAL_PEPTIDE (PHOBIUS); SignalP-noTM (SIGNALP_EUK); SignalP-TM (SIGNALP_GRAM_POSITIVE); IPR011013 (SUPERFAMILY); IPR017853 (SUPERFAMILY); SSF5101…
Bra024265	non-specific lipid-transfer protein	549	20	2.5e-46	0.8005	3	P:lipid transport; F:lipid binding; C:anchored component of plasma membrane	-	IPR000528 (PRINTS); IPR016140 (SMART); IPR016140 (PFAM); G3DSA:1.10.110.10 (GENE3D); SIGNAL_PEPTIDE_C_REGION (PHOBIUS); TRANSMEMBRANE (PHOBIUS); CYTOPLASMIC_DOMAIN (PHOBIUS); SIGNAL_PEPTIDE_N_REGION (PHOBIUS); NON_CYTOPLASMIC_DOMAIN (PHOBIUS); SIGNAL_PEPTIDE (PHOBIUS); SIGNAL_PEPTIDE_H_REGION (PHOBIUS); SignalP-TM (SIGNALP_GRAM_POSITIVE); SignalP-noTM (SIGNALP_GRAM_NEGATIVE); SignalP-noTM (SIGNAL…
Bra024271	release factor glutamine methyltransferase-like	1299	20	0	0.7875	8	F:nucleic acid binding; C:chloroplast; F:protein methyltransferase activity; F:structural constituent of ribosome; P:heme biosynthetic process; P:protein methylation; C:ribosome; P:translation	EC:2.1.1	IPR000289 (PFAM); IPR012340 (G3DSA:2.40.50.GENE3D); IPR004556 (TIGRFAM); IPR029063 (G3DSA:3.40.50.GENE3D); PF13659 (PFAM); PTHR18895:SF65 (PANTHER); PTHR18895 (PANTHER); IPR002052 (PROSITE_PATTERNS); IPR028626 (PROSITE_PATTERNS); SIGNAL_PEPTIDE_N_REGION (PHOBIUS); SIGNAL_PEPTIDE_H_REGION (PHOBIUS); SIGNAL_PEPTIDE (PHOBIUS); NON_CYTOPLASMIC_DOMAIN (PHOBIUS); SIGNAL_PEPTIDE_C_REGION (PHOBIUS); IPR0…
Bra024311	beta-xylosidase alpha-l-arabinofuranosidase 2-like	2343	20	0	0.871	7	P:xylan catabolic process; F:xylan 1,4-beta-xylosidase activity; C:cell wall; C:apoplast; F:alpha-L-arabinofuranosidase activity; P:arabinan catabolic process; F:beta-glucosidase activity	EC:3.2.1.21; EC:3.2.1.55; EC:3.2.1.37	IPR001764 (PRINTS); IPR001764 (PFAM); IPR002772 (G3DSA:3.40.50.GENE3D); IPR002772 (PFAM); IPR001764 (G3DSA:3.20.20.GENE3D); IPR026891 (PFAM); IPR026892 (PANTHER); PTHR30620:SF8 (PANTHER); SIGNAL_PEPTIDE_C_REGION (PHOBIUS); NON_CYTOPLASMIC_DOMAIN (PHOBIUS); SIGNAL_PEPTIDE_N_REGION (PHOBIUS); SIGNAL_PEPTIDE (PHOBIUS); SIGNAL_PEPTIDE_H_REGION (PHOBIUS); SignalP-noTM (SIGNALP_GRAM_NEGATIVE); SignalP-…
Bra024443	adenosine-5 -phosphosulfate kinase 4	834	20	3.2e-154	0.861	9	P:male gamete generation; F:ATP binding; P:hydrogen sulfide biosynthetic process; C:chloroplast; F:2-alkenal reductase [NAD(P)] activity; F:adenylylsulfate kinase activity; P:oxidation-reduction process; P:phosphorylation; P:sulfate assimilation	EC:1.3.1.74; EC:2.7.1.25	IPR002891 (PFAM); IPR002891 (TIGRFAM); IPR027417 (G3DSA:3.40.50.GENE3D); PTHR11055 (PANTHER); IPR002891 (HAMAP); IPR027417 (SUPERFAMILY)
Bra024480	peptidyl-prolyl cis-trans isomerase pin1	360	20	3e-79	0.941	21	P:gluconeogenesis; P:response to salt stress; P:response to temperature stimulus; P:Golgi organization; P:glycolytic process; P:photorespiration; P:response to cadmium ion; C:endoplasmic reticulum; P:protein peptidyl-prolyl isomerization; P:protein folding; P:proteasome core complex assembly; P:hyperosmotic response; C:plasma membrane; P:ubiquitin-dependent protein catabolic process; F:peptidyl-p…	EC:5.2.1.8	IPR000297 (PFAM); G3DSA:3.10.50.40 (GENE3D); PTHR10657 (PANTHER); IPR023058 (PROSITE_PATTERNS); IPR000297 (PROSITE_PROFILES); SSF54534 (SUPERFAMILY)
Bra024486	phosphotransferases inositol or phosphatidylinositol kinases	11577	20	0	0.913	12	C:nucleus; C:plasmodesma; P:virus induced gene silencing; F:protein binding; P:production of miRNAs involved in gene silencing by miRNA; P:vegetative phase change; P:cytokinesis by cell plate formation; C:cytosol; P:microtubule cytoskeleton organization; F:phosphotransferase activity, alcohol group as acceptor; P:methylation-dependent chromatin silencing; P:production of ta-siRNAs involved in RNA…	-	Coil (COILS); IPR000403 (SMART); IPR003152 (PFAM); IPR000403 (PFAM); IPR000403 (G3DSA:1.10.1070.GENE3D); IPR003151 (PFAM); IPR011989 (G3DSA:1.25.10.GENE3D); PTHR11139 (PANTHER); PTHR11139:SF1 (PANTHER); NON_CYTOPLASMIC_DOMAIN (PHOBIUS); NON_CYTOPLASMIC_DOMAIN (PHOBIUS); TRANSMEMBRANE (PHOBIUS); TRANSMEMBRANE (PHOBIUS); CYTOPLASMIC_DOMAIN (PHOBIUS); IPR003152 (PROSITE_PROFILES); IPR014009 (PROSITE…
Bra024514	leucine-rich repeat family protein	1503	20	0	0.776	5	P:seed dormancy process; C:nucleus; F:protein binding; P:gibberellic acid mediated signaling pathway; C:plasma membrane	-	PR00019 (PRINTS); SM00365 (SMART); IPR003591 (SMART); SM00364 (SMART); IPR001611 (PFAM); G3DSA:3.80.10.10 (GENE3D); G3DSA:3.80.10.10 (GENE3D); G3DSA:3.80.10.10 (GENE3D); IPR025875 (PFAM); IPR001611 (PFAM); PTHR23155 (PANTHER); IPR001611 (PROSITE_PROFILES); IPR001611 (PROSITE_PROFILES); IPR001611 (PROSITE_PROFILES); IPR001611 (PROSITE_PROFILES); IPR001611 (PROSITE_PROFILES); IPR001611 (PROSITE_PRO…
Bra024516	thioredoxin reductase	879	20	6.8e-149	0.9425	13	C:chloroplast envelope; F:thioredoxin-disulfide reductase activity; P:seed development; P:cell redox homeostasis; P:response to cadmium ion; P:pollen germination; P:thioredoxin biosynthetic process; F:flavin adenine dinucleotide binding; C:mitochondrial matrix; P:removal of superoxide radicals; C:cytosol; P:oxidation-reduction process; P:cell growth	EC:1.8.1.9	IPR000103 (PRINTS); IPR013027 (PRINTS); IPR023753 (PFAM); IPR001327 (PFAM); G3DSA:3.50.50.60 (GENE3D); G3DSA:3.50.50.60 (GENE3D); PTHR22912 (PANTHER); PTHR22912:SF48 (PANTHER); IPR008255 (PROSITE_PATTERNS); SSF51905 (SUPERFAMILY)
Bra024548	cop9 signalosome complex subunit 5b	1071	20	0	0.929	16	P:protein deubiquitination; P:regulation of L-ascorbic acid biosynthetic process; P:specification of floral organ identity; P:positive regulation of protein catabolic process; P:response to auxin; F:protein binding; P:mitotic G2 phase; P:positive regulation of transcription, DNA-templated; P:histone methylation; C:COP9 signalosome; P:COP9 signalosome assembly; P:regulation of defense response; P:…	-	IPR000555 (SMART); IPR000555 (PFAM); G3DSA:3.40.140.10 (GENE3D); PTHR10410:SF6 (PANTHER); PTHR10410 (PANTHER); SSF102712 (SUPERFAMILY)
Bra024633	thiol-disulfide oxidoreductase dcc	1794	20	0	0.7025	3	F:nucleic acid binding; F:RNA-DNA hybrid ribonuclease activity; C:mitochondrion	EC:3.1.26.4	IPR019181 (SMART); IPR002156 (PFAM); IPR007263 (PFAM); IPR012337 (G3DSA:3.30.420.GENE3D); IPR019181 (PFAM); IPR011320 (G3DSA:3.40.970.GENE3D); PTHR13542 (PANTHER); IPR002156 (PROSITE_PROFILES); IPR012337 (SUPERFAMILY)
Bra024659	glutathione s-transferase 12	684	20	5.2e-145	0.827	16	P:response to cyclopentenone; P:ethylene-activated signaling pathway; P:response to cadmium ion; F:glutathione transferase activity; P:cellular response to water deprivation; P:aging; P:proteasome core complex assembly; P:fatty acid beta-oxidation; P:proteasome-mediated ubiquitin-dependent protein catabolic process; P:toxin catabolic process; F:protein binding; C:cytoplasm; P:galactolipid biosynt…	EC:2.5.1.18	IPR004046 (PFAM); IPR004045 (PFAM); IPR012336 (G3DSA:3.40.30.GENE3D); IPR010987 (G3DSA:1.20.1050.GENE3D); PTHR11260 (PANTHER); PTHR11260:SF16 (PANTHER); IPR010987 (PROSITE_PROFILES); IPR004045 (PROSITE_PROFILES); IPR010987 (SUPERFAMILY); IPR012336 (SUPERFAMILY)
Bra024663	5 -amp-activated protein kinase-like protein	2715	20	0	0.6995	3	C:chloroplast; C:cytosol; P:glucose catabolic process	-	Coil (COILS); IPR013783 (G3DSA:2.60.40.GENE3D); PTHR10343 (PANTHER); PTHR10343:SF47 (PANTHER); IPR014756 (SUPERFAMILY)
Bra024847	pentatricopeptide repeat-containing protein	843	20	1.6e-176	0.8455	1	C:mitochondrion	-	IPR002885 (PFAM); IPR002885 (TIGRFAM); PTHR24015:SF405 (PANTHER); PTHR24015 (PANTHER); IPR002885 (PROSITE_PROFILES); IPR002885 (PROSITE_PROFILES); IPR002885 (PROSITE_PROFILES); IPR002885 (PROSITE_PROFILES); IPR002885 (PROSITE_PROFILES); IPR002885 (PROSITE_PROFILES)
Bra024922	uncharacterized binding protein	4878	20	0	0.8105	6	C:nucleus; C:chloroplast; C:mitochondrion; C:cytosol; P:mitotic nuclear division; F:binding	-	IPR011989 (G3DSA:1.25.10.GENE3D); PTHR12663:SF0 (PANTHER); PTHR12663 (PANTHER); IPR016024 (SUPERFAMILY)
Bra024969	atp synthase delta	612	20	8.9e-136	0.891	18	F:zinc ion binding; P:response to salt stress; P:response to temperature stimulus; P:pentose-phosphate shunt; P:Golgi organization; P:glycolytic process; P:photorespiration; F:proton-transporting ATPase activity, rotational mechanism; P:response to cadmium ion; P:proteasome core complex assembly; P:hyperosmotic response; F:proton-transporting ATP synthase activity, rotational mechanism; P:ubiquit…	-	Coil (COILS); IPR020546 (G3DSA:2.60.15.GENE3D); G3DSA:1.20.5.440 (GENE3D); IPR001469 (TIGRFAM); IPR020546 (PFAM); PTHR13822:SF7 (PANTHER); IPR001469 (PANTHER); IPR001469 (HAMAP); SignalP-TM (SIGNALP_GRAM_POSITIVE); IPR020546 (SUPERFAMILY)
Bra025081	alcohol dehydrogenase-like 7-like	1170	20	0	0.871	5	F:nucleotide binding; F:zinc ion binding; C:cytoplasm; F:S-(hydroxymethyl)glutathione dehydrogenase activity; P:oxidation-reduction process	EC:1.1.1.284	IPR013154 (PFAM); IPR016040 (G3DSA:3.40.50.GENE3D); IPR011032 (G3DSA:3.90.180.GENE3D); IPR013149 (PFAM); PTHR11695:SF408 (PANTHER); IPR002085 (PANTHER); IPR002328 (PROSITE_PATTERNS); IPR011032 (SUPERFAMILY); IPR011032 (SUPERFAMILY); SSF51735 (SUPERFAMILY)
Bra025295	arm repeat superfamily protein	5535	20	0	0.7495	22	P:sister chromatid cohesion; P:seed dormancy process; P:lipid storage; P:photomorphogenesis; P:embryonic pattern specification; P:sugar mediated signaling pathway; P:primary shoot apical meristem specification; P:protein glycosylation; F:binding; P:seed germination; P:cotyledon development; P:xylan biosynthetic process; P:cell division; C:chloroplast; P:cuticle hydrocarbon biosynthetic process; P…	-	IPR022542 (PFAM); PTHR16212 (PANTHER); PTHR16212:SF4 (PANTHER); TRANSMEMBRANE (PHOBIUS); CYTOPLASMIC_DOMAIN (PHOBIUS); NON_CYTOPLASMIC_DOMAIN (PHOBIUS); NON_CYTOPLASMIC_DOMAIN (PHOBIUS); TRANSMEMBRANE (PHOBIUS); CYTOPLASMIC_DOMAIN (PHOBIUS); TRANSMEMBRANE (PHOBIUS); IPR016024 (SUPERFAMILY)
Bra025392	alpha- glucan phosphorylase l chloroplastic amyloplastic-like	2883	20	0	0.867	8	F:glycogen phosphorylase activity; C:chloroplast stroma; P:response to cold; F:pyridoxal phosphate binding; P:starch biosynthetic process; C:cytosol; P:defense response to bacterium; P:response to water deprivation	-	Coil (COILS); IPR000811 (PIRSF); G3DSA:3.40.50.2000 (GENE3D); IPR011833 (TIGRFAM); IPR000811 (PFAM); G3DSA:3.40.50.2000 (GENE3D); PTHR11468:SF8 (PANTHER); IPR000811 (PANTHER); IPR000811 (PROSITE_PATTERNS); SSF53756 (SUPERFAMILY)
Bra025446	translation initiation factor eif3 subunit	744	20	9.3e-75	0.796	14	P:response to high light intensity; P:response to hydrogen peroxide; P:protein folding; C:eukaryotic 48S preinitiation complex; P:regulation of translational initiation; C:eukaryotic translation initiation factor 3 complex; F:translation initiation factor activity; P:formation of translation preinitiation complex; P:response to heat; C:plasmodesma; C:eukaryotic 43S preinitiation complex; C:membra…	-	IPR013906 (PFAM); IPR023194 (G3DSA:1.10.246.GENE3D); IPR013906 (PANTHER); SIGNAL_PEPTIDE_N_REGION (PHOBIUS); SIGNAL_PEPTIDE_C_REGION (PHOBIUS); NON_CYTOPLASMIC_DOMAIN (PHOBIUS); SIGNAL_PEPTIDE (PHOBIUS); SIGNAL_PEPTIDE_H_REGION (PHOBIUS); IPR013906 (HAMAP); SignalP-noTM (SIGNALP_EUK)
Bra025448	at5g42080 mjc20_19	1752	20	0	0.9215	19	P:embryo development ending in seed dormancy; P:regulation of protein localization; P:xylem and phloem pattern formation; P:obsolete GTP catabolic process; P:trichome branching; C:vacuolar membrane; F:protein histidine kinase binding; C:cell plate; C:plasma membrane; C:microtubule; C:chloroplast thylakoid membrane; P:cell plate formation involved in plant-type cell wall biogenesis; F:GTP binding;…	-	IPR022812 (PRINTS); IPR001401 (SMART); IPR003130 (SMART); IPR003130 (PFAM); IPR027417 (G3DSA:3.40.50.GENE3D); IPR000375 (PFAM); IPR001401 (PFAM); PTHR11566:SF58 (PANTHER); IPR022812 (PANTHER); IPR019762 (PROSITE_PATTERNS); IPR020850 (PROSITE_PROFILES); IPR027417 (SUPERFAMILY)
Bra025480	6-phosphogluconate dehydrogenase family protein	1464	20	0	0.959	15	C:chloroplast stroma; P:response to fructose; P:response to salt stress; P:pentose-phosphate shunt; P:response to cadmium ion; P:response to sucrose; P:response to glucose; F:NADP binding; C:plasmodesma; F:phosphogluconate dehydrogenase (decarboxylating) activity; P:plant-type cell wall cellulose metabolic process; C:mitochondrion; C:membrane; C:cytosol; P:cell wall pectin metabolic process	EC:1.1.1.44	Coil (COILS); PR00076 (PRINTS); IPR006113 (PIRSF); IPR006115 (PFAM); IPR006114 (PFAM); IPR016040 (G3DSA:3.40.50.GENE3D); IPR006113 (TIGRFAM); IPR013328 (G3DSA:1.10.1040.GENE3D); IPR012284 (G3DSA:1.20.5.GENE3D); PTHR11811:SF27 (PANTHER); PTHR11811 (PANTHER); SIGNAL_PEPTIDE_H_REGION (PHOBIUS); SIGNAL_PEPTIDE_C_REGION (PHOBIUS); SIGNAL_PEPTIDE (PHOBIUS); SIGNAL_PEPTIDE_N_REGION (PHOBIUS); NON_CYTOPL…
Bra025612	pyridoxamine 5 -phosphate oxidase family protein	606	20	1.2e-122	0.8305	6	F:FMN binding; F:oxidoreductase activity; P:oxidation-reduction process; P:phosphatidylinositol biosynthetic process; C:extracellular region; C:vacuole	-	IPR014631 (PIRSF); PF13883 (PFAM); IPR012349 (G3DSA:2.30.110.GENE3D); PTHR13343 (PANTHER); PTHR13343:SF17 (PANTHER); SIGNAL_PEPTIDE_N_REGION (PHOBIUS); SIGNAL_PEPTIDE_C_REGION (PHOBIUS); NON_CYTOPLASMIC_DOMAIN (PHOBIUS); SIGNAL_PEPTIDE (PHOBIUS); SIGNAL_PEPTIDE_H_REGION (PHOBIUS); SignalP-TM (SIGNALP_EUK); IPR012349 (SUPERFAMILY)
Bra025746	pentatricopeptide repeat-containing protein	2157	20	0	0.7245	11	F:DNA binding; C:nucleus; F:structural constituent of chromatin; F:transcription factor activity, sequence-specific DNA binding; C:chloroplast; F:protein binding; P:pyrimidine ribonucleotide biosynthetic process; C:mitochondrion; P:chromatin assembly or disassembly; F:chromatin binding; C:chromatin	-	IPR002885 (PFAM); IPR002885 (TIGRFAM); IPR002885 (PFAM); IPR011990 (G3DSA:1.25.40.GENE3D); PTHR24015 (PANTHER); IPR002885 (PROSITE_PROFILES); IPR002885 (PROSITE_PROFILES); IPR002885 (PROSITE_PROFILES); IPR002885 (PROSITE_PROFILES); IPR002885 (PROSITE_PROFILES); IPR002885 (PROSITE_PROFILES); IPR002885 (PROSITE_PROFILES); IPR002885 (PROSITE_PROFILES)
Bra025895	60s ribosomal protein l6	705	20	2.4e-130	0.928	9	P:RNA methylation; C:chloroplast; C:plasmodesma; F:structural constituent of ribosome; C:endoplasmic reticulum; C:cytosolic large ribosomal subunit; C:nucleolus; C:plasma membrane; P:translation	-	IPR000915 (PFAM); IPR005568 (PFAM); IPR014722 (G3DSA:2.30.30.GENE3D); IPR000915 (PANTHER); IPR008991 (SUPERFAMILY)
Bra025931	wd-40 repeat protein	987	20	0	0.951	27	P:maltodextrin transport; C:ATP-binding cassette (ABC) transporter complex, substrate-binding subunit-containing; C:cytosolic ribosome; P:response to salt stress; P:ribosome biogenesis; C:periplasmic space; C:nucleolus; P:root development; F:nucleotide binding; P:regulation of translation; C:chloroplast; P:shoot system development; P:cellular response to abscisic acid stimulus; P:maltose transpor…	-	IPR020472 (PRINTS); IPR001680 (SMART); IPR015943 (G3DSA:2.130.10.GENE3D); IPR001680 (PFAM); IPR015943 (G3DSA:2.130.10.GENE3D); PTHR19868:SF0 (PANTHER); PTHR19868 (PANTHER); IPR019775 (PROSITE_PATTERNS); IPR019775 (PROSITE_PATTERNS); IPR019775 (PROSITE_PATTERNS); IPR019775 (PROSITE_PATTERNS); IPR001680 (PROSITE_PROFILES); IPR001680 (PROSITE_PROFILES); IPR001680 (PROSITE_PROFILES); IPR001680 (PROSI…
Bra025994	glutathione s-transferase tau 19	660	20	2e-120	0.8345	22	C:chloroplast stroma; P:gluconeogenesis; P:response to cyclopentenone; P:response to salt stress; P:glycolytic process; C:Golgi apparatus; P:response to cadmium ion; F:glutathione transferase activity; C:vacuolar membrane; P:cellular response to water deprivation; P:proteasome core complex assembly; C:plasma membrane; P:response to oxidative stress; P:fatty acid beta-oxidation; P:proteasome-media…	EC:2.5.1.18	PF13410 (PFAM); IPR004045 (PFAM); IPR012336 (G3DSA:3.40.30.GENE3D); IPR010987 (G3DSA:1.20.1050.GENE3D); PTHR11260:SF174 (PANTHER); PTHR11260 (PANTHER); IPR010987 (PROSITE_PROFILES); IPR004045 (PROSITE_PROFILES); IPR012336 (SUPERFAMILY); IPR010987 (SUPERFAMILY)
Bra026090	cinnamoyl- reductase 2-2	1026	20	0	0.91	57	F:double-stranded DNA binding; P:pollen development; F:histone methyltransferase activity (H3-K36 specific); C:Golgi apparatus; P:embryo sac development; P:negative regulation of flower development; F:single-stranded DNA binding; P:water transport; C:chloroplast; C:plasmodesma; P:alternative mRNA splicing, via spliceosome; C:apoplast; C:cytosol; F:mRNA binding; P:brassinosteroid biosynthetic proc…	EC:1.2.1.44	Coil (COILS); IPR001509 (PFAM); IPR016040 (G3DSA:3.40.50.GENE3D); PTHR10366 (PANTHER); PTHR10366:SF244 (PANTHER); SSF51735 (SUPERFAMILY)
Bra026112	protein topless	3363	20	0	0.9315	9	C:nucleus; F:protein homodimerization activity; P:negative regulation of transcription, DNA-templated; P:xylem and phloem pattern formation; P:primary shoot apical meristem specification; C:cytosol; F:Hsp90 protein binding; P:jasmonic acid mediated signaling pathway; P:response to auxin	-	IPR001680 (SMART); IPR006595 (SMART); IPR006594 (SMART); IPR001680 (PFAM); IPR015943 (G3DSA:2.130.10.GENE3D); PTHR22847 (PANTHER); IPR027728 (PTHR22847:PANTHER); IPR019775 (PROSITE_PATTERNS); IPR019775 (PROSITE_PATTERNS); IPR017986 (PROSITE_PROFILES); IPR017986 (PROSITE_PROFILES); IPR001680 (PROSITE_PROFILES); IPR001680 (PROSITE_PROFILES); IPR001680 (PROSITE_PROFILES); IPR006595 (PROSITE_PROFILES…
Bra026186	aspartate-semialdehyde dehydrogenase-like	1128	20	0	0.8985	13	P:methionine biosynthetic process; P:isoleucine biosynthetic process; C:chloroplast stroma; P:purine nucleotide biosynthetic process; P:lysine biosynthetic process via diaminopimelate; P:threonine biosynthetic process; F:aspartate-semialdehyde dehydrogenase activity; F:protein dimerization activity; F:N-acetyl-gamma-glutamyl-phosphate reductase activity; F:NADP binding; F:NAD binding; C:mitochond…	EC:1.2.1.38; EC:1.2.1.11	IPR000534 (SMART); IPR012080 (PIRSF); IPR012280 (PFAM); G3DSA:3.30.360.10 (GENE3D); IPR005986 (TIGRFAM); IPR016040 (G3DSA:3.40.50.GENE3D); IPR000534 (PFAM); PTHR10174 (PANTHER); IPR012080 (HAMAP); SSF55347 (SUPERFAMILY); SSF51735 (SUPERFAMILY)
Bra026227	obg-like atpase 1-like	1935	20	0	0.9365	11	F:GTP binding; P:gluconeogenesis; C:plasmodesma; P:response to salt stress; P:ATP hydrolysis coupled proton transport; P:glycolytic process; C:cytosol; P:response to cadmium ion; F:proton-transporting ATPase activity, rotational mechanism; C:proton-transporting two-sector ATPase complex, catalytic domain; P:protein targeting to vacuole	-	Coil (COILS); IPR006073 (PRINTS); IPR001229 (SMART); IPR013029 (PFAM); IPR004396 (TIGRFAM); IPR023192 (G3DSA:1.10.150.GENE3D); IPR006073 (PFAM); IPR027417 (G3DSA:3.40.50.GENE3D); IPR012675 (G3DSA:3.10.20.GENE3D); IPR001229 (PFAM); IPR002842 (PFAM); IPR001229 (G3DSA:2.100.10.GENE3D); PTHR23305 (PANTHER); PTHR23305:SF11 (PANTHER); IPR004396 (HAMAP); IPR001229 (SUPERFAMILY); IPR012676 (SUPERFAMILY);…
Bra026586	cullin-associated nedd8-dissociated protein 1-like	3654	20	0	0.9255	25	P:seed dormancy process; P:lipid storage; P:embryo development ending in seed dormancy; P:sugar mediated signaling pathway; P:cell adhesion; P:meristem structural organization; P:mitotic cell cycle; P:response to auxin; P:regulation of flower development; P:actin nucleation; C:cytosol; P:cell wall organization; P:photomorphogenesis; P:xylem and phloem pattern formation; P:floral organ formation; …	-	IPR011989 (G3DSA:1.25.10.GENE3D); IPR013932 (PFAM); PF13646 (PFAM); PTHR12696:SF0 (PANTHER); PTHR12696 (PANTHER); IPR016024 (SUPERFAMILY)
Bra026675	alanine aminotransferase 2	1647	20	0	0.9215	12	P:1-aminocyclopropane-1-carboxylate biosynthetic process; F:ATP binding; P:L-alanine catabolic process, by transamination; C:chloroplast; F:pyridoxal phosphate binding; P:response to hypoxia; F:copper ion binding; F:1-aminocyclopropane-1-carboxylate synthase activity; C:mitochondrion; F:L-alanine:2-oxoglutarate aminotransferase activity; C:cytosol; P:response to cadmium ion	EC:4.4.1.14; EC:2.6.1.2	Coil (COILS); IPR015421 (G3DSA:3.40.640.GENE3D); IPR015422 (G3DSA:3.90.1150.GENE3D); IPR004839 (PFAM); PTHR11751 (PANTHER); PTHR11751:SF29 (PANTHER); IPR015424 (SUPERFAMILY)
Bra026938	proteasome subunit beta type-5-like	690	20	3.8e-151	0.77	6	C:nucleus; C:cytoplasm; C:proteasome core complex; P:response to cadmium ion; F:threonine-type endopeptidase activity; P:ubiquitin-dependent protein catabolic process	EC:3.4.25	IPR001353 (PFAM); IPR029055 (G3DSA:3.60.20.GENE3D); PTHR11599 (PANTHER); PTHR11599:SF3 (PANTHER); IPR029055 (SUPERFAMILY)
Bra026941	eukaryotic initiation factor 4b	1647	20	4.8e-107	0.736	5	F:translation initiation factor activity; C:nucleus; C:cytoplasm; P:gravitropism; P:translational initiation	-	Coil (COILS); PR01228 (PRINTS); IPR010433 (PFAM); PTHR32091:SF3 (PANTHER); PTHR32091 (PANTHER)
Bra026951	v-type proton atpase subunit c-like	1710	20	0	0.9305	23	P:response to salt stress; P:ATP hydrolysis coupled proton transport; P:vacuole organization; P:Golgi organization; P:regulation of carbohydrate biosynthetic process; P:photorespiration; F:proton-transporting ATPase activity, rotational mechanism; C:Golgi apparatus; C:plant-type vacuole; P:root hair cell differentiation; P:glucose catabolic process; P:proteasome core complex assembly; P:cell tip …	-	Coil (COILS); IPR004907 (PFAM); G3DSA:1.20.1460.10 (GENE3D); G3DSA:3.30.70.100 (GENE3D); IPR004907 (PANTHER); PTHR10137:SF0 (PANTHER); SSF118203 (SUPERFAMILY)
Bra026988	flavin-containing monooxygenase family protein	1380	20	0	0.8555	14	P:indoleacetic acid biosynthetic process; F:3-methylthiopropyl glucosinolate S-oxygenase activity; F:4-methylthiopropyl glucosinolate S-oxygenase activity; F:5-methylthiopropyl glucosinolate S-oxygenase activity; F:6-methylthiopropyl glucosinolate S-oxygenase activity; F:7-methylthiopropyl glucosinolate S-oxygenase activity; F:8-methylthiopropyl glucosinolate S-oxygenase activity; F:N,N-dimethyla…	EC:1.14.13.8	IPR000960 (PRINTS); IPR020946 (PFAM); G3DSA:3.50.50.60 (GENE3D); G3DSA:3.50.50.60 (GENE3D); PTHR23023 (PANTHER); PTHR23023:SF4 (PANTHER); SIGNAL_PEPTIDE_H_REGION (PHOBIUS); SIGNAL_PEPTIDE_N_REGION (PHOBIUS); SIGNAL_PEPTIDE_C_REGION (PHOBIUS); SIGNAL_PEPTIDE (PHOBIUS); NON_CYTOPLASMIC_DOMAIN (PHOBIUS); SSF51905 (SUPERFAMILY); SSF51905 (SUPERFAMILY)
Bra026992	---NA---	420	0	-	-	-		-	TRANSMEMBRANE (PHOBIUS); TRANSMEMBRANE (PHOBIUS); CYTOPLASMIC_DOMAIN (PHOBIUS); CYTOPLASMIC_DOMAIN (PHOBIUS); NON_CYTOPLASMIC_DOMAIN (PHOBIUS); TRANSMEMBRANE (PHOBIUS); NON_CYTOPLASMIC_DOMAIN (PHOBIUS); TMhelix (TMHMM); TMhelix (TMHMM); TMhelix (TMHMM)
Bra027011	mitochondrial import inner membrane translocase subunit tim9-like	282	20	1.1e-58	0.8985	8	P:RNA methylation; F:metal ion binding; P:embryo development ending in seed dormancy; F:P-P-bond-hydrolysis-driven protein transmembrane transporter activity; C:mitochondrial intermembrane space protein transporter complex; P:photorespiration; P:protein import into mitochondrial inner membrane; C:mitochondrial inner membrane	-	IPR004217 (G3DSA:1.10.287.GENE3D); IPR004217 (PFAM); PTHR10898 (PANTHER); PTHR10898:SF10 (PANTHER); IPR004217 (SUPERFAMILY)
Bra027243	aluminum induced protein with ygl and lrdr motif	762	15	1.1e-171	0.6627	13	P:response to fructose; P:systemic acquired resistance, salicylic acid mediated signaling pathway; C:plasma membrane; P:response to sucrose; C:nucleus; C:chloroplast; P:response to hypoxia; C:plasmodesma; P:response to abscisic acid; F:protein binding; C:cytosol; P:regulation of hydrogen peroxide metabolic process; P:organic substance metabolic process	-	IPR024286 (PFAM); IPR029055 (G3DSA:3.60.20.GENE3D); PTHR11772 (PANTHER); PTHR11772:SF9 (PANTHER); IPR029055 (SUPERFAMILY)
Bra027245	receptor like protein 19	1758	20	0	0.5125	20	P:epidermis development; P:organic substance biosynthetic process; P:pollen development; F:protein kinase activity; P:anatomical structure morphogenesis; C:cytoplasmic part; P:primary metabolic process; P:defense response; P:cellular response to oxygen-containing compound; P:transport; C:plasma membrane; P:hormone-mediated signaling pathway; P:response to bacterium; P:cellular macromolecule metab…	-	PR00019 (PRINTS); IPR003591 (SMART); SM00364 (SMART); G3DSA:3.80.10.10 (GENE3D); G3DSA:3.80.10.10 (GENE3D); G3DSA:3.80.10.10 (GENE3D); IPR025875 (PFAM); IPR001611 (PFAM); PTHR23155 (PANTHER); PTHR23155:SF450 (PANTHER); IPR001611 (PROSITE_PROFILES); IPR001611 (PROSITE_PROFILES); IPR001611 (PROSITE_PROFILES); IPR001611 (PROSITE_PROFILES); IPR001611 (PROSITE_PROFILES); IPR001611 (PROSITE_PROFILES); …
Bra027257	l-type lectin-domain containing receptor kinase	831	20	5e-165	0.615	14	P:signal transduction; P:response to karrikin; P:pollen development; P:response to salicylic acid; C:plant-type cell wall; C:plasma membrane; P:defense response to fungus, incompatible interaction; C:nucleus; C:chloroplast; C:apoplast; C:cytosol; F:carbohydrate binding; P:response to chitin; P:regulation of defense response	-	IPR016363 (PIRSF); IPR013320 (G3DSA:2.60.120.GENE3D); IPR001220 (PFAM); PTHR32401 (PANTHER); PTHR32401:SF2 (PANTHER); SIGNAL_PEPTIDE_N_REGION (PHOBIUS); NON_CYTOPLASMIC_DOMAIN (PHOBIUS); SIGNAL_PEPTIDE_H_REGION (PHOBIUS); SIGNAL_PEPTIDE (PHOBIUS); SIGNAL_PEPTIDE_C_REGION (PHOBIUS); SignalP-TM (SIGNALP_GRAM_POSITIVE); SignalP-noTM (SIGNALP_GRAM_NEGATIVE); SignalP-noTM (SIGNALP_EUK); IPR008985 (SUP…
Bra027310	udp-xyl synthase 6	1998	20	0	0.5305	22	P:UDP-rhamnose biosynthetic process; P:mucilage biosynthetic process; F:UDP-L-rhamnose synthase activity; F:UDP-4-keto-rhamnose-4-keto-reductase activity; F:dTDP-glucose 4,6-dehydratase activity; F:dTDP-4-dehydrorhamnose 3,5-epimerase activity; P:extracellular polysaccharide biosynthetic process; C:plasma membrane; P:response to sucrose; F:dTDP-4-dehydrorhamnose reductase activity; P:flavonol bio…	EC:4.2.1.76; EC:5.1.3.13; EC:1.1.1.133	IPR005913 (PFAM); IPR001509 (PFAM); G3DSA:3.90.25.10 (GENE3D); IPR016040 (G3DSA:3.40.50.GENE3D); IPR016040 (G3DSA:3.40.50.GENE3D); PTHR10366 (PANTHER); IPR005888 (PTHR10366:PANTHER); SIGNAL_PEPTIDE_N_REGION (PHOBIUS); SIGNAL_PEPTIDE (PHOBIUS); NON_CYTOPLASMIC_DOMAIN (PHOBIUS); SIGNAL_PEPTIDE_H_REGION (PHOBIUS); SIGNAL_PEPTIDE_C_REGION (PHOBIUS); SSF51735 (SUPERFAMILY); SSF51735 (SUPERFAMILY)
Bra027370	aldolase-type tim barrel family protein	3006	20	0	0.8765	10	F:very-long-chain-(S)-2-hydroxy-acid oxidase activity; C:peroxisome; F:long-chain-(S)-2-hydroxy-long-chain-acid oxidase activity; F:FMN binding; F:glycolate oxidase activity; P:defense response signaling pathway, resistance gene-independent; P:oxidation-reduction process; P:defense response to bacterium; F:medium-chain-(S)-2-hydroxy-acid oxidase activity; P:hydrogen peroxide biosynthetic process	EC:1.1.3.15	Coil (COILS); IPR001623 (PRINTS); IPR001623 (SMART); IPR001623 (PFAM); IPR001623 (G3DSA:1.10.287.GENE3D); IPR000262 (PFAM); IPR013785 (G3DSA:3.20.20.GENE3D); PTHR10578:SF67 (PANTHER); PTHR10578 (PANTHER); IPR008259 (PROSITE_PATTERNS); IPR018253 (PROSITE_PATTERNS); IPR008259 (PROSITE_PATTERNS); SIGNAL_PEPTIDE_H_REGION (PHOBIUS); SIGNAL_PEPTIDE (PHOBIUS); SIGNAL_PEPTIDE_N_REGION (PHOBIUS); SIGNAL_P…
Bra027628	elicitor-responsive protein 3-like	444	20	2e-94	0.838	3	F:protein binding; C:cytoplasm; P:exocytosis	-	IPR000008 (SMART); IPR000008 (PFAM); IPR000008 (G3DSA:2.60.40.GENE3D); PTHR10024 (PANTHER); IPR015427 (PTHR10024:PANTHER); IPR000008 (PROSITE_PROFILES); IPR000008 (SUPERFAMILY)
Bra027700	amp-dependent synthetase and ligase family protein isoform 1	2481	20	0	0.8945	11	P:defense response to insect; P:coumarin biosynthetic process; C:nucleus; P:long-chain fatty acid metabolic process; P:response to wounding; C:cytosol; C:Golgi apparatus; C:endoplasmic reticulum; P:fatty acid biosynthetic process; F:long-chain fatty acid-CoA ligase activity; C:plasma membrane	EC:6.2.1.3	G3DSA:3.40.50.980 (GENE3D); G3DSA:2.30.38.10 (GENE3D); G3DSA:3.40.50.980 (GENE3D); IPR000873 (PFAM); PTHR24096 (PANTHER); PTHR24096:SF114 (PANTHER); IPR020845 (PROSITE_PATTERNS); SSF56801 (SUPERFAMILY)
Bra027833	protein phosphatase 2a-2	921	20	0	0.974	10	F:protein serine/threonine phosphatase activity; C:nucleus; P:chloroplast avoidance movement; P:protein dephosphorylation; C:cytosol; P:regulation of auxin polar transport; P:glucose catabolic process; P:N-terminal protein myristoylation; P:cellular protein localization; C:plasma membrane	-	IPR006186 (PRINTS); IPR006186 (SMART); IPR029052 (G3DSA:3.60.21.GENE3D); IPR004843 (PFAM); PTHR11668 (PANTHER); PTHR11668:SF221 (PANTHER); IPR006186 (PROSITE_PATTERNS); IPR029052 (SUPERFAMILY)
Bra027878	heme oxygenase 1	870	20	8.1e-122	0.776	11	P:regulation of meristem growth; P:carotenoid biosynthetic process; P:cellular response to UV-C; C:chloroplast; P:red, far-red light phototransduction; F:heme oxygenase (decyclizing) activity; P:chloroplast-nucleus signaling pathway; P:flavonoid biosynthetic process; P:phytochromobilin biosynthetic process; P:heme oxidation; F:heme binding	EC:1.14.99.3	IPR016951 (PIRSF); IPR016084 (G3DSA:1.20.910.GENE3D); IPR016053 (PFAM); IPR016084 (SUPERFAMILY)
Bra027887	atp phosphoribosyl transferase	1224	20	0	0.9145	9	P:maltose metabolic process; F:magnesium ion binding; C:chloroplast stroma; P:starch biosynthetic process; F:ATP phosphoribosyltransferase activity; P:cysteine biosynthetic process; P:root hair elongation; P:histidine biosynthetic process; P:threonine catabolic process	EC:2.4.2.17	IPR013820 (TIGRFAM); IPR013820 (PFAM); G3DSA:3.40.190.10 (GENE3D); IPR013115 (TIGRFAM); IPR015867 (G3DSA:3.30.70.GENE3D); G3DSA:3.40.190.10 (GENE3D); IPR013115 (PFAM); IPR001348 (PANTHER); PTHR21403:SF1 (PANTHER); IPR018198 (PROSITE_PATTERNS); IPR020621 (HAMAP); IPR011322 (SUPERFAMILY); SSF53850 (SUPERFAMILY)
Bra027927	pentatricopeptide repeat-containing protein mitochondrial-like	2904	20	0	0.835	3	F:protein binding; C:mitochondrion; P:proteolysis	-	IPR002885 (TIGRFAM); IPR002885 (PFAM); IPR002885 (PFAM); IPR000816 (PFAM); IPR002885 (PFAM); IPR002885 (PFAM); IPR011990 (G3DSA:1.25.40.GENE3D); PF14432 (PFAM); IPR016125 (G3DSA:3.40.630.GENE3D); PTHR24015 (PANTHER); PTHR24015:SF267 (PANTHER); IPR002885 (PROSITE_PROFILES); IPR002885 (PROSITE_PROFILES); IPR002885 (PROSITE_PROFILES); IPR002885 (PROSITE_PROFILES); IPR002885 (PROSITE_PROFILES); IPR00…
Bra027937	gtp-binding protein sar1a-like	588	20	2e-100	0.936	28	P:cytoskeleton organization; P:response to salt stress; P:vacuole organization; P:Golgi organization; P:photorespiration; C:Golgi apparatus; P:protein targeting to vacuole; P:purine nucleobase transport; F:GTP binding; P:water transport; C:cytosol; P:response to misfolded protein; P:proteasomal protein catabolic process; P:gluconeogenesis; P:response to temperature stimulus; P:small GTPase mediat…	-	IPR006689 (PRINTS); IPR024156 (SMART); IPR006687 (SMART); IPR027417 (G3DSA:3.40.50.GENE3D); IPR006689 (PFAM); IPR005225 (TIGRFAM); IPR006687 (PTHR11711:PANTHER); PTHR11711 (PANTHER); IPR006687 (PROSITE_PROFILES); IPR027417 (SUPERFAMILY)
Bra028087	large subunit of riblose- -bisphosphate carboxylase oxygenase	1440	20	0	0.987	16	P:generation of precursor metabolites and energy; C:cytosolic ribosome; P:DNA-templated transcription, elongation; C:chloroplast envelope; P:photorespiration; P:response to cadmium ion; F:monooxygenase activity; C:chloroplast thylakoid membrane; F:magnesium ion binding; P:response to abscisic acid; P:reductive pentose-phosphate cycle; C:cell wall; C:apoplast; P:oxidation-reduction process; C:plas…	EC:4.1.1.39	IPR017444 (PFAM); IPR017443 (G3DSA:3.30.70.GENE3D); IPR000685 (PFAM); IPR000685 (G3DSA:3.20.20.GENE3D); PTHR23321 (PANTHER); PTHR23321:SF28 (PANTHER); IPR020878 (PROSITE_PATTERNS); IPR020888 (HAMAP); IPR000685 (SUPERFAMILY); IPR017443 (SUPERFAMILY)
Bra028208	smad fha domain-containing protein	2199	20	0	0.7405	3	C:nucleus; F:protein binding; C:membrane	-	Coil (COILS); Coil (COILS); Coil (COILS); Coil (COILS); IPR000253 (SMART); IPR000253 (PFAM); IPR000253 (G3DSA:2.60.200.GENE3D); PTHR23308 (PANTHER); PTHR23308:SF2 (PANTHER); IPR000253 (PROSITE_PROFILES); IPR008984 (SUPERFAMILY)
Bra028268	sh3 domain-containing protein	3570	20	0	0.8775	5	C:nucleus; C:chloroplast; F:protein binding; C:cytosol; C:plasma membrane	-	Coil (COILS); IPR001452 (SMART); G3DSA:2.30.30.40 (GENE3D); PTHR12602:SF34 (PANTHER); PTHR12602 (PANTHER); IPR001452 (PROSITE_PROFILES); SignalP-TM (SIGNALP_GRAM_POSITIVE); IPR001452 (SUPERFAMILY); IPR016024 (SUPERFAMILY)
Bra028301	cytochrome b5 domain-containing family protein	657	20	6.3e-135	0.797	10	P:ER to Golgi vesicle-mediated transport; P:negative regulation of cell growth; F:oxidoreductase activity; C:endoplasmic reticulum; C:Golgi apparatus; F:steroid binding; P:single-organism metabolic process; P:response to stimulus; C:plasma membrane; F:heme binding	-	IPR001199 (PFAM); IPR001199 (G3DSA:3.10.120.GENE3D); PTHR10281 (PANTHER); PTHR10281:SF37 (PANTHER); NON_CYTOPLASMIC_DOMAIN (PHOBIUS); TRANSMEMBRANE (PHOBIUS); CYTOPLASMIC_DOMAIN (PHOBIUS); IPR001199 (SUPERFAMILY); TMhelix (TMHMM)
Bra028339	stress responsive alpha-beta barrel domain protein	816	20	5.8e-124	0.798	10	P:methionine biosynthetic process; C:chloroplast stroma; P:defense response to fungus, incompatible interaction; C:peroxisome; C:nucleus; P:RNA splicing, via endonucleolytic cleavage and ligation; P:cysteine biosynthetic process; C:cytosol; P:response to jasmonic acid; P:glucosinolate biosynthetic process	-	IPR013097 (SMART); IPR013097 (PFAM); G3DSA:3.30.70.900 (GENE3D); IPR013097 (PROSITE_PROFILES); IPR013097 (PROSITE_PROFILES); SignalP-TM (SIGNALP_GRAM_POSITIVE); IPR011008 (SUPERFAMILY); IPR011008 (SUPERFAMILY)
Bra028345	s-adenosyl l-homocystein hydrolase	1458	20	0	0.971	29	P:response to salt stress; P:embryo development ending in seed dormancy; P:Golgi organization; P:photorespiration; C:Golgi apparatus; C:vacuolar membrane; P:methylation-dependent chromatin silencing; F:nucleotide binding; P:regulation of transport; P:water transport; C:plasmodesma; F:copper ion binding; C:apoplast; P:calcium ion transport; P:cysteine biosynthetic process; C:cytosol; P:response to…	EC:3.3.1.1	IPR015878 (SMART); IPR000043 (SMART); IPR000043 (PIRSF); G3DSA:3.40.50.1480 (GENE3D); IPR000043 (PFAM); IPR015878 (PFAM); IPR016040 (G3DSA:3.40.50.GENE3D); IPR000043 (TIGRFAM); G3DSA:3.40.50.1480 (GENE3D); IPR000043 (PANTHER); IPR020082 (PROSITE_PATTERNS); IPR020082 (PROSITE_PATTERNS); IPR000043 (HAMAP); SSF52283 (SUPERFAMILY); SSF51735 (SUPERFAMILY); SSF52283 (SUPERFAMILY)
Bra028421	cysteinyl-trna synthetase	1554	20	0	0.866	7	F:ATP binding; C:chloroplast; C:mitochondrion; C:cytosol; F:cysteine-tRNA ligase activity; P:response to cadmium ion; P:cysteinyl-tRNA aminoacylation	EC:6.1.1.16	IPR024909 (PRINTS); IPR014729 (G3DSA:3.40.50.GENE3D); G3DSA:1.20.120.640 (GENE3D); IPR024909 (PFAM); IPR015803 (TIGRFAM); PTHR10890:SF7 (PANTHER); IPR024909 (PANTHER); IPR015803 (HAMAP); SSF52374 (SUPERFAMILY); IPR009080 (SUPERFAMILY)
Bra028434	arf guanine-nucleotide exchange factor gnl1	5028	20	0	0.814	32	P:cytoskeleton organization; P:embryo development ending in seed dormancy; P:cell cycle process; C:Golgi apparatus; P:intracellular protein transport; P:mitotic cell cycle; P:ER body organization; P:cell division; P:regulation of transport; C:chloroplast; P:cellular macromolecule metabolic process; P:shoot system development; P:carbohydrate biosynthetic process; P:positive regulation of organelle…	-	IPR000904 (SMART); IPR007705 (PFAM); IPR000904 (PFAM); PF12783 (PFAM); IPR023394 (G3DSA:1.10.1000.GENE3D); G3DSA:1.20.58.400 (GENE3D); PF12352 (PFAM); G3DSA:1.10.220.20 (GENE3D); G3DSA:1.20.5.110 (GENE3D); PTHR10663:SF131 (PANTHER); PTHR10663 (PANTHER); NON_CYTOPLASMIC_DOMAIN (PHOBIUS); NON_CYTOPLASMIC_DOMAIN (PHOBIUS); CYTOPLASMIC_DOMAIN (PHOBIUS); TRANSMEMBRANE (PHOBIUS); TRANSMEMBRANE (PHOBIUS…
Bra028611	26s proteasome regulatory particle non-atpase subunit 5a	1347	20	0	0.958	21	P:gluconeogenesis; P:response to salt stress; P:photomorphogenesis; P:embryo development ending in seed dormancy; P:glycolytic process; P:photorespiration; P:DNA endoreduplication; P:response to cadmium ion; C:proteasome regulatory particle, lid subcomplex; P:proteasome core complex assembly; P:regulation of unidimensional cell growth; C:nucleus; P:fatty acid beta-oxidation; P:proteasome-mediated…	-	IPR000717 (SMART); IPR000717 (PFAM); IPR011991 (G3DSA:1.10.10.GENE3D); PTHR10855:SF1 (PANTHER); PTHR10855 (PANTHER); SSF46785 (SUPERFAMILY)
Bra028628	heat shock 70 kda mitochondrial-like	2043	20	0	0.9325	19	P:response to salt stress; F:2-alkenal reductase [NAD(P)] activity; P:response to high light intensity; F:unfolded protein binding; P:response to cadmium ion; C:Golgi apparatus; P:response to hydrogen peroxide; P:response to virus; P:protein folding; C:vacuolar membrane; C:plasma membrane; F:ATP binding; P:response to heat; C:chloroplast; C:mitochondrial matrix; P:methylglyoxal catabolic process …	EC:1.3.1.74	Coil (COILS); IPR013126 (PRINTS); G3DSA:3.30.30.30 (GENE3D); IPR013126 (PFAM); IPR029047 (G3DSA:2.60.34.GENE3D); G3DSA:3.30.420.40 (GENE3D); IPR012725 (TIGRFAM); IPR029048 (G3DSA:1.20.1270.GENE3D); G3DSA:3.30.420.40 (GENE3D); G3DSA:3.90.640.10 (GENE3D); PTHR19375 (PANTHER); PTHR19375:SF173 (PANTHER); IPR018181 (PROSITE_PATTERNS); IPR018181 (PROSITE_PATTERNS); IPR018181 (PROSITE_PATTERNS); IPR0127…
Bra028748	26s proteasome non-atpase regulatory subunit 8a	927	20	0	0.9645	15	P:seed dormancy process; P:DNA endoreduplication; C:proteasome regulatory particle, lid subcomplex; P:cotyledon development; P:proteasome core complex assembly; P:leaf morphogenesis; P:regulation of unidimensional cell growth; C:nucleus; P:fatty acid beta-oxidation; P:proteasome-mediated ubiquitin-dependent protein catabolic process; P:toxin catabolic process; F:protein binding; C:cytosol; P:resp…	-	IPR000555 (SMART); IPR024969 (PFAM); IPR000555 (PFAM); PTHR10540 (PANTHER); PTHR10540:SF7 (PANTHER); NON_CYTOPLASMIC_DOMAIN (PHOBIUS); TRANSMEMBRANE (PHOBIUS); CYTOPLASMIC_DOMAIN (PHOBIUS)
Bra028761	peroxidase 52	975	20	0	0.9	10	F:peroxidase activity; F:protein binding; F:metal ion binding; C:cell wall; C:apoplast; C:cytosol; C:Golgi apparatus; P:oxidation-reduction process; P:hydrogen peroxide catabolic process; F:heme binding	EC:1.11.1.7	IPR002016 (PRINTS); IPR000823 (PRINTS); G3DSA:1.10.420.10 (GENE3D); G3DSA:1.10.520.10 (GENE3D); IPR002016 (PFAM); PTHR31388:SF5 (PANTHER); PTHR31388 (PANTHER); IPR019794 (PROSITE_PATTERNS); IPR019793 (PROSITE_PATTERNS); SIGNAL_PEPTIDE_C_REGION (PHOBIUS); SIGNAL_PEPTIDE_N_REGION (PHOBIUS); SIGNAL_PEPTIDE (PHOBIUS); SIGNAL_PEPTIDE_H_REGION (PHOBIUS); NON_CYTOPLASMIC_DOMAIN (PHOBIUS); IPR002016 (PRO…
Bra028774	coatomer subunit delta-like	1575	20	0	0.8455	8	C:plasmodesma; F:protein binding; P:retrograde vesicle-mediated transport, Golgi to ER; C:cytosol; C:clathrin adaptor complex; P:intracellular protein transport; P:N-terminal protein myristoylation; C:COPI vesicle coat	-	G3DSA:3.30.450.60 (GENE3D); IPR008968 (PFAM); PTHR10121:SF0 (PANTHER); IPR027059 (PANTHER); IPR028565 (PROSITE_PROFILES); IPR011012 (SUPERFAMILY); IPR028565 (SUPERFAMILY)
Bra029211	flavone synthase	933	20	4.4e-179	0.7845	13	P:response to karrikin; P:response to sucrose; P:response to auxin; P:anthocyanin-containing compound biosynthetic process; F:flavonol synthase activity; C:cytoplasm; P:iron ion transport; P:nitrate transport; P:detection of bacterium; P:oxidation-reduction process; P:cellular response to iron ion starvation; P:response to nitrate; P:response to UV-B	EC:1.14.11.23	IPR026992 (PFAM); IPR027443 (G3DSA:2.60.120.GENE3D); IPR005123 (PFAM); PTHR10209 (PANTHER); IPR005123 (PROSITE_PROFILES); SSF51197 (SUPERFAMILY)
Bra029260	protein chloroplastic-like	579	20	3.4e-71	0.858	14	P:photomorphogenesis; P:embryo sac egg cell differentiation; P:karyogamy; P:cotyledon development; P:regulation of cell division; C:nucleus; P:amine metabolic process; F:quinone binding; F:copper ion binding; P:mitotic G2 phase; C:cytoplasm; P:protein import into nucleus; P:nucleologenesis; P:cullin deneddylation	-	IPR021602 (PFAM); IPR015801 (G3DSA:3.10.450.GENE3D)
Bra029275	dead-box atp-dependent rna helicase 7-like	1980	20	0	0.8595	7	P:RNA methylation; F:ATP binding; F:RNA binding; F:DEAD/H-box RNA helicase binding; F:ATP-dependent helicase activity; P:protein maturation; C:nucleolus	-	IPR014001 (SMART); IPR001650 (SMART); IPR001650 (PFAM); IPR027417 (G3DSA:3.40.50.GENE3D); IPR011545 (PFAM); IPR012562 (PFAM); IPR027417 (G3DSA:3.40.50.GENE3D); PTHR24031:SF136 (PANTHER); PTHR24031 (PANTHER); IPR000629 (PROSITE_PATTERNS); IPR014001 (PROSITE_PROFILES); IPR014014 (PROSITE_PROFILES); IPR001650 (PROSITE_PROFILES); SSF54928 (SUPERFAMILY); IPR027417 (SUPERFAMILY)
Bra029462	---NA---	300	0	-	-	-		-	Coil (COILS)
Bra029560	4-coumarate-- ligase family protein	1605	20	0	0.8035	7	F:Photinus-luciferin 4-monooxygenase (ATP-hydrolyzing) activity; C:peroxisome; F:4-coumarate-CoA ligase activity; P:jasmonic acid biosynthetic process; P:auxin biosynthetic process; P:oxidation-reduction process; F:fatty-acyl-CoA synthase activity	EC:2.3.1.86; EC:6.2.1.12; EC:1.13.12.7	IPR000873 (PFAM); G3DSA:3.40.50.980 (GENE3D); G3DSA:2.30.38.10 (GENE3D); G3DSA:3.40.50.980 (GENE3D); PTHR24096 (PANTHER); PTHR24096:SF131 (PANTHER); IPR020845 (PROSITE_PATTERNS); SSF56801 (SUPERFAMILY)
Bra029599	component of iis longevity pathway smk-1 domain-containing protein	2592	20	0	0.8045	4	P:response to red or far red light; C:cytoplasm; P:gravitropism; F:binding	-	IPR006887 (PFAM); IPR011989 (G3DSA:1.25.10.GENE3D); IPR011993 (G3DSA:2.30.29.GENE3D); PTHR23318:SF0 (PANTHER); PTHR23318 (PANTHER); IPR016024 (SUPERFAMILY); SSF50729 (SUPERFAMILY)
Bra029622	protein transport protein sec24-like at3g07100-like	3030	20	0	0.856	9	F:zinc ion binding; P:ER to Golgi vesicle-mediated transport; P:positive regulation of cell proliferation; C:cytosol; P:protein N-linked glycosylation; P:intracellular protein transport; C:COPII vesicle coat; F:transporter activity; P:ER body organization	-	IPR002035 (G3DSA:3.40.50.GENE3D); IPR006900 (PFAM); IPR029006 (G3DSA:3.40.20.GENE3D); IPR006895 (PFAM); IPR006896 (PFAM); IPR012990 (PFAM); IPR007123 (PFAM); PTHR13803 (PANTHER); PTHR13803:SF4 (PANTHER); SSF81995 (SUPERFAMILY); IPR002035 (SUPERFAMILY); SSF82754 (SUPERFAMILY); IPR006900 (SUPERFAMILY); IPR006895 (SUPERFAMILY)
Bra029634	gtp cyclohydrolase i	1365	20	0	0.789	4	C:nucleus; C:cytoplasm; F:GTP cyclohydrolase I activity; P:tetrahydrofolate biosynthetic process	EC:3.5.4.16	IPR020602 (PFAM); G3DSA:3.30.1130.10 (GENE3D); G3DSA:1.10.286.10 (GENE3D); IPR001474 (PANTHER); PTHR11109:SF0 (PANTHER); SSF55620 (SUPERFAMILY); SSF55620 (SUPERFAMILY)
Bra029650	Uncharacterized protein	483	20	6.5e-78	0.832	2	C:extracellular region; C:vacuole	-	IPR007493 (PFAM); IPR007493 (G3DSA:2.30.240.GENE3D); PTHR31676:SF8 (PANTHER); PTHR31676 (PANTHER); SIGNAL_PEPTIDE_C_REGION (PHOBIUS); SIGNAL_PEPTIDE_N_REGION (PHOBIUS); NON_CYTOPLASMIC_DOMAIN (PHOBIUS); SIGNAL_PEPTIDE_H_REGION (PHOBIUS); SIGNAL_PEPTIDE (PHOBIUS); SignalP-noTM (SIGNALP_EUK); IPR007493 (SUPERFAMILY)
Bra029795	cell division cycle protein 48 homolog	2430	20	0	0.972	21	F:identical protein binding; C:cytosolic ribosome; P:pollen tube growth; P:protein glycosylation; P:obsolete ATP catabolic process; C:Golgi apparatus; P:response to cadmium ion; C:nucleolus; P:pollen germination; P:defense response to bacterium; F:microtubule-severing ATPase activity; C:plasma membrane; C:phragmoplast; P:cell division; C:nuclear envelope; F:ATP binding; C:plasmodesma; C:apoplast;…	EC:3.6.4.3	IPR003593 (SMART); IPR004201 (SMART); IPR003338 (SMART); G3DSA:1.10.8.60 (GENE3D); IPR004201 (PFAM); G3DSA:2.40.40.20 (GENE3D); IPR003959 (PFAM); IPR027417 (G3DSA:3.40.50.GENE3D); IPR003338 (PFAM); IPR005938 (TIGRFAM); IPR029067 (G3DSA:3.10.330.GENE3D); IPR027417 (G3DSA:3.40.50.GENE3D); PTHR23077 (PANTHER); PTHR23077:SF69 (PANTHER); IPR003960 (PROSITE_PATTERNS); IPR003960 (PROSITE_PATTERNS); IPR0…
Bra029955	ser arg-rich protein 34a	783	20	2e-105	0.8915	5	F:nucleotide binding; P:RNA splicing; F:RNA binding; C:cytosol; C:nucleolus	-	IPR000504 (SMART); IPR000504 (PFAM); IPR012677 (G3DSA:3.30.70.GENE3D); IPR012677 (G3DSA:3.30.70.GENE3D); PTHR10548 (PANTHER); IPR000504 (PROSITE_PROFILES); IPR000504 (PROSITE_PROFILES); SSF54928 (SUPERFAMILY)
Bra029986	casein kinase ii subunit alpha-1-like	990	20	0	0.965	17	P:DNA repair; P:regulation of response to DNA damage stimulus; P:protein phosphorylation; F:protein serine/threonine kinase activity; P:circadian rhythm; P:chromatin organization; C:plasma membrane; P:response to mechanical stimulus; P:photoperiodism, flowering; F:ATP binding; F:protein tyrosine kinase activity; F:protein binding; C:cytosol; P:response to UV-C; P:regulation of cell cycle; P:respo…	EC:2.7.10; EC:2.7.11	IPR002290 (SMART); G3DSA:3.30.200.20 (GENE3D); G3DSA:1.10.510.10 (GENE3D); IPR000719 (PFAM); PTHR24054 (PANTHER); IPR008271 (PROSITE_PATTERNS); IPR017441 (PROSITE_PATTERNS); IPR000719 (PROSITE_PROFILES); IPR011009 (SUPERFAMILY)
Bra030204	malate glyoxysomal-like	1062	20	0	0.92	10	P:regulation of photorespiration; F:nucleotide binding; F:L-malate dehydrogenase activity; P:regulation of fatty acid beta-oxidation; C:chloroplast; P:malate metabolic process; P:glyoxylate cycle; P:peroxisome organization; P:tricarboxylic acid cycle; C:glyoxysome	EC:1.1.1.37	IPR001557 (PIRSF); IPR010097 (TIGRFAM); IPR001236 (PFAM); IPR016040 (G3DSA:3.40.50.GENE3D); IPR022383 (PFAM); IPR015955 (G3DSA:3.90.110.GENE3D); IPR001557 (PANTHER); PTHR11540:SF9 (PANTHER); IPR001252 (PROSITE_PATTERNS); SSF51735 (SUPERFAMILY); IPR015955 (SUPERFAMILY)
Bra030253	inositol-3-phosphate synthase	1533	20	0	0.9805	18	P:myo-inositol hexakisphosphate biosynthetic process; P:embryo development ending in seed dormancy; P:inositol biosynthetic process; P:response to high light intensity; P:response to hydrogen peroxide; P:defense response to bacterium; P:response to auxin; P:phosphatidylserine biosynthetic process; F:nucleotide binding; F:inositol-3-phosphate synthase activity; P:response to heat; F:protein bindin…	EC:5.5.1.4	Coil (COILS); IPR002587 (PIRSF); G3DSA:3.30.360.10 (GENE3D); IPR013021 (PFAM); IPR002587 (PFAM); IPR016040 (G3DSA:3.40.50.GENE3D); IPR002587 (PANTHER); PTHR11510:SF5 (PANTHER); SSF55347 (SUPERFAMILY); SSF51735 (SUPERFAMILY)
Bra030262	binding isoform 1	6471	20	0	0.9185	9	C:nucleus; P:anisotropic cell growth; C:plasmodesma; F:protein binding; C:cytosol; P:cellulose biosynthetic process; F:ligase activity; C:plasma membrane; P:plant-type cell wall biogenesis	-	Coil (COILS); IPR000225 (SMART); IPR000008 (SMART); IPR011989 (G3DSA:1.25.10.GENE3D); IPR000225 (PFAM); IPR000008 (PFAM); IPR011989 (G3DSA:1.25.10.GENE3D); IPR000008 (G3DSA:2.60.40.GENE3D); PTHR23315 (PANTHER); PTHR23315:SF66 (PANTHER); IPR000008 (PROSITE_PROFILES); IPR000225 (PROSITE_PROFILES); IPR000225 (PROSITE_PROFILES); IPR016024 (SUPERFAMILY); IPR016024 (SUPERFAMILY); IPR016024 (SUPERFAMILY…
Bra030307	ubiquitin fusion degradation 1	966	20	0	0.8745	4	C:nucleus; C:chloroplast; C:cytosol; P:ubiquitin-dependent protein catabolic process	-	IPR004854 (PFAM); IPR004854 (PANTHER)
Bra030473	glycosyl hydrolase family 1 protein	1548	20	0	0.889	7	P:carbohydrate metabolic process; P:response to salt stress; P:glucosinolate metabolic process; F:beta-glucosidase activity; F:thioglucosidase activity; F:cation binding; C:extracellular region	EC:3.2.1.147; EC:3.2.1.21	IPR001360 (PRINTS); IPR013781 (G3DSA:3.20.20.GENE3D); IPR001360 (PFAM); IPR001360 (PANTHER); PTHR10353:SF37 (PANTHER); IPR018120 (PROSITE_PATTERNS); IPR018120 (PROSITE_PATTERNS); SIGNAL_PEPTIDE_H_REGION (PHOBIUS); SIGNAL_PEPTIDE_N_REGION (PHOBIUS); SIGNAL_PEPTIDE_C_REGION (PHOBIUS); NON_CYTOPLASMIC_DOMAIN (PHOBIUS); SIGNAL_PEPTIDE (PHOBIUS); SignalP-noTM (SIGNALP_EUK); SignalP-TM (SIGNALP_GRAM_PO…
Bra030546	prohibitin 2	867	20	0	0.933	13	P:nucleotide biosynthetic process; P:embryo sac egg cell differentiation; P:photorespiration; C:vacuolar membrane; P:karyogamy; P:proteasome core complex assembly; C:plasma membrane; P:ubiquitin-dependent protein catabolic process; C:mitochondrial respiratory chain complex I; C:chloroplast; C:plasmodesma; C:cell wall; P:response to misfolded protein	-	IPR000163 (PRINTS); IPR001107 (SMART); IPR001107 (PFAM); IPR000163 (PANTHER); SSF117892 (SUPERFAMILY)
Bra030557	carboxylate clamp-tetratricopeptide repeat protein	996	20	0	0.8825	10	C:nucleus; P:histone lysine methylation; F:protein binding; P:regulation of flower development; P:photomorphogenesis; P:mitotic G2 phase; P:protein import into nucleus; C:cytosol; P:response to stress; P:cullin deneddylation	-	Coil (COILS); IPR019734 (SMART); IPR011990 (G3DSA:1.25.40.GENE3D); IPR001440 (PFAM); PF13414 (PFAM); PTHR22904 (PANTHER); PTHR22904:SF289 (PANTHER); IPR019734 (PROSITE_PROFILES); IPR019734 (PROSITE_PROFILES); IPR013026 (PROSITE_PROFILES); IPR019734 (PROSITE_PROFILES); SSF48452 (SUPERFAMILY)
Bra030651	probable -trehalose-phosphate synthase	2559	20	0	0.892	6	C:nucleus; F:alpha,alpha-trehalose-phosphate synthase (UDP-forming) activity; F:trehalose-phosphatase activity; C:cytosol; P:trehalose biosynthetic process; P:glucose catabolic process	EC:2.4.1.15; EC:3.1.3.12	IPR003337 (TIGRFAM); G3DSA:3.40.50.2000 (GENE3D); IPR023214 (G3DSA:3.40.50.GENE3D); IPR001830 (PFAM); G3DSA:3.40.50.2000 (GENE3D); IPR003337 (PFAM); IPR006379 (TIGRFAM); PTHR10788 (PANTHER); PTHR10788:SF18 (PANTHER); IPR023214 (SUPERFAMILY); SSF53756 (SUPERFAMILY)
Bra030665	insulin-degrading enzyme-like	2931	20	0	0.818	4	F:zinc ion binding; P:proteolysis; C:cytosol; F:metalloendopeptidase activity	EC:3.4.24	IPR011237 (G3DSA:3.30.830.GENE3D); IPR011237 (G3DSA:3.30.830.GENE3D); IPR011237 (G3DSA:3.30.830.GENE3D); IPR007863 (PFAM); IPR011237 (G3DSA:3.30.830.GENE3D); IPR011765 (PFAM); PTHR11851 (PANTHER); PTHR11851:SF123 (PANTHER); IPR001431 (PROSITE_PATTERNS); IPR011249 (SUPERFAMILY); IPR011249 (SUPERFAMILY); IPR011249 (SUPERFAMILY); IPR011249 (SUPERFAMILY)
Bra030756	protease complex subunit 3	972	20	0	0.905	7	C:chloroplast stroma; P:proteolysis; C:mitochondrion; C:chloroplast envelope; F:serine-type endopeptidase activity; P:isopentenyl diphosphate biosynthetic process, methylerythritol 4-phosphate pathway; C:thylakoid	EC:3.4.21	IPR001907 (PRINTS); IPR023562 (PFAM); IPR029045 (G3DSA:3.90.226.GENE3D); PTHR10381:SF6 (PANTHER); IPR023562 (PANTHER); CYTOPLASMIC_DOMAIN (PHOBIUS); NON_CYTOPLASMIC_DOMAIN (PHOBIUS); CYTOPLASMIC_DOMAIN (PHOBIUS); TRANSMEMBRANE (PHOBIUS); TRANSMEMBRANE (PHOBIUS); IPR029045 (SUPERFAMILY)
Bra030799	bisphosphoglycerate-independent phosphoglycerate mutase	1674	20	0	0.9415	19	P:response to fructose; P:glycolytic process; P:pollen development; P:response to cadmium ion; C:mitochondrial envelope; C:plasma membrane; P:response to sucrose; F:2,3-bisphosphoglycerate-independent phosphoglycerate mutase activity; P:response to cold; P:response to glucose; C:chloroplast; C:plasmodesma; P:plant-type cell wall cellulose metabolic process; C:apoplast; C:cytosol; P:stomatal movem…	-	IPR005995 (PIRSF); IPR005995 (TIGRFAM); IPR006124 (PFAM); IPR011258 (PFAM); IPR017849 (G3DSA:3.40.720.GENE3D); IPR011258 (G3DSA:3.40.1450.GENE3D); PTHR31637:SF0 (PANTHER); PTHR31637 (PANTHER); IPR011258 (SUPERFAMILY); IPR017850 (SUPERFAMILY)
Bra030827	mitochondrial import inner membrane translocase subunit tim50	1119	20	0	0.821	9	P:protein targeting to mitochondrion; C:mitochondrial inner membrane presequence translocase complex; F:protein binding; P:mitotic G2 phase; P:photomorphogenesis; P:embryo development ending in seed dormancy; P:pyrimidine ribonucleotide biosynthetic process; P:photorespiration; P:cullin deneddylation	-	IPR004274 (SMART); IPR023214 (G3DSA:3.40.50.GENE3D); IPR004274 (PFAM); PTHR12210 (PANTHER); IPR027111 (PTHR12210:PANTHER); IPR004274 (PROSITE_PROFILES); SignalP-TM (SIGNALP_GRAM_POSITIVE); IPR023214 (SUPERFAMILY); TMhelix (TMHMM)
Bra030844	nucleoside diphosphate kinase 1	447	20	4.1e-101	0.9435	18	P:red, far-red light phototransduction; P:response to salt stress; P:CTP biosynthetic process; P:GTP biosynthetic process; C:Golgi apparatus; P:nucleoside diphosphate phosphorylation; P:response to cadmium ion; F:nucleoside diphosphate kinase activity; C:vacuolar membrane; C:plasma membrane; C:peroxisome; F:ATP binding; C:chloroplast; P:UTP biosynthetic process; C:plasmodesma; F:metal ion binding…	EC:2.7.4.6	IPR001564 (PRINTS); IPR001564 (SMART); IPR001564 (PFAM); IPR001564 (G3DSA:3.30.70.GENE3D); PTHR11349 (PANTHER); IPR023005 (PROSITE_PATTERNS); IPR001564 (HAMAP); IPR001564 (SUPERFAMILY)
Bra030985	nucleolysin tiar-like	1257	20	0	0.912	4	F:nucleotide binding; C:cytosol; P:glucose catabolic process; F:mRNA 3'-UTR binding	-	IPR000504 (SMART); IPR012677 (G3DSA:3.30.70.GENE3D); IPR012677 (G3DSA:3.30.70.GENE3D); IPR012677 (G3DSA:3.30.70.GENE3D); IPR000504 (PFAM); PTHR24012 (PANTHER); PTHR24012:SF31 (PANTHER); IPR000504 (PROSITE_PROFILES); IPR000504 (PROSITE_PROFILES); IPR000504 (PROSITE_PROFILES); SSF54928 (SUPERFAMILY); SSF54928 (SUPERFAMILY)
Bra031093	60s ribosomal protein l28-1	432	20	5.2e-94	0.9025	12	P:RNA methylation; C:chloroplast; P:histone lysine methylation; C:plasmodesma; F:structural constituent of ribosome; P:regulation of flower development; P:pyrimidine ribonucleotide biosynthetic process; C:cell wall; P:ribosome biogenesis; C:cytosolic large ribosomal subunit; C:plasma membrane; P:translation	-	IPR029004 (PFAM); IPR002672 (PANTHER); PTHR10544:SF0 (PANTHER)
Bra031097	profilin 1	396	20	2.1e-81	0.9035	14	P:actin filament polymerization; C:nucleolus; P:seed germination; C:plasma membrane; C:phragmoplast; P:regulation of unidimensional cell growth; C:chloroplast; C:plasmodesma; F:actin binding; C:cell wall; C:apoplast; C:actin cytoskeleton; C:spindle; C:cytosol	-	no IPS match
Bra031117	nadh dehydrogenase	1212	20	0	0.89	9	F:nucleotide binding; C:mitochondrial respiratory chain complex I; F:coenzyme binding; P:response to salt stress; F:catalytic activity; P:photorespiration; P:proteasome core complex assembly; P:ubiquitin-dependent protein catabolic process; P:response to misfolded protein	-	IPR016040 (G3DSA:3.40.50.GENE3D); PF13460 (PFAM); PTHR12126:SF1 (PANTHER); PTHR12126 (PANTHER); SSF51735 (SUPERFAMILY)
Bra031157	synaptotagmin a	1626	20	0	0.897	15	C:endoplasmic reticulum; C:Golgi apparatus; P:response to virus; P:endocytosis; P:protein secretion; P:protein targeting to membrane; C:vacuole; C:cytoplasmic side of plasma membrane; P:response to cold; C:plasmodesma; C:endosome; F:protein binding; P:plasma membrane repair; P:transport of virus in host, cell to cell; P:endocytic recycling	-	IPR000008 (PRINTS); IPR000008 (SMART); IPR000008 (G3DSA:2.60.40.GENE3D); IPR000008 (PFAM); PTHR10774:SF50 (PANTHER); PTHR10774 (PANTHER); CYTOPLASMIC_DOMAIN (PHOBIUS); NON_CYTOPLASMIC_DOMAIN (PHOBIUS); TRANSMEMBRANE (PHOBIUS); IPR000008 (PROSITE_PROFILES); IPR000008 (PROSITE_PROFILES); IPR000008 (SUPERFAMILY); IPR000008 (SUPERFAMILY); TMhelix (TMHMM)
Bra031159	glycine-rich protein 2b	600	20	2.6e-38	0.8545	25	P:embryo development; P:response to salt stress; F:double-stranded DNA binding; P:seed development; P:cold acclimation; C:Golgi apparatus; P:rRNA processing; C:nucleolus; F:single-stranded DNA binding; F:ATP binding; F:copper ion binding; P:DNA duplex unwinding; P:stamen development; F:transcription antitermination factor activity, RNA binding; C:cytosol; F:mRNA binding; F:zinc ion binding; P:res…	-	IPR002059 (PRINTS); IPR001878 (SMART); IPR011129 (SMART); IPR012340 (G3DSA:2.40.50.GENE3D); IPR002059 (PFAM); IPR001878 (PFAM); IPR001878 (G3DSA:4.10.60.GENE3D); PTHR11544 (PANTHER); IPR019844 (PROSITE_PATTERNS); IPR001878 (PROSITE_PROFILES); IPR001878 (PROSITE_PROFILES); IPR001878 (SUPERFAMILY); IPR001878 (SUPERFAMILY); IPR012340 (SUPERFAMILY)
Bra031191	sumo-activating enzyme subunit 2-like	1893	20	0	0.8925	8	F:ATP binding; C:nucleus; F:SUMO activating enzyme activity; C:plasmodesma; F:protein binding; P:protein sumoylation; P:embryo development ending in seed dormancy; C:cytosol	-	IPR000127 (PFAM); IPR019572 (PFAM); IPR028077 (PFAM); IPR016040 (G3DSA:3.40.50.GENE3D); G3DSA:3.10.290.20 (GENE3D); IPR023280 (G3DSA:1.10.3240.GENE3D); IPR000594 (PFAM); PTHR10953 (PANTHER); IPR009036 (SUPERFAMILY)
Bra031205	dessication responsive protein	567	20	4.8e-107	0.9185	7	P:response to molecule of fungal origin; C:cytoplasm; P:galactolipid biosynthetic process; P:response to desiccation; P:cellular response to phosphate starvation; P:cellular response to water deprivation; C:plasma membrane	-	IPR006016 (PFAM); IPR014729 (G3DSA:3.40.50.GENE3D); PTHR31964 (PANTHER); PTHR31964:SF9 (PANTHER); SSF52402 (SUPERFAMILY)
Bra031233	binding isoform 1	6450	20	0	0.915	9	C:nucleus; P:anisotropic cell growth; C:plasmodesma; F:protein binding; C:cytosol; P:cellulose biosynthetic process; F:ligase activity; C:plasma membrane; P:plant-type cell wall biogenesis	-	Coil (COILS); IPR000008 (SMART); IPR000225 (SMART); IPR000008 (G3DSA:2.60.40.GENE3D); IPR011989 (G3DSA:1.25.10.GENE3D); IPR000225 (PFAM); IPR011989 (G3DSA:1.25.10.GENE3D); IPR000008 (PFAM); IPR011989 (G3DSA:1.25.10.GENE3D); PTHR23315 (PANTHER); PTHR23315:SF66 (PANTHER); IPR000008 (PROSITE_PROFILES); IPR000225 (PROSITE_PROFILES); IPR016024 (SUPERFAMILY); IPR016024 (SUPERFAMILY); IPR000008 (SUPERFA…
Bra031349	dead-box rna helicase-like protein	1809	20	0	0.8575	12	P:response to cold; F:DNA binding; F:ATP binding; P:Group II intron splicing; F:RNA binding; P:response to salt stress; C:cell wall; C:mitochondrion; F:ATP-dependent helicase activity; C:protein complex; C:nucleolus; P:response to water deprivation	-	IPR001650 (SMART); IPR014001 (SMART); IPR027417 (G3DSA:3.40.50.GENE3D); IPR011545 (PFAM); IPR027417 (G3DSA:3.40.50.GENE3D); IPR001650 (PFAM); PTHR24031 (PANTHER); PTHR24031:SF190 (PANTHER); NON_CYTOPLASMIC_DOMAIN (PHOBIUS); SIGNAL_PEPTIDE_N_REGION (PHOBIUS); SIGNAL_PEPTIDE_C_REGION (PHOBIUS); SIGNAL_PEPTIDE (PHOBIUS); SIGNAL_PEPTIDE_H_REGION (PHOBIUS); IPR014001 (PROSITE_PROFILES); IPR001650 (PRO…
Bra031583	endoplasmic reticulum	2895	20	0	0.894	13	P:response to manganese ion; P:response to cadmium ion; C:vacuolar membrane; P:ATP biosynthetic process; F:calcium-transporting ATPase activity; C:plasma membrane; C:nucleus; F:ATP binding; P:manganese ion transport; F:metal ion binding; P:calcium ion transport; C:integral component of endoplasmic reticulum membrane; P:cellular manganese ion homeostasis	EC:3.6.3.8	PR00121 (PRINTS); IPR001757 (PRINTS); IPR004014 (SMART); PF13246 (PFAM); IPR008250 (PFAM); IPR023299 (G3DSA:3.40.1110.GENE3D); IPR006068 (PFAM); IPR023298 (G3DSA:1.20.1110.GENE3D); IPR008250 (G3DSA:2.70.150.GENE3D); IPR001757 (TIGRFAM); IPR004014 (PFAM); PTHR24093 (PANTHER); PTHR24093:SF216 (PANTHER); IPR018303 (PROSITE_PATTERNS); NON_CYTOPLASMIC_DOMAIN (PHOBIUS); TRANSMEMBRANE (PHOBIUS); CYTOPLA…
Bra031672	phytochrome partial	3366	20	0	0.96	26	C:nuclear body; P:red light signaling pathway; F:G-protein coupled photoreceptor activity; P:gravitropism; P:signal transduction by protein phosphorylation; F:far-red light photoreceptor activity; F:ATP binding; P:response to arsenic-containing substance; P:phosphorelay signal transduction system; P:protein-chromophore linkage; P:far-red light signaling pathway; P:negative regulation of translati…	EC:2.7.3	Coil (COILS); IPR001294 (PRINTS); IPR000014 (SMART); IPR003594 (SMART); IPR003018 (SMART); IPR003661 (SMART); IPR012129 (PIRSF); IPR013654 (PFAM); IPR003018 (PFAM); G3DSA:3.30.450.20 (GENE3D); IPR013515 (PFAM); IPR003594 (G3DSA:3.30.565.GENE3D); G3DSA:3.30.450.20 (GENE3D); IPR000014 (TIGRFAM); IPR013767 (PFAM); IPR003661 (PFAM); IPR003594 (PFAM); PTHR24423 (PANTHER); PTHR24423:SF414 (PANTHER); IP…
Bra031676	elongation factor ef-1 gamma subunit	1242	20	0	0.872	13	P:response to zinc ion; C:Golgi apparatus; P:response to cadmium ion; C:vacuole; P:translational elongation; C:eukaryotic translation elongation factor 1 complex; C:plasma membrane; C:plasmodesma; F:protein binding; F:translation elongation factor activity; F:copper ion binding; C:cell wall; C:cytosol	-	IPR010987 (G3DSA:1.20.1050.GENE3D); IPR004045 (PFAM); IPR001662 (G3DSA:3.30.70.GENE3D); IPR001662 (PFAM); IPR012336 (G3DSA:3.40.30.GENE3D); IPR004046 (PFAM); PTHR11260:SF143 (PANTHER); PTHR11260 (PANTHER); IPR001662 (PROSITE_PROFILES); IPR004045 (PROSITE_PROFILES); IPR010987 (PROSITE_PROFILES); IPR010987 (SUPERFAMILY); IPR001662 (SUPERFAMILY); IPR012336 (SUPERFAMILY)
Bra031745	eukaryotic translation initiation factor 3 subunit h-like	1014	20	0	0.9405	11	F:translation initiation factor activity; P:formation of translation preinitiation complex; F:protein binding; P:photomorphogenesis; P:mitotic G2 phase; C:eukaryotic 43S preinitiation complex; C:cytosol; C:eukaryotic 48S preinitiation complex; P:regulation of translational initiation; P:cullin deneddylation; C:eukaryotic translation initiation factor 3 complex	-	IPR000555 (SMART); IPR000555 (PFAM); PTHR10410 (PANTHER); IPR027524 (PTHR10410:PANTHER); IPR027524 (HAMAP)
Bra031896	flotillin-like protein 1	1410	20	0	0.92	10	C:caveola; C:plasmodesma; C:endosome; P:membrane invagination; P:ethylene-activated signaling pathway; P:cellular response to hypoxia; C:vacuolar membrane; P:response to chitin; P:endocytosis; P:nodulation	-	IPR001107 (PFAM); PTHR13806:SF20 (PANTHER); IPR027705 (PANTHER); SSF117892 (SUPERFAMILY)
Bra032002	adenine nucleotide alpha hydrolases-like protein	480	20	1e-102	0.901	4	P:response to molecule of fungal origin; C:cytoplasm; P:response to stress; C:plasma membrane	-	IPR006015 (PRINTS); IPR014729 (G3DSA:3.40.50.GENE3D); IPR006016 (PFAM); PTHR31964:SF23 (PANTHER); PTHR31964 (PANTHER); SSF52402 (SUPERFAMILY)
Bra032029	protein memo1-like	876	20	0	0.9285	1	C:nucleus	-	IPR002737 (PFAM); IPR002737 (TIGRFAM); IPR002737 (PANTHER); PTHR11060:SF0 (PANTHER); IPR002737 (HAMAP)
Bra032094	selenium binding protein	651	20	1.1e-42	0.838	3	C:nucleus; F:selenium binding; P:cell redox homeostasis	-	TRANSMEMBRANE (PHOBIUS); CYTOPLASMIC_DOMAIN (PHOBIUS); CYTOPLASMIC_DOMAIN (PHOBIUS); TRANSMEMBRANE (PHOBIUS); NON_CYTOPLASMIC_DOMAIN (PHOBIUS); TMhelix (TMHMM); TMhelix (TMHMM)
Bra032291	26s proteasome subunit rpn6a	1260	20	0	0.9465	18	P:response to high light intensity; P:DNA endoreduplication; P:response to cadmium ion; C:proteasome regulatory particle, lid subcomplex; P:response to hydrogen peroxide; P:protein folding; P:proteasome core complex assembly; P:regulation of unidimensional cell growth; C:nucleus; P:proteasome-mediated ubiquitin-dependent protein catabolic process; P:response to heat; C:chloroplast; C:plasmodesma;…	-	Coil (COILS); IPR000717 (SMART); IPR013143 (SMART); IPR011990 (G3DSA:1.25.40.GENE3D); IPR011991 (G3DSA:1.10.10.GENE3D); IPR000717 (PFAM); PTHR10678 (PANTHER); PTHR10678:SF2 (PANTHER); SSF46785 (SUPERFAMILY)
Bra032350	prefoldin subunit 6-like	393	20	1.4e-60	0.9385	9	P:gluconeogenesis; P:response to salt stress; C:prefoldin complex; P:glycolytic process; F:unfolded protein binding; P:response to cadmium ion; P:protein folding; P:cortical microtubule organization; C:plasma membrane	-	Coil (COILS); IPR009053 (G3DSA:1.10.287.GENE3D); IPR002777 (PFAM); PTHR21431 (PANTHER); PTHR21431:SF0 (PANTHER); IPR009053 (SUPERFAMILY)
Bra032366	elongation factor 1-beta	759	20	1e-117	0.929	9	F:translation elongation factor activity; P:lignin metabolic process; C:cytosol; P:regulation of cellulose biosynthetic process; P:response to cadmium ion; P:translational elongation; C:eukaryotic translation elongation factor 1 complex; P:plant-type cell wall assembly; C:plasma membrane	-	Coil (COILS); IPR014038 (SMART); IPR010987 (G3DSA:1.20.1050.GENE3D); IPR014717 (G3DSA:3.30.70.GENE3D); IPR014038 (PFAM); PTHR11595 (PANTHER); IPR001326 (PROSITE_PATTERNS); IPR001326 (PROSITE_PATTERNS); IPR014038 (SUPERFAMILY); IPR010987 (SUPERFAMILY)
Bra032650	lim domain-containing protein	618	20	2.7e-129	0.8975	5	F:actin filament binding; P:membrane fusion; F:zinc ion binding; C:cytoplasm; P:actin filament bundle assembly	-	IPR001781 (SMART); IPR001781 (G3DSA:2.10.110.GENE3D); IPR001781 (PFAM); PTHR24206 (PANTHER); PTHR24206:SF22 (PANTHER); IPR001781 (PROSITE_PATTERNS); IPR001781 (PROSITE_PROFILES); IPR001781 (PROSITE_PROFILES); SSF57716 (SUPERFAMILY); SSF57716 (SUPERFAMILY); SSF57716 (SUPERFAMILY); SSF57716 (SUPERFAMILY)
Bra032668	protein mago nashi homolog	801	20	7.1e-86	0.8985	13	C:exon-exon junction complex; P:embryo development ending in seed dormancy; P:small GTPase mediated signal transduction; C:nuclear speck; P:pollen tube guidance; P:protein transport; P:mitotic nuclear division; P:sex determination; C:nucleolus; F:GTP binding; C:chloroplast; F:protein binding; P:positive regulation of gene expression	-	IPR003579 (SMART); IPR027417 (G3DSA:3.40.50.GENE3D); IPR004023 (PFAM); IPR001806 (PFAM); IPR004023 (G3DSA:3.30.1560.GENE3D); IPR004023 (PANTHER); TRANSMEMBRANE (PHOBIUS); NON_CYTOPLASMIC_DOMAIN (PHOBIUS); CYTOPLASMIC_DOMAIN (PHOBIUS); IPR027417 (SUPERFAMILY); IPR004023 (SUPERFAMILY)
Bra032671	ribonuclease 2	798	20	2.2e-163	0.8455	9	F:RNA binding; P:negative regulation of autophagy; P:rRNA catabolic process; C:endoplasmic reticulum; P:aging; C:extracellular region; C:vacuole; F:ribonuclease T2 activity; C:ER body	EC:3.1.27.1	IPR001568 (G3DSA:3.90.730.GENE3D); IPR001568 (PFAM); PTHR11240:SF16 (PANTHER); IPR001568 (PANTHER); IPR018188 (PROSITE_PATTERNS); SIGNAL_PEPTIDE_N_REGION (PHOBIUS); SIGNAL_PEPTIDE_C_REGION (PHOBIUS); NON_CYTOPLASMIC_DOMAIN (PHOBIUS); SIGNAL_PEPTIDE (PHOBIUS); SIGNAL_PEPTIDE_H_REGION (PHOBIUS); SignalP-noTM (SIGNALP_EUK); SignalP-noTM (SIGNALP_GRAM_NEGATIVE); SignalP-TM (SIGNALP_GRAM_POSITIVE); IP…
Bra032700	3-hydroxyisobutyryl-coenzyme a hydrolase-like protein	1272	20	0	0.8605	6	P:fatty acid beta-oxidation; C:membrane; C:mitochondrion; C:cytosol; F:3-hydroxyisobutyryl-CoA hydrolase activity; F:isomerase activity	EC:3.1.2.4	PF13766 (PFAM); IPR029045 (G3DSA:3.90.226.GENE3D); PTHR11941 (PANTHER); PTHR11941:SF47 (PANTHER); IPR029045 (SUPERFAMILY)
Bra032766	sec23 sec24-like transport protein	2319	20	0	0.9105	12	F:zinc ion binding; P:ER to Golgi vesicle-mediated transport; P:response to salt stress; P:cell morphogenesis; P:Golgi organization; P:calcium ion transport; C:cytosol; P:intracellular protein transport; P:glucose catabolic process; P:cell growth; C:COPII vesicle coat; F:transporter activity	-	IPR006900 (PFAM); IPR006895 (PFAM); IPR007123 (PFAM); G3DSA:2.60.40.1670 (GENE3D); IPR006896 (PFAM); IPR012990 (PFAM); IPR029006 (G3DSA:3.40.20.GENE3D); IPR002035 (G3DSA:3.40.50.GENE3D); PTHR11141 (PANTHER); IPR006900 (SUPERFAMILY); SSF81995 (SUPERFAMILY); IPR006895 (SUPERFAMILY); IPR002035 (SUPERFAMILY); SSF82754 (SUPERFAMILY)
Bra032826	mitochondrial import receptor subunit tom20-like	639	20	2.3e-101	0.7505	7	C:mitochondrial inner membrane presequence translocase complex; P:protein import into mitochondrial outer membrane; F:protein binding; C:cytosolic ribosome; F:metal ion binding; F:P-P-bond-hydrolysis-driven protein transmembrane transporter activity; C:mitochondrial outer membrane translocase complex	-	IPR010547 (PFAM); IPR011990 (G3DSA:1.25.40.GENE3D); PTHR32409:SF3 (PANTHER); PTHR32409 (PANTHER); NON_CYTOPLASMIC_DOMAIN (PHOBIUS); TRANSMEMBRANE (PHOBIUS); CYTOPLASMIC_DOMAIN (PHOBIUS); SSF48452 (SUPERFAMILY); TMhelix (TMHMM)
Bra032986	uridine kinase-like protein chloroplastic-like	1452	20	0	0.9255	21	P:methionine biosynthetic process; P:gluconeogenesis; P:regulation of lignin biosynthetic process; P:cytoskeleton organization; P:vegetative phase change; P:CTP salvage; P:UMP salvage; P:regulation of starch metabolic process; F:ATP binding; F:uracil phosphoribosyltransferase activity; C:chloroplast; P:RNA splicing, via endonucleolytic cleavage and ligation; P:'de novo' pyrimidine nucleobase bios…	EC:2.7.1.48; EC:2.4.2.9	IPR000764 (PRINTS); IPR000764 (TIGRFAM); IPR027417 (G3DSA:3.40.50.GENE3D); IPR006083 (PFAM); IPR029057 (G3DSA:3.40.50.GENE3D); PF14681 (PFAM); PTHR10285:SF58 (PANTHER); PTHR10285 (PANTHER); IPR029057 (SUPERFAMILY); IPR027417 (SUPERFAMILY)
Bra033011	20s proteasome beta subunit pbb2	822	20	0	0.972	14	P:gluconeogenesis; P:response to salt stress; P:glycolytic process; P:photorespiration; F:threonine-type endopeptidase activity; P:response to cadmium ion; P:proteasome core complex assembly; C:nucleus; P:proteasome-mediated ubiquitin-dependent protein catabolic process; P:fatty acid beta-oxidation; P:toxin catabolic process; C:cytoplasm; C:proteasome core complex; P:response to misfolded protein	EC:3.4.25	IPR000243 (PRINTS); IPR029055 (G3DSA:3.60.20.GENE3D); IPR001353 (PFAM); PTHR11599:SF44 (PANTHER); PTHR11599 (PANTHER); IPR016050 (PROSITE_PATTERNS); IPR023333 (PROSITE_PROFILES); IPR029055 (SUPERFAMILY)
Bra033515	translocase of chloroplast chloroplastic-like	3309	20	0	0.6335	2	F:GTP binding; C:plastid	-	Coil (COILS); IPR006703 (PFAM); IPR009643 (PFAM); IPR027417 (G3DSA:3.40.50.GENE3D); PTHR10903:SF39 (PANTHER); PTHR10903 (PANTHER); IPR027417 (SUPERFAMILY)
Bra033641	glycosyl hydrolase family 17 protein	1299	20	0	0.8585	4	P:carbohydrate metabolic process; F:cation binding; F:glucan endo-1,3-beta-D-glucosidase activity; C:anchored component of membrane	EC:3.2.1.39	IPR000490 (PFAM); IPR013781 (G3DSA:3.20.20.GENE3D); PTHR32227:SF16 (PANTHER); PTHR32227 (PANTHER); CYTOPLASMIC_DOMAIN (PHOBIUS); SIGNAL_PEPTIDE (PHOBIUS); SIGNAL_PEPTIDE_H_REGION (PHOBIUS); SIGNAL_PEPTIDE_C_REGION (PHOBIUS); NON_CYTOPLASMIC_DOMAIN (PHOBIUS); TRANSMEMBRANE (PHOBIUS); SIGNAL_PEPTIDE_N_REGION (PHOBIUS); SignalP-noTM (SIGNALP_EUK); IPR017853 (SUPERFAMILY)
Bra033687	ureidoglycolate amidohydrolase	1452	20	0	0.9005	8	P:methionine biosynthetic process; P:RNA splicing, via endonucleolytic cleavage and ligation; F:allantoate deiminase activity; C:mitochondrion; P:proteolysis; F:ureidoglycolate hydrolase activity; P:allantoin catabolic process; F:metallopeptidase activity	EC:3.5.3.19; EC:3.5.3.9	IPR002933 (PFAM); IPR010158 (TIGRFAM); IPR011650 (G3DSA:3.30.70.GENE3D); G3DSA:3.40.630.10 (GENE3D); PTHR32494 (PANTHER); PTHR32494:SF5 (PANTHER); SIGNAL_PEPTIDE_C_REGION (PHOBIUS); NON_CYTOPLASMIC_DOMAIN (PHOBIUS); SIGNAL_PEPTIDE_N_REGION (PHOBIUS); SIGNAL_PEPTIDE (PHOBIUS); SIGNAL_PEPTIDE_H_REGION (PHOBIUS); SignalP-TM (SIGNALP_GRAM_POSITIVE); SignalP-noTM (SIGNALP_EUK); SSF53187 (SUPERFAMILY);…
Bra034141	alpha-l-arabinofuranosidase 1	2025	20	0	0.878	9	P:xylan biosynthetic process; P:xylan catabolic process; P:L-arabinose metabolic process; F:xylan 1,4-beta-xylosidase activity; C:apoplast; P:glucuronoxylan metabolic process; F:alpha-L-arabinofuranosidase activity; C:plant-type cell wall; C:vacuole	EC:3.2.1.55; EC:3.2.1.37	IPR010720 (SMART); IPR010720 (PFAM); IPR008979 (G3DSA:2.60.120.GENE3D); PTHR31776 (PANTHER); PTHR31776:SF0 (PANTHER); NON_CYTOPLASMIC_DOMAIN (PHOBIUS); SIGNAL_PEPTIDE_N_REGION (PHOBIUS); SIGNAL_PEPTIDE_C_REGION (PHOBIUS); SIGNAL_PEPTIDE_H_REGION (PHOBIUS); SIGNAL_PEPTIDE (PHOBIUS); PS51257 (PROSITE_PROFILES); SSF51011 (SUPERFAMILY); IPR017853 (SUPERFAMILY); IPR008979 (SUPERFAMILY)
Bra034252	enth anth vhs superfamily protein	1950	20	0	0.8705	10	C:clathrin coat; C:nucleus; P:clathrin coat assembly; C:cytosol; P:regulation of transcription, DNA-templated; F:protein dimerization activity; F:clathrin binding; F:1-phosphatidylinositol binding; P:auxin-activated signaling pathway; C:plasma membrane	-	IPR013809 (SMART); IPR014712 (G3DSA:1.20.58.GENE3D); IPR011417 (PFAM); IPR008942 (G3DSA:1.25.40.GENE3D); PTHR22951:SF13 (PANTHER); PTHR22951 (PANTHER); IPR013809 (PROSITE_PROFILES); SSF89009 (SUPERFAMILY); IPR008942 (SUPERFAMILY)
Bra034297	ankyrin repeat family protein	687	20	5.7e-71	0.6995	2	F:protein binding; C:cytoplasm	-	IPR002110 (SMART); PF13857 (PFAM); IPR020683 (G3DSA:1.25.40.GENE3D); PTHR24193 (PANTHER); IPR002110 (PROSITE_PROFILES); IPR020683 (PROSITE_PROFILES); IPR020683 (SUPERFAMILY)
Bra034317	calmodulin	540	20	2.6e-111	0.97	14	P:regulation of photomorphogenesis; F:2-alkenal reductase [NAD(P)] activity; P:acetyl-CoA metabolic process; C:vacuolar membrane; P:pollen germination; C:plasma membrane; P:response to mechanical stimulus; P:detection of calcium ion; C:nucleus; F:protein binding; F:calcium ion binding; C:cytosol; P:oxidation-reduction process; P:calcium-mediated signaling	EC:1.3.1.74	IPR002048 (SMART); IPR011992 (G3DSA:1.10.238.GENE3D); IPR011992 (PFAM); IPR011992 (G3DSA:1.10.238.GENE3D); PTHR23050 (PANTHER); PTHR23050:SF136 (PANTHER); IPR018247 (PROSITE_PATTERNS); IPR018247 (PROSITE_PATTERNS); IPR018247 (PROSITE_PATTERNS); IPR018247 (PROSITE_PATTERNS); IPR002048 (PROSITE_PROFILES); IPR002048 (PROSITE_PROFILES); IPR002048 (PROSITE_PROFILES); IPR002048 (PROSITE_PROFILES); SSF4…
Bra034374	udp-d-apiose udp-d-xylose synthase 2	1170	20	0	0.9685	6	C:nucleus; F:NAD binding; C:apoplast; P:nucleotide-sugar biosynthetic process; C:cytosol; F:UDP-glucuronate decarboxylase activity	EC:4.1.1.35	IPR016040 (G3DSA:3.40.50.GENE3D); IPR001509 (PFAM); G3DSA:3.90.25.10 (GENE3D); PTHR10366 (PANTHER); PTHR10366:SF216 (PANTHER); SSF51735 (SUPERFAMILY)
Bra034547	puromycin-sensitive aminopeptidase-like	2616	20	0	0.872	11	P:auxin polar transport; P:gluconeogenesis; C:nucleus; F:zinc ion binding; P:cytoskeleton organization; C:cytosol; F:aminopeptidase activity; P:regulation of anion channel activity; C:plasma membrane; P:proteasomal protein catabolic process; F:metallopeptidase activity	EC:3.4.11	IPR014782 (PRINTS); IPR024571 (PFAM); G3DSA:1.10.390.10 (GENE3D); IPR014782 (PFAM); IPR001930 (PANTHER); PTHR11533:SF163 (PANTHER); SSF63737 (SUPERFAMILY); SSF55486 (SUPERFAMILY)
Bra034807	t-complex protein 1 subunit eta-like	1596	20	0	0.92	10	F:ATP binding; P:gluconeogenesis; P:response to salt stress; P:glycolytic process; C:cytosol; F:unfolded protein binding; P:plant-type cell wall organization; P:response to cadmium ion; P:protein folding; P:cell wall modification	-	IPR017998 (PRINTS); IPR027413 (G3DSA:1.10.560.GENE3D); IPR002423 (PFAM); IPR027409 (G3DSA:3.50.7.GENE3D); IPR027410 (G3DSA:3.30.260.GENE3D); IPR002423 (PANTHER); IPR002194 (PROSITE_PATTERNS); IPR002194 (PROSITE_PATTERNS); IPR002194 (PROSITE_PATTERNS); IPR027409 (SUPERFAMILY); IPR002423 (SUPERFAMILY); SSF54849 (SUPERFAMILY)
Bra034812	polynucleotidyl ribonuclease h-like superfamily protein	603	20	2.5e-127	0.667	5	F:nucleic acid binding; F:3'-5' exonuclease activity; C:nucleus; C:vacuolar membrane; P:nucleobase-containing compound metabolic process	-	IPR012337 (G3DSA:3.30.420.GENE3D); PTHR13620 (PANTHER); IPR012337 (SUPERFAMILY)
Bra035119	succinate-semialdehyde mitochondrial-like	1593	20	0	0.917	14	C:chloroplast stroma; F:succinate-semialdehyde dehydrogenase [NAD(P)+] activity; P:gamma-aminobutyric acid catabolic process; P:chromatin assembly or disassembly; P:glutamate decarboxylation to succinate; P:response to light stimulus; F:succinate-semialdehyde dehydrogenase (NAD+) activity; F:3-chloroallyl aldehyde dehydrogenase activity; P:reactive oxygen species metabolic process; P:response to …	EC:1.2.1.16; EC:1.2.1.24; EC:1.2.1	IPR010102 (TIGRFAM); IPR016162 (G3DSA:3.40.605.GENE3D); IPR016163 (G3DSA:3.40.309.GENE3D); IPR015590 (PFAM); PTHR11699:SF49 (PANTHER); PTHR11699 (PANTHER); IPR016160 (PROSITE_PATTERNS); IPR029510 (PROSITE_PATTERNS); SIGNAL_PEPTIDE_N_REGION (PHOBIUS); NON_CYTOPLASMIC_DOMAIN (PHOBIUS); SIGNAL_PEPTIDE (PHOBIUS); SIGNAL_PEPTIDE_H_REGION (PHOBIUS); SIGNAL_PEPTIDE_C_REGION (PHOBIUS); SignalP-TM (SIGNAL…
Bra035192	hypothetical protein EUTSA_v10018730mg	1026	20	0	0.761	2	C:extracellular region; C:plant-type cell wall	-	IPR006946 (PFAM); PTHR31265 (PANTHER); PTHR31265:SF3 (PANTHER); SIGNAL_PEPTIDE_H_REGION (PHOBIUS); NON_CYTOPLASMIC_DOMAIN (PHOBIUS); SIGNAL_PEPTIDE_N_REGION (PHOBIUS); SIGNAL_PEPTIDE_C_REGION (PHOBIUS); SIGNAL_PEPTIDE (PHOBIUS); SignalP-noTM (SIGNALP_EUK); IPR008979 (SUPERFAMILY); TMhelix (TMHMM)
Bra035239	phosphatase sgt1a	1068	20	0	0.8445	24	P:regulation of defense response to fungus, incompatible interaction; P:regulation of plant-type hypersensitive response; P:negative regulation of seed germination; P:detection of biotic stimulus; P:photorespiration; P:salicylic acid biosynthetic process; P:systemic acquired resistance, salicylic acid mediated signaling pathway; P:negative regulation of programmed cell death; P:jasmonic acid medi…	-	IPR019734 (SMART); IPR007052 (PFAM); IPR001440 (PFAM); PF13414 (PFAM); IPR008978 (G3DSA:2.60.40.GENE3D); IPR007699 (PFAM); IPR011990 (G3DSA:1.25.40.GENE3D); PTHR22904 (PANTHER); PTHR22904:SF10 (PANTHER); IPR007052 (PROSITE_PROFILES); IPR019734 (PROSITE_PROFILES); IPR019734 (PROSITE_PROFILES); IPR019734 (PROSITE_PROFILES); IPR013026 (PROSITE_PROFILES); IPR007699 (PROSITE_PROFILES); SSF48452 (SUPER…
Bra035248	vacuolar atpases	654	20	2.2e-123	0.805	20	C:cytosolic ribosome; P:response to salt stress; P:ATP hydrolysis coupled proton transport; P:embryo development ending in seed dormancy; P:vacuole organization; P:Golgi organization; P:glycolytic process; F:proton-transporting ATPase activity, rotational mechanism; C:Golgi apparatus; P:response to cadmium ion; P:defense response to bacterium; P:hyperosmotic response; C:mitochondrial proton-trans…	-	Coil (COILS); IPR002842 (PFAM); PTHR11583 (PANTHER); TRANSMEMBRANE (PHOBIUS); NON_CYTOPLASMIC_DOMAIN (PHOBIUS); CYTOPLASMIC_DOMAIN (PHOBIUS); IPR002842 (HAMAP); SSF160527 (SUPERFAMILY); TMhelix (TMHMM)
Bra035466	atp phosphoribosyl transferase	1224	20	0	0.918	9	P:maltose metabolic process; F:magnesium ion binding; C:chloroplast stroma; P:starch biosynthetic process; F:ATP phosphoribosyltransferase activity; P:cysteine biosynthetic process; P:root hair elongation; P:histidine biosynthetic process; P:threonine catabolic process	EC:2.4.2.17	IPR013820 (TIGRFAM); G3DSA:3.40.190.10 (GENE3D); IPR013820 (PFAM); IPR015867 (G3DSA:3.30.70.GENE3D); IPR013115 (PFAM); IPR013115 (TIGRFAM); G3DSA:3.40.190.10 (GENE3D); PTHR21403:SF1 (PANTHER); IPR001348 (PANTHER); IPR018198 (PROSITE_PATTERNS); SignalP-TM (SIGNALP_GRAM_POSITIVE); IPR011322 (SUPERFAMILY); SSF53850 (SUPERFAMILY)
Bra035519	ghmp kinase family protein	1509	20	0	0.8405	6	F:ATP binding; C:cytoplasm; P:phosphorylation; P:sterol biosynthetic process; P:pentacyclic triterpenoid biosynthetic process; F:phosphomevalonate kinase activity	EC:2.7.4.2	Coil (COILS); IPR005916 (PIRSF); IPR016005 (TIGRFAM); IPR006204 (PFAM); IPR014721 (G3DSA:3.30.230.GENE3D); IPR013750 (G3DSA:3.30.70.GENE3D); IPR013750 (PFAM); PTHR31814 (PANTHER); IPR020568 (SUPERFAMILY)
Bra035529	glutamine synthetase	1287	20	0	0.9415	28	C:chloroplast stroma; P:response to fructose; C:cytosolic ribosome; P:response to salt stress; P:Golgi organization; P:glutamine biosynthetic process; P:response to blue light; C:chloroplast thylakoid membrane; P:response to cold; F:ATP binding; P:response to glucose; P:water transport; P:response to far red light; C:apoplast; P:cysteine biosynthetic process; P:regulation of proton transport; P:r…	EC:6.3.1.2	IPR008147 (PFAM); IPR014746 (G3DSA:3.30.590.GENE3D); IPR008146 (PFAM); PTHR20852:SF53 (PANTHER); PTHR20852 (PANTHER); IPR027303 (PROSITE_PATTERNS); IPR027302 (PROSITE_PATTERNS); SSF55931 (SUPERFAMILY); IPR008147 (SUPERFAMILY)
Bra035850	golgi to er traffic protein 4 homolog	960	20	0	0.8485	1	C:cytoplasm	-	Coil (COILS); IPR007317 (PFAM); IPR007317 (PANTHER); PTHR12875:SF0 (PANTHER)
Bra036281	glycosyl hydrolase 9b13	1557	20	0	0.919	6	P:carbohydrate metabolic process; P:cell wall macromolecule metabolic process; C:extracellular region; P:xylem development; F:cellulase activity; P:response to nematode	EC:3.2.1.4	IPR001701 (PFAM); IPR012341 (G3DSA:1.50.10.GENE3D); PTHR22298 (PANTHER); PTHR22298:SF32 (PANTHER); IPR018221 (PROSITE_PATTERNS); IPR018221 (PROSITE_PATTERNS); SIGNAL_PEPTIDE_N_REGION (PHOBIUS); SIGNAL_PEPTIDE_H_REGION (PHOBIUS); NON_CYTOPLASMIC_DOMAIN (PHOBIUS); SIGNAL_PEPTIDE_C_REGION (PHOBIUS); SIGNAL_PEPTIDE (PHOBIUS); IPR008928 (SUPERFAMILY)
Bra036299	vacuolar protein sorting-associated protein 51 homolog	2286	20	0	0.7685	6	P:Golgi to plasma membrane transport; C:cytosol; C:Golgi apparatus; P:cellulose biosynthetic process; P:D-xylose metabolic process; C:exocyst	-	IPR029175 (PFAM); PTHR15954 (PANTHER); PTHR15954:SF4 (PANTHER)
Bra036422	t-complex protein 1 subunit theta-like	1635	20	0	0.9475	16	P:gluconeogenesis; P:cytoskeleton organization; P:photomorphogenesis; P:pyrimidine ribonucleotide biosynthetic process; F:unfolded protein binding; P:protein folding; P:RNA methylation; F:ATP binding; C:plasmodesma; P:histone lysine methylation; P:mitotic G2 phase; P:regulation of flower development; C:membrane; C:cytosol; P:proteasomal protein catabolic process; P:cullin deneddylation	-	Coil (COILS); IPR017998 (PRINTS); IPR002423 (PFAM); IPR027410 (G3DSA:3.30.260.GENE3D); IPR027413 (G3DSA:1.10.560.GENE3D); IPR012721 (TIGRFAM); PTHR11353:SF60 (PANTHER); IPR002423 (PANTHER); IPR002194 (PROSITE_PATTERNS); IPR002194 (PROSITE_PATTERNS); IPR002423 (SUPERFAMILY); SSF54849 (SUPERFAMILY); IPR027409 (SUPERFAMILY)
Bra036580	uridylate kinase	630	20	7.8e-142	0.9175	7	P:pyrimidine ribonucleoside monophosphate metabolic process; F:uridylate kinase activity; F:ATP binding; F:cytidylate kinase activity; P:nucleotide phosphorylation; C:apoplast; C:cytosol	EC:2.7.4; EC:2.7.4.14	IPR000850 (PRINTS); IPR006266 (TIGRFAM); IPR027417 (G3DSA:3.40.50.GENE3D); PF00406 (PFAM); IPR000850 (PANTHER); IPR000850 (PROSITE_PATTERNS); IPR006266 (HAMAP); IPR000850 (HAMAP); IPR027417 (SUPERFAMILY)
Bra036624	miro-related gtp-ase 1	1926	20	0	0.8745	35	P:seed dormancy process; P:lipid storage; P:reciprocal meiotic recombination; P:regulation of chromosome organization; P:sugar mediated signaling pathway; P:obsolete GTP catabolic process; P:chromatin organization; P:meristem structural organization; F:GTP binding; P:cell division; P:regulation of flower development; F:GTPase activity; F:calcium ion binding; P:positive regulation of organelle org…	-	IPR001806 (PRINTS); IPR003579 (SMART); IPR021181 (PIRSF); IPR003578 (SMART); IPR020849 (SMART); IPR027417 (G3DSA:3.40.50.GENE3D); IPR013567 (PFAM); IPR027417 (G3DSA:3.40.50.GENE3D); IPR013566 (PFAM); IPR011992 (G3DSA:1.10.238.GENE3D); IPR013684 (PFAM); PTHR24072:SF73 (PANTHER); PTHR24072 (PANTHER); IPR018247 (PROSITE_PATTERNS); NON_CYTOPLASMIC_DOMAIN (PHOBIUS); TRANSMEMBRANE (PHOBIUS); CYTOPLASMI…
Bra036710	60s ribosomal protein l28-1	432	20	6.1e-95	0.9015	12	P:RNA methylation; C:chloroplast; P:histone lysine methylation; C:plasmodesma; F:structural constituent of ribosome; P:regulation of flower development; P:pyrimidine ribonucleotide biosynthetic process; C:cell wall; P:ribosome biogenesis; C:cytosolic large ribosomal subunit; C:plasma membrane; P:translation	-	no IPS match
Bra036966	cation transport regulator-like protein 2	579	20	2e-127	0.861	1	C:cytosol	-	IPR013024 (G3DSA:3.10.490.GENE3D); IPR006840 (PFAM); PTHR12192:SF1 (PANTHER); IPR006840 (PANTHER); IPR013024 (SUPERFAMILY)
Bra037150	swi2 snf2-like protein	3600	20	0	0.8695	20	P:cell proliferation; P:DNA mediated transformation; P:transposition, RNA-mediated; P:negative regulation of histone H4 acetylation; P:obsolete ATP catabolic process; P:maintenance of chromatin silencing; C:nucleosome; F:ATP-dependent DNA helicase activity; P:methylation-dependent chromatin silencing; F:DNA binding; F:ATP binding; C:nucleus; P:regulation of DNA methylation; P:regulation of gene e…	-	Coil (COILS); IPR014001 (SMART); IPR000504 (SMART); IPR001650 (SMART); IPR022023 (PFAM); IPR001650 (PFAM); IPR000504 (PFAM); IPR027417 (G3DSA:3.40.50.GENE3D); IPR000330 (PFAM); IPR027417 (G3DSA:3.40.50.GENE3D); IPR012677 (G3DSA:3.30.70.GENE3D); PTHR10799 (PANTHER); PTHR10799:SF549 (PANTHER); IPR001650 (PROSITE_PROFILES); IPR000504 (PROSITE_PROFILES); IPR014001 (PROSITE_PROFILES); IPR027417 (SUPER…
Bra037274	thioredoxin reductase	1005	20	4.4e-175	0.834	13	C:chloroplast envelope; F:thioredoxin-disulfide reductase activity; P:seed development; P:cell redox homeostasis; P:response to cadmium ion; P:pollen germination; P:thioredoxin biosynthetic process; F:flavin adenine dinucleotide binding; C:mitochondrial matrix; P:removal of superoxide radicals; C:cytosol; P:oxidation-reduction process; P:cell growth	EC:1.8.1.9	IPR000103 (PRINTS); IPR013027 (PRINTS); G3DSA:3.50.50.60 (GENE3D); IPR023753 (PFAM); G3DSA:3.50.50.60 (GENE3D); PTHR22912 (PANTHER); PTHR22912:SF96 (PANTHER); IPR008255 (PROSITE_PATTERNS); SIGNAL_PEPTIDE (PHOBIUS); NON_CYTOPLASMIC_DOMAIN (PHOBIUS); SIGNAL_PEPTIDE_N_REGION (PHOBIUS); SIGNAL_PEPTIDE_H_REGION (PHOBIUS); SIGNAL_PEPTIDE_C_REGION (PHOBIUS); SignalP-TM (SIGNALP_GRAM_POSITIVE); SignalP-n…
Bra037278	homoserine kinase	1113	20	0	0.8735	10	P:methionine biosynthetic process; C:chloroplast stroma; F:homoserine kinase activity; F:ATP binding; P:response to bacterium; P:RNA splicing, via endonucleolytic cleavage and ligation; P:threonine biosynthetic process; P:cysteine biosynthetic process; P:response to fungus; P:phosphorylation	EC:2.7.1.39	PR00958 (PRINTS); IPR000870 (PIRSF); IPR000870 (TIGRFAM); IPR013750 (PFAM); IPR006204 (PFAM); IPR013750 (G3DSA:3.30.70.GENE3D); IPR014721 (G3DSA:3.30.230.GENE3D); PTHR20861:SF1 (PANTHER); PTHR20861 (PANTHER); IPR006203 (PROSITE_PATTERNS); IPR000870 (HAMAP); IPR013750 (SUPERFAMILY); IPR020568 (SUPERFAMILY)
Bra037281	ubiquitin family protein	1629	20	0	0.7765	3	C:nucleus; F:protein binding; C:cytosol	-	IPR006636 (SMART); IPR015940 (SMART); IPR000626 (SMART); IPR000626 (PFAM); G3DSA:3.10.20.90 (GENE3D); G3DSA:1.10.8.10 (GENE3D); IPR000449 (PFAM); PTHR10677:SF3 (PANTHER); IPR015496 (PANTHER); IPR015940 (PROSITE_PROFILES); IPR000626 (PROSITE_PROFILES); IPR009060 (SUPERFAMILY); IPR029071 (SUPERFAMILY)
Bra037364	l5 ribosomal protein	3654	20	0	0.7985	14	C:chloroplast stroma; C:chloroplast envelope; P:cell adhesion; C:cytosolic large ribosomal subunit; P:trichome morphogenesis; P:root hair cell differentiation; P:translation; C:nucleus; F:structural constituent of ribosome; P:actin nucleation; C:membrane; P:cysteine biosynthetic process; P:isopentenyl diphosphate biosynthetic process, methylerythritol 4-phosphate pathway; P:cell wall organization	-	IPR022803 (G3DSA:3.30.1440.GENE3D); IPR002132 (PFAM); IPR002132 (PFAM); IPR002132 (PANTHER); IPR020929 (PROSITE_PATTERNS); IPR020930 (HAMAP); SignalP-TM (SIGNALP_GRAM_POSITIVE); IPR022803 (SUPERFAMILY)
Bra037480	cysteine-rich repeat secretory protein 55-like	786	20	1.7e-145	0.7905	2	P:response to karrikin; C:extracellular region	-	IPR002902 (PFAM); PTHR32411 (PANTHER); SIGNAL_PEPTIDE_C_REGION (PHOBIUS); SIGNAL_PEPTIDE (PHOBIUS); NON_CYTOPLASMIC_DOMAIN (PHOBIUS); SIGNAL_PEPTIDE_H_REGION (PHOBIUS); SIGNAL_PEPTIDE_N_REGION (PHOBIUS); IPR002902 (PROSITE_PROFILES); PS51257 (PROSITE_PROFILES); IPR002902 (PROSITE_PROFILES); SignalP-noTM (SIGNALP_GRAM_NEGATIVE); SignalP-noTM (SIGNALP_EUK); SignalP-TM (SIGNALP_GRAM_POSITIVE)
Bra037523	eukaryotic peptide chain release factor subunit 1-3-like	1305	20	0	0.9585	4	P:translational termination; C:cytoplasm; C:plasma membrane; F:translation release factor activity, codon specific	-	IPR024049 (G3DSA:3.30.960.GENE3D); G3DSA:3.30.420.60 (GENE3D); IPR005141 (PFAM); IPR005142 (PFAM); IPR005140 (PFAM); IPR029064 (G3DSA:3.30.1330.GENE3D); IPR004403 (TIGRFAM); IPR004403 (PANTHER); PTHR10113:SF7 (PANTHER); SSF53137 (SUPERFAMILY); IPR029064 (SUPERFAMILY); IPR024049 (SUPERFAMILY)
Bra037536	presequence protease 2	3402	20	0	0.879	12	C:chloroplast stroma; F:zinc ion binding; C:mitochondrion; P:proteolysis; C:apoplast; C:chloroplast envelope; P:protein processing; P:response to cadmium ion; P:plant ovule development; F:metalloendopeptidase activity; P:chloroplast organization; P:hydrogen peroxide catabolic process	EC:3.4.24	IPR011237 (G3DSA:3.30.830.GENE3D); IPR011237 (G3DSA:3.30.830.GENE3D); IPR007863 (PFAM); IPR011237 (G3DSA:3.30.830.GENE3D); IPR011765 (PFAM); IPR013578 (PFAM); PTHR11851:SF121 (PANTHER); PTHR11851 (PANTHER); NON_CYTOPLASMIC_DOMAIN (PHOBIUS); SIGNAL_PEPTIDE_H_REGION (PHOBIUS); SIGNAL_PEPTIDE_N_REGION (PHOBIUS); SIGNAL_PEPTIDE (PHOBIUS); SIGNAL_PEPTIDE_C_REGION (PHOBIUS); IPR011249 (SUPERFAMILY); IP…
Bra037640	chloroplast chaperonin 10	420	20	4e-81	0.8475	6	C:chloroplast stroma; P:tryptophan catabolic process; P:indoleacetic acid biosynthetic process; F:chaperone binding; C:chloroplast envelope; P:protein folding	-	IPR020818 (PRINTS); IPR020818 (SMART); IPR020818 (G3DSA:2.30.33.GENE3D); IPR020818 (PFAM); PTHR10772:SF6 (PANTHER); IPR020818 (PANTHER); SignalP-TM (SIGNALP_GRAM_POSITIVE); IPR011032 (SUPERFAMILY)
Bra037651	glycosyl hydrolase family 1 protein	1524	20	0	0.9165	13	P:response to salt stress; P:pollen tube growth; P:Golgi organization; F:cation binding; C:Golgi apparatus; F:hydrolase activity, hydrolyzing O-glycosyl compounds; C:plant-type cell wall; C:extracellular region; P:carbohydrate metabolic process; C:plasmodesma; P:calcium ion transport; C:cytosol; P:regulation of anion channel activity	-	IPR001360 (PRINTS); IPR001360 (PFAM); IPR013781 (G3DSA:3.20.20.GENE3D); PTHR10353:SF37 (PANTHER); IPR001360 (PANTHER); IPR018120 (PROSITE_PATTERNS); NON_CYTOPLASMIC_DOMAIN (PHOBIUS); SIGNAL_PEPTIDE_N_REGION (PHOBIUS); SIGNAL_PEPTIDE_H_REGION (PHOBIUS); SIGNAL_PEPTIDE (PHOBIUS); SIGNAL_PEPTIDE_C_REGION (PHOBIUS); SignalP-TM (SIGNALP_EUK); IPR017853 (SUPERFAMILY); TMhelix (TMHMM)
Bra037777	hypothetical protein EUTSA_v10014959mg	435	20	2.7e-47	0.8245	2	C:mitochondrion; P:cellular process	-	IPR010625 (PFAM); IPR009069 (G3DSA:1.10.810.GENE3D); PTHR13523 (PANTHER); IPR009069 (SUPERFAMILY)
Bra037954	gdsl esterase lipase	1152	20	0	0.8405	8	F:carboxylic ester hydrolase activity; C:plasmodesma; P:lipid metabolic process; F:lipase activity; C:plant-type vacuole; C:plant-type cell wall; C:vacuolar membrane; C:extracellular region	EC:3.1.1.1; EC:3.1.1	IPR001087 (PFAM); IPR013831 (G3DSA:3.40.50.GENE3D); PTHR22835:SF149 (PANTHER); PTHR22835 (PANTHER); SIGNAL_PEPTIDE_C_REGION (PHOBIUS); SIGNAL_PEPTIDE_N_REGION (PHOBIUS); NON_CYTOPLASMIC_DOMAIN (PHOBIUS); SIGNAL_PEPTIDE (PHOBIUS); SIGNAL_PEPTIDE_H_REGION (PHOBIUS); SignalP-noTM (SIGNALP_EUK); TMhelix (TMHMM)
Bra038055	nudix hydrolase 7	840	20	1.4e-178	0.804	38	P:regulation of starch biosynthetic process; P:regulation of multi-organism process; P:regulation of plant-type hypersensitive response; P:positive regulation of salicylic acid mediated signaling pathway; P:response to salt stress; P:detection of biotic stimulus; P:defense response signaling pathway, resistance gene-dependent; P:response to wounding; P:salicylic acid biosynthetic process; P:negat…	EC:3.6.1.22; EC:3.6.1.13; EC:3.6.1.9; EC:3.6.1.6	IPR003293 (PRINTS); IPR015797 (G3DSA:3.90.79.GENE3D); IPR000086 (PFAM); PTHR13994:SF6 (PANTHER); PTHR13994 (PANTHER); IPR020084 (PROSITE_PATTERNS); IPR000086 (PROSITE_PROFILES); IPR015797 (SUPERFAMILY)
Bra038162	20s proteasome beta subunit g1	738	20	9e-177	0.954	13	P:gluconeogenesis; P:response to salt stress; C:cytosolic ribosome; P:glycolytic process; F:threonine-type endopeptidase activity; P:response to cadmium ion; P:proteasome core complex assembly; C:nucleus; P:proteasome-mediated ubiquitin-dependent protein catabolic process; P:fatty acid beta-oxidation; P:toxin catabolic process; C:proteasome core complex; P:response to misfolded protein	EC:3.4.25	IPR016295 (PIRSF); IPR029055 (G3DSA:3.60.20.GENE3D); IPR001353 (PFAM); PTHR11599 (PANTHER); PTHR11599:SF5 (PANTHER); IPR016050 (PROSITE_PATTERNS); IPR023333 (PROSITE_PROFILES); IPR029055 (SUPERFAMILY)
Bra038266	actin depolymerizing factor 2	504	20	1.8e-93	0.9425	15	P:defense response signaling pathway, resistance gene-dependent; P:actin filament depolymerization; P:cell morphogenesis; P:response to cadmium ion; P:protein targeting to vacuole; P:defense response to bacterium; C:plasma membrane; P:response to oxidative stress; C:nucleus; C:chloroplast; F:actin binding; C:mitochondrion; C:actin cytoskeleton; P:cell growth; P:Golgi vesicle transport	-	IPR002108 (SMART); IPR029006 (G3DSA:3.40.20.GENE3D); IPR002108 (PFAM); PTHR11913:SF19 (PANTHER); IPR017904 (PANTHER); IPR002108 (PROSITE_PROFILES); SSF55753 (SUPERFAMILY)
Bra038298	sit4 phosphatase-associated family protein	2451	20	0	0.808	7	C:cytoplasm; P:protein desumoylation; P:nuclear-transcribed mRNA catabolic process; P:vegetative to reproductive phase transition of meristem; F:binding; P:hydrogen peroxide biosynthetic process; P:vernalization response	-	IPR011989 (G3DSA:1.25.10.GENE3D); IPR007587 (PFAM); PTHR12634:SF8 (PANTHER); IPR007587 (PANTHER); SIGNAL_PEPTIDE_N_REGION (PHOBIUS); SIGNAL_PEPTIDE (PHOBIUS); SIGNAL_PEPTIDE_C_REGION (PHOBIUS); SIGNAL_PEPTIDE_H_REGION (PHOBIUS); NON_CYTOPLASMIC_DOMAIN (PHOBIUS); IPR016024 (SUPERFAMILY)
Bra038432	copper amine oxidase family protein	1671	20	0	0.86	10	P:coumarin biosynthetic process; P:tryptophan catabolic process; C:chloroplast; F:quinone binding; P:indoleacetic acid biosynthetic process; F:copper ion binding; F:primary amine oxidase activity; P:response to wounding; P:oxidation-reduction process; C:extracellular region	EC:1.4.3.21	IPR015798 (G3DSA:2.70.98.GENE3D); IPR015798 (PFAM); IPR015801 (G3DSA:3.10.450.GENE3D); IPR015802 (PFAM); IPR000269 (PANTHER); PTHR10638:SF28 (PANTHER); IPR000269 (PROSITE_PATTERNS); IPR016182 (SUPERFAMILY); IPR015798 (SUPERFAMILY)
Bra038645	transferase family protein	1281	20	0	0.8355	6	P:cutin biosynthetic process; F:caffeoyl-CoA: alcohol caffeoyl transferase activity; P:ferulate metabolic process; P:alkyl caffeate ester biosynthetic process; C:cytosol; F:hydroxycinnamoyltransferase activity	-	IPR023213 (G3DSA:3.30.559.GENE3D); IPR023213 (G3DSA:3.30.559.GENE3D); IPR003480 (PFAM); PTHR31642 (PANTHER); PTHR31642:SF10 (PANTHER)
Bra038649	zinc-binding alcohol dehydrogenase family protein	1308	20	0	0.9265	7	F:nucleotide binding; F:zinc ion binding; F:transferase activity, transferring acyl groups other than amino-acyl groups; C:mitochondrion; P:oxidation-reduction process; F:alcohol dehydrogenase (NAD) activity; F:cobalt ion binding	EC:1.1.1.1	IPR020843 (SMART); IPR013149 (PFAM); IPR016040 (G3DSA:3.40.50.GENE3D); IPR011032 (G3DSA:3.90.180.GENE3D); IPR013154 (PFAM); PTHR11695:SF280 (PANTHER); IPR002085 (PANTHER); SIGNAL_PEPTIDE_H_REGION (PHOBIUS); SIGNAL_PEPTIDE (PHOBIUS); NON_CYTOPLASMIC_DOMAIN (PHOBIUS); SIGNAL_PEPTIDE_N_REGION (PHOBIUS); SIGNAL_PEPTIDE_C_REGION (PHOBIUS); IPR011032 (SUPERFAMILY); SSF51735 (SUPERFAMILY)
Bra038675	lysyl-trna synthetase	1857	20	0	0.8875	10	F:nucleic acid binding; F:ATP binding; C:plasmodesma; P:photomorphogenesis; P:mitotic G2 phase; F:lysine-tRNA ligase activity; P:nucleotide biosynthetic process; C:cytosol; P:lysyl-tRNA aminoacylation; P:cullin deneddylation	EC:6.1.1.6	Coil (COILS); IPR018149 (PRINTS); IPR002313 (TIGRFAM); IPR004365 (PFAM); IPR004364 (PFAM); G3DSA:3.30.930.10 (GENE3D); IPR012340 (G3DSA:2.40.50.GENE3D); IPR018150 (PANTHER); PTHR22594:SF4 (PANTHER); IPR006195 (PROSITE_PROFILES); IPR002313 (HAMAP); SSF55681 (SUPERFAMILY); IPR012340 (SUPERFAMILY)
Bra038682	t-complex protein 1 subunit eta-like	1668	20	0	0.97	10	F:ATP binding; P:gluconeogenesis; P:response to salt stress; P:glycolytic process; C:cytosol; F:unfolded protein binding; P:plant-type cell wall organization; P:response to cadmium ion; P:protein folding; P:cell wall modification	-	IPR017998 (PRINTS); IPR027413 (G3DSA:1.10.560.GENE3D); IPR002423 (PFAM); IPR012720 (TIGRFAM); IPR027409 (G3DSA:3.50.7.GENE3D); IPR027410 (G3DSA:3.30.260.GENE3D); IPR002423 (PANTHER); IPR002194 (PROSITE_PATTERNS); IPR002194 (PROSITE_PATTERNS); IPR002194 (PROSITE_PATTERNS); IPR027409 (SUPERFAMILY); SSF54849 (SUPERFAMILY); IPR002423 (SUPERFAMILY)
Bra038716	nascent polypeptide-associated complex subunit alpha-like	402	20	3.3e-46	0.8985	8	C:nucleus; C:plasmodesma; F:protein binding; C:cytosolic ribosome; P:response to salt stress; P:protein import into nucleus; C:Golgi apparatus; P:protein maturation	-	G3DSA:1.10.8.10 (GENE3D); IPR000449 (PFAM); IPR002715 (PFAM); IPR016641 (PANTHER); IPR002715 (PROSITE_PROFILES)
Bra038726	basic endochitinase	993	20	1.1e-178	0.8215	13	P:cell wall macromolecule catabolic process; F:chitin binding; P:jasmonic acid and ethylene-dependent systemic resistance, ethylene mediated signaling pathway; P:chitin catabolic process; P:response to cadmium ion; C:vacuolar membrane; C:extracellular region; F:chitinase activity; P:polysaccharide catabolic process; P:nitrate transport; C:cytosol; P:response to nitrate; P:defense response to fung…	EC:3.2.1.14	IPR001002 (PRINTS); IPR016283 (PIRSF); IPR001002 (SMART); G3DSA:3.30.20.10 (GENE3D); IPR000726 (PFAM); IPR001002 (G3DSA:3.30.60.GENE3D); G3DSA:1.10.530.10 (GENE3D); IPR001002 (PFAM); PTHR22595 (PANTHER); PTHR22595:SF34 (PANTHER); IPR018371 (PROSITE_PATTERNS); SIGNAL_PEPTIDE_H_REGION (PHOBIUS); SIGNAL_PEPTIDE_N_REGION (PHOBIUS); SIGNAL_PEPTIDE_C_REGION (PHOBIUS); SIGNAL_PEPTIDE (PHOBIUS); NON_CYTO…
Bra038753	peptide methionine sulfoxide reductase b2	624	20	2.8e-107	0.8745	13	C:chloroplast stroma; P:protein repair; P:cold acclimation; F:peptide-methionine (S)-S-oxide reductase activity; C:endoplasmic reticulum; F:methionine-R-sulfoxide reductase activity; P:cellular response to water deprivation; C:nucleus; P:galactolipid biosynthetic process; P:cellular response to oxidative stress; P:oxidation-reduction process; P:cellular response to phosphate starvation; F:peptide…	EC:1.8.4; EC:1.8.4.12; EC:1.8.4.11	IPR002579 (TIGRFAM); IPR002579 (PFAM); IPR002579 (G3DSA:2.170.150.GENE3D); IPR028427 (PANTHER); PTHR10173:SF19 (PANTHER); IPR011057 (SUPERFAMILY)
Bra038784	ribophorin ii family protein	2283	20	0	0.7265	13	C:oligosaccharyltransferase complex; C:Golgi apparatus; P:rRNA processing; C:plant-type cell wall; C:vacuolar membrane; C:plasma membrane; F:dolichyl-diphosphooligosaccharide-protein glycotransferase activity; P:response to cold; C:plasmodesma; C:mitochondrion; C:integral component of membrane; P:protein N-linked glycosylation via asparagine; P:cellulose biosynthetic process	EC:2.4.1.119	IPR008814 (PFAM); PTHR12640 (PANTHER); IPR008814 (PTHR12640:PANTHER); NON_CYTOPLASMIC_DOMAIN (PHOBIUS); SIGNAL_PEPTIDE_H_REGION (PHOBIUS); TRANSMEMBRANE (PHOBIUS); CYTOPLASMIC_DOMAIN (PHOBIUS); TRANSMEMBRANE (PHOBIUS); SIGNAL_PEPTIDE_C_REGION (PHOBIUS); CYTOPLASMIC_DOMAIN (PHOBIUS); TRANSMEMBRANE (PHOBIUS); SIGNAL_PEPTIDE (PHOBIUS); TRANSMEMBRANE (PHOBIUS); NON_CYTOPLASMIC_DOMAIN (PHOBIUS); NON_C…
Bra038967	selenium-binding protein	1356	20	0	0.838	12	P:photoperiodism, flowering; C:nucleus; C:chloroplast; C:plasmodesma; P:polar nucleus fusion; F:selenium binding; C:cytosol; P:response to cadmium ion; P:response to hydrogen peroxide; P:cellular response to selenium ion; P:sulfate assimilation; P:hormone-mediated signaling pathway	-	IPR008826 (PFAM); IPR011042 (G3DSA:2.120.10.GENE3D); IPR008826 (PANTHER); SSF75011 (SUPERFAMILY)
Bra039006	retroelement pol polyprotein	2763	20	0	0.6505	5	F:nucleic acid binding; F:zinc ion binding; F:oxidoreductase activity, acting on paired donors, with incorporation or reduction of molecular oxygen, 2-oxoglutarate as one donor, and incorporation of one atom each of oxygen into both donors; P:DNA integration; P:oxidation-reduction process	-	IPR012337 (G3DSA:3.30.420.GENE3D); IPR001584 (PFAM); IPR027443 (G3DSA:2.60.120.GENE3D); IPR026992 (PFAM); IPR025724 (PFAM); IPR005123 (PFAM); PTHR11439:SF127 (PANTHER); PTHR11439 (PANTHER); IPR001878 (PROSITE_PROFILES); IPR005123 (PROSITE_PROFILES); IPR001584 (PROSITE_PROFILES); IPR012337 (SUPERFAMILY); SSF51197 (SUPERFAMILY); SSF51197 (SUPERFAMILY)
Bra039131	voltage dependent anion channel 1	981	20	1.8e-176	0.7555	14	P:transmembrane transport; C:chloroplast envelope; P:photorespiration; C:Golgi apparatus; C:mitochondrial outer membrane; C:vacuolar membrane; P:proteasome core complex assembly; C:plasma membrane; P:ubiquitin-dependent protein catabolic process; P:response to bacterium; F:voltage-gated anion channel activity; F:protein binding; P:regulation of anion transport; P:response to misfolded protein	-	IPR023614 (G3DSA:2.40.160.GENE3D); IPR027246 (PFAM); PTHR11743 (PANTHER); IPR001925 (PROSITE_PATTERNS)
Bra039288	late embryogenesis abundant protein	501	20	2.5e-104	0.843	8	P:embryo development ending in seed dormancy; C:apoplast; P:response to high light intensity; P:response to wounding; P:response to desiccation; C:cytosol; P:defense response to fungus; C:plasma membrane	-	IPR013990 (SMART); IPR004864 (PFAM); IPR013783 (G3DSA:2.60.40.GENE3D); PTHR31459 (PANTHER); PTHR31459:SF3 (PANTHER); SSF117070 (SUPERFAMILY)
Bra039312	dead-box atp-dependent rna helicase 12	1554	20	0	0.873	6	F:nucleic acid binding; F:ATP binding; P:nucleotide biosynthetic process; C:cytosol; F:ATP-dependent helicase activity; P:modulation by virus of host morphology or physiology	-	IPR001650 (SMART); IPR014001 (SMART); IPR027417 (G3DSA:3.40.50.GENE3D); IPR027417 (G3DSA:3.40.50.GENE3D); IPR011545 (PFAM); IPR001650 (PFAM); PTHR24031 (PANTHER); PTHR24031:SF191 (PANTHER); IPR000629 (PROSITE_PATTERNS); IPR014014 (PROSITE_PROFILES); IPR001650 (PROSITE_PROFILES); IPR014001 (PROSITE_PROFILES); IPR027417 (SUPERFAMILY)
Bra039648	alpha tubulin 1	1353	20	0	0.99	26	C:chloroplast stroma; P:response to salt stress; P:acetyl-CoA metabolic process; P:obsolete GTP catabolic process; C:vacuolar membrane; C:nucleolus; P:microtubule-based movement; C:microtubule; F:GTP binding; C:plasmodesma; C:tubulin complex; F:GTPase activity; C:cytosol; P:cellular response to gravity; P:proteasomal protein catabolic process; P:gluconeogenesis; P:cell morphogenesis; P:response t…	-	Coil (COILS); IPR002452 (PRINTS); IPR000217 (PRINTS); IPR003008 (SMART); IPR018316 (SMART); IPR003008 (G3DSA:3.40.50.GENE3D); IPR023123 (G3DSA:1.10.287.GENE3D); IPR018316 (G3DSA:3.30.1330.GENE3D); IPR018316 (PFAM); IPR003008 (PFAM); IPR000217 (PANTHER); PTHR11588:SF48 (PANTHER); IPR017975 (PROSITE_PATTERNS); IPR003008 (SUPERFAMILY); IPR008280 (SUPERFAMILY)
Bra039664	rna recognition motif-containing protein	1248	20	9.5e-133	0.815	8	F:nucleotide binding; F:RNA binding; P:cell death; P:leaf senescence; P:ethylene biosynthetic process; C:cytosol; C:nucleolus; P:defense response	-	IPR000504 (SMART); IPR012677 (G3DSA:3.30.70.GENE3D); IPR000504 (PFAM); PF14259 (PFAM); IPR012677 (G3DSA:3.30.70.GENE3D); PTHR24011 (PANTHER); IPR000504 (PROSITE_PROFILES); IPR000504 (PROSITE_PROFILES); SSF54928 (SUPERFAMILY); SSF54928 (SUPERFAMILY)
Bra039702	epithiospecifier protein	792	20	1.4e-153	0.8315	49	P:lipid storage; P:reciprocal meiotic recombination; P:sugar mediated signaling pathway; P:response to jasmonic acid; P:meiotic DNA double-strand break formation; P:unidimensional cell growth; P:regulation of flower development; P:positive regulation of transcription, DNA-templated; P:glucosinolate catabolic process; P:histone phosphorylation; P:response to gamma radiation; P:histone H3-K9 methyl…	-	IPR006652 (SMART); PF13964 (PFAM); IPR015915 (G3DSA:2.120.10.GENE3D); IPR006652 (PFAM); PTHR23244 (PANTHER); PTHR23244:SF249 (PANTHER); SSF117281 (SUPERFAMILY)
Bra039817	vacuolar sorting receptor	1875	20	0	0.9435	7	C:integral component of plasma membrane; C:Golgi transport complex; C:trans-Golgi network; C:endosome; F:calcium ion binding; P:protein targeting to vacuole; C:vacuole	-	IPR001881 (SMART); IPR026823 (PFAM); G3DSA:2.10.25.10 (GENE3D); IPR003137 (PFAM); G3DSA:3.50.30.30 (GENE3D); G3DSA:2.10.25.10 (GENE3D); PTHR22765:SF17 (PANTHER); PTHR22765 (PANTHER); IPR013032 (PROSITE_PATTERNS); IPR018097 (PROSITE_PATTERNS); SIGNAL_PEPTIDE_H_REGION (PHOBIUS); SIGNAL_PEPTIDE_N_REGION (PHOBIUS); SIGNAL_PEPTIDE_C_REGION (PHOBIUS); TRANSMEMBRANE (PHOBIUS); NON_CYTOPLASMIC_DOMAIN (PH…
Bra039823	myrosinase	1659	20	0	0.875	4	P:carbohydrate metabolic process; F:metal ion binding; F:thioglucosidase activity; C:vacuole	EC:3.2.1.147	IPR001360 (PRINTS); IPR001360 (PFAM); IPR013781 (G3DSA:3.20.20.GENE3D); IPR001360 (PANTHER); PTHR10353:SF37 (PANTHER); IPR018120 (PROSITE_PATTERNS); SIGNAL_PEPTIDE_H_REGION (PHOBIUS); SIGNAL_PEPTIDE_N_REGION (PHOBIUS); SIGNAL_PEPTIDE_C_REGION (PHOBIUS); SIGNAL_PEPTIDE (PHOBIUS); NON_CYTOPLASMIC_DOMAIN (PHOBIUS); PS51257 (PROSITE_PROFILES); SignalP-noTM (SIGNALP_EUK); IPR017853 (SUPERFAMILY)
Bra039980	glutathione s-transferase tau	678	20	7.2e-126	0.8365	6	P:response to cyclopentenone; P:toxin catabolic process; F:protein binding; C:cytosol; F:glutathione transferase activity; P:response to salicylic acid	EC:2.5.1.18	IPR010987 (G3DSA:1.20.1050.GENE3D); IPR004046 (PFAM); IPR012336 (G3DSA:3.40.30.GENE3D); IPR004045 (PFAM); PTHR11260:SF39 (PANTHER); PTHR11260 (PANTHER); IPR004045 (PROSITE_PROFILES); IPR010987 (PROSITE_PROFILES); IPR010987 (SUPERFAMILY); IPR012336 (SUPERFAMILY)
Bra039987	tubulin beta-7 chain	1350	20	0	0.99	21	P:regulation of meristem growth; P:gluconeogenesis; P:cytoskeleton organization; P:response to salt stress; P:obsolete GTP catabolic process; C:Golgi apparatus; P:response to cadmium ion; F:structural constituent of cytoskeleton; P:microtubule-based movement; C:vacuole; C:plasma membrane; C:microtubule; F:GTP binding; P:protein polymerization; F:protein binding; C:plasmodesma; C:tubulin complex; …	-	Coil (COILS); IPR000217 (PRINTS); IPR002453 (PRINTS); IPR003008 (SMART); IPR018316 (SMART); IPR023123 (G3DSA:1.10.287.GENE3D); IPR003008 (PFAM); IPR018316 (PFAM); IPR018316 (G3DSA:3.30.1330.GENE3D); IPR003008 (G3DSA:3.40.50.GENE3D); IPR000217 (PANTHER); PTHR11588:SF66 (PANTHER); IPR017975 (PROSITE_PATTERNS); IPR013838 (PROSITE_PATTERNS); IPR008280 (SUPERFAMILY); IPR003008 (SUPERFAMILY)
Bra040079	cytochrome bd ubiquinol oxidase	369	20	4.6e-76	0.918	14	F:ubiquinol-cytochrome-c reductase activity; P:glycolytic process; P:photorespiration; C:mitochondrial respiratory chain complex III; P:response to cadmium ion; P:mitochondrial electron transport, ubiquinol to cytochrome c; C:vacuolar membrane; C:plastid; P:proteasome core complex assembly; C:plasma membrane; P:ubiquitin-dependent protein catabolic process; F:electron transporter, transferring el…	EC:1.10.2.2	IPR003197 (PIRSF); IPR003197 (PFAM); IPR003197 (G3DSA:1.10.1090.GENE3D); PTHR12022:SF0 (PANTHER); IPR003197 (PANTHER); IPR003197 (SUPERFAMILY)
Bra040213	glyceraldehyde-3-phosphate dehydrogenase c subunit	1017	20	0	0.9785	37	P:cytoskeleton organization; P:response to salt stress; P:Golgi organization; P:seed development; C:Golgi apparatus; C:vacuolar membrane; C:nucleolus; F:glyceraldehyde-3-phosphate dehydrogenase (NAD+) (phosphorylating) activity; F:glyceraldehyde-3-phosphate dehydrogenase (NADP+) (non-phosphorylating) activity; P:regulation of transport; P:water transport; C:chloroplast; P:response to heat; C:plas…	EC:1.2.1.12; EC:1.2.1.9	IPR020831 (PRINTS); IPR020828 (SMART); IPR020831 (PIRSF); IPR016040 (G3DSA:3.40.50.GENE3D); IPR020828 (PFAM); IPR006424 (TIGRFAM); G3DSA:3.30.360.10 (GENE3D); IPR020829 (PFAM); IPR020831 (PANTHER); PTHR10836:SF30 (PANTHER); IPR020830 (PROSITE_PATTERNS); SSF51735 (SUPERFAMILY); SSF55347 (SUPERFAMILY)
Bra040361	sec23 sec24 protein transport family protein isoform 1	3024	20	0	0.852	9	F:zinc ion binding; P:ER to Golgi vesicle-mediated transport; P:positive regulation of cell proliferation; C:cytosol; P:protein N-linked glycosylation; P:intracellular protein transport; C:COPII vesicle coat; F:transporter activity; P:ER body organization	-	IPR006895 (PFAM); IPR006900 (PFAM); IPR029006 (G3DSA:3.40.20.GENE3D); IPR006896 (PFAM); IPR007123 (PFAM); IPR012990 (PFAM); IPR002035 (G3DSA:3.40.50.GENE3D); PTHR13803 (PANTHER); PTHR13803:SF4 (PANTHER); IPR006900 (SUPERFAMILY); IPR006895 (SUPERFAMILY); SSF81995 (SUPERFAMILY); IPR002035 (SUPERFAMILY); SSF82754 (SUPERFAMILY)
Bra040405	pith domain-containing protein	531	20	4.6e-123	0.936	5	F:protein disulfide oxidoreductase activity; C:cytoplasm; F:electron carrier activity; P:glycerol ether metabolic process; P:cell redox homeostasis	-	IPR010400 (G3DSA:2.60.120.GENE3D); IPR010400 (PFAM); IPR005746 (PANTHER); PTHR10438:SF223 (PANTHER); IPR010400 (PROSITE_PROFILES); IPR008979 (SUPERFAMILY)
Bra040409	40s ribosomal protein s3a	789	20	1.5e-155	0.9525	11	P:RNA methylation; C:chloroplast; C:plasmodesma; F:structural constituent of ribosome; C:cytosolic small ribosomal subunit; P:pyrimidine ribonucleotide biosynthetic process; C:cell wall; C:Golgi apparatus; C:nucleolus; C:plasma membrane; P:translation	-	IPR001593 (PFAM); PTHR11830 (PANTHER); IPR018281 (PROSITE_PATTERNS); IPR027500 (HAMAP)
Bra040490	atp synthase subunit 1	300	20	3.4e-47	0.9725	18	F:zinc ion binding; P:ATP hydrolysis coupled proton transport; C:chloroplast envelope; F:proton-transporting ATPase activity, rotational mechanism; C:Golgi apparatus; F:poly(U) RNA binding; C:vacuolar membrane; C:nucleolus; C:plasma membrane; F:proton-transporting ATP synthase activity, rotational mechanism; C:mitochondrial proton-transporting ATP synthase complex; C:proton-transporting ATP synth…	-	IPR004100 (PFAM); IPR027417 (G3DSA:3.40.50.GENE3D); IPR023366 (G3DSA:2.40.30.GENE3D); PTHR15184:SF39 (PANTHER); PTHR15184 (PANTHER); IPR004100 (SUPERFAMILY)
Bra040561	proteasome subunit alpha type-5-a	714	20	2.7e-173	0.983	19	P:gluconeogenesis; C:cytosolic ribosome; P:response to salt stress; P:photomorphogenesis; P:glycolytic process; P:photorespiration; F:ribonuclease activity; F:threonine-type endopeptidase activity; P:response to cadmium ion; C:vacuolar membrane; P:proteasome assembly; C:plasma membrane; C:nucleus; P:fatty acid beta-oxidation; P:proteasome-mediated ubiquitin-dependent protein catabolic process; P:…	EC:3.4.25	IPR000426 (SMART); IPR001353 (PFAM); IPR029055 (G3DSA:3.60.20.GENE3D); IPR000426 (PFAM); PTHR11599 (PANTHER); PTHR11599:SF14 (PANTHER); IPR000426 (PROSITE_PATTERNS); IPR023332 (PROSITE_PROFILES); IPR029055 (SUPERFAMILY)
Bra040682	pci domain-containing protein 2-like	1242	20	0	0.9195	13	P:response to salt stress; P:response to carbohydrate; P:salicylic acid mediated signaling pathway; P:ethylene-activated signaling pathway; P:response to superoxide; P:response to auxin; P:root development; C:nucleus; P:cell death; P:response to abscisic acid; F:protein binding; C:mitochondrion; P:poly(A)+ mRNA export from nucleus	-	IPR013143 (SMART); IPR000717 (PFAM); PTHR12732 (PANTHER); PTHR12732:SF0 (PANTHER)
Bra040722	peptidyl-prolyl cis-trans isomerase e-like	534	20	4.4e-104	0.941	13	P:leaf senescence; F:arginyltransferase activity; F:nucleic acid binding; F:nucleotide binding; P:regulation of lipid catabolic process; C:nucleus; P:response to abscisic acid; P:methylglyoxal catabolic process to D-lactate via S-lactoyl-glutathione; P:calcium ion transport; P:regulation of seed germination; P:protein arginylation; P:xylem development; F:isomerase activity	EC:2.3.2.8	Coil (COILS); IPR000504 (SMART); IPR012677 (G3DSA:3.30.70.GENE3D); IPR000504 (PFAM); PTHR24011 (PANTHER); IPR000504 (PROSITE_PROFILES); SSF54928 (SUPERFAMILY)
Bra040752	mfp1 attachment factor 1-like	501	20	2.4e-65	0.7615	7	P:nucleocytoplasmic transport; F:protein binding; C:cytosol; C:nuclear outer membrane; P:mitotic nuclear division; C:plasma membrane; P:lateral root development	-	IPR025265 (PFAM)
Bra040870	senescence dehydration-associated protein	1365	20	0	0.8235	9	P:response to cold; P:heat acclimation; C:plasmodesma; P:response to abscisic acid; P:response to salt stress; C:cytoplasm; P:response to high light intensity; C:plasma membrane; P:response to water deprivation	-	Coil (COILS); IPR009686 (PFAM); PTHR21068 (PANTHER)
Bra040915	26s proteasome non-atpase regulatory subunit rpn12a	804	20	4.7e-171	0.928	22	C:chloroplast envelope; P:root hair elongation; P:DNA endoreduplication; C:proteasome regulatory particle, lid subcomplex; F:peptidase activity; P:skotomorphogenesis; P:response to cytokinin; P:cotyledon development; P:proteasome core complex assembly; P:post-embryonic root development; P:response to auxin; P:regulation of unidimensional cell growth; C:nucleus; P:fatty acid beta-oxidation; P:prot…	-	IPR005062 (PFAM); IPR006746 (PANTHER)
Bra041018	hydroxyproline-rich glycoprotein family protein	1539	20	1.4e-119	0.787	7	C:nucleus; F:organic cyclic compound binding; P:photomorphogenesis; P:mitotic G2 phase; F:heterocyclic compound binding; P:pyrimidine ribonucleotide biosynthetic process; P:cullin deneddylation	-	no IPS match
