# Supplementary material for: Shotgun Label-free Proteomic Analysis of Clubroot (Plasmodiophora brassicae) Resistance Conferred by the Gene Rcr1 in Brassica rapa
Source: Front Plant Sci. 2016 Jul 11;7:1013. doi: 10.3389/fpls.2016.01013 (PMC4939851; doi:10.3389/fpls.2016.01013)
Supplement: Table S4 — Functional classification of differentially accumulated proteins using Mapman. [file Table4.XLSX]

## Sheet: Sheet1
Gene ID (IDENTIFIER)	Bin code	Bin name	Type	Description	Log2 Fold Change
bra027370	1.2.2	PS.photorespiration.glycolate oxydase	Transcript	(at3g14150 : 600.0) Aldolase-type TIM barrel family protein; FUNCTIONS IN: glycolate oxidase activity, oxidoreductase activity, FMN binding, catalytic activity; INVOLVED IN: oxidation reduction, metabolic process; LOCATED IN: peroxisome; CONTAINS InterPro DOMAIN/s: Aldolase-type TIM barrel (InterPro:IPR013785), FMN-dependent alpha-hydroxy acid dehydrogenase, active site (InterPro:IPR008259), FMN-…	2.21231
bra028087	1.3.1	PS.calvin cycle.rubisco large subunit	Transcript	(p48686|rbl_braol : 984.0) Ribulose bisphosphate carboxylase large chain precursor (EC 4.1.1.39) (RuBisCO large subunit) - Brassica oleracea (Wild cabbage) & (gnl|cdd|79258 : 983.0) no description available & (atcg00490 : 975.0) large subunit of RUBISCO. Protein is tyrosine-phosphorylated and its phosphorylation state is modulated in response to ABA in Arabidopsis thaliana seeds.; RBCL; FUNCTIONS…	-4.40818
bra003426	1.3.8	PS.calvin cycle.transketolase	Transcript	(at3g60750 : 750.0) Transketolase; FUNCTIONS IN: catalytic activity, transketolase activity; EXPRESSED IN: 24 plant structures; EXPRESSED DURING: 16 growth stages; CONTAINS InterPro DOMAIN/s: Transketolase, N-terminal (InterPro:IPR005474), Transketolase, C-terminal (InterPro:IPR005476), Transketolase, C-terminal/Pyruvate-ferredoxin oxidoreductase, domain II (InterPro:IPR009014), Transketolase-lik…	2.19059
bra015883	2.1.2.1	major CHO metabolism.synthesis.starch.AGPase	Transcript	(at1g74910 : 786.0) ADP-glucose pyrophosphorylase family protein; FUNCTIONS IN: transferase activity, nucleotidyltransferase activity; INVOLVED IN: response to cadmium ion, biosynthetic process; LOCATED IN: peroxisome; EXPRESSED IN: 24 plant structures; EXPRESSED DURING: 13 growth stages; CONTAINS InterPro DOMAIN/s: Trimeric LpxA-like (InterPro:IPR011004), Nucleotidyl transferase (InterPro:IPR005…	2.94063
bra002332	2.2.1.5	major CHO metabolism.degradation.sucrose.Susy	Transcript	(ipr000368 : 1500.0) Sucrose synthase & (at5g20830 : 1451.0) Encodes a protein with sucrose synthase activity (SUS1).; sucrose synthase 1 (SUS1); FUNCTIONS IN: UDP-glycosyltransferase activity, sucrose synthase activity; INVOLVED IN: in 6 processes; LOCATED IN: cellular_component unknown; EXPRESSED IN: 31 plant structures; EXPRESSED DURING: 14 growth stages; CONTAINS InterPro DOMAIN/s: Sucrose sy…	-0.18139
bra025392	2.2.2.2	major CHO metabolism.degradation.starch.starch phosphorylase	Transcript	(at3g29320 : 1705.0) Encodes a plastidic alpha-glucan phosphorylase. In vitro, the enzyme has a preference for maltooligosaccharides, such as maltoheptaose.; Glycosyl transferase, family 35; FUNCTIONS IN: phosphorylase activity, transferase activity, transferring glycosyl groups; INVOLVED IN: response to water deprivation, response to temperature stimulus; LOCATED IN: chloroplast stroma, chloropl…	-2.76974
bra012642	3.2.3	minor CHO metabolism.trehalose.potential TPS/TPP	Transcript	(at4g17770 : 1704.0) Encodes an enzyme putatively involved in trehalose biosynthesis. The protein has a trehalose synthase (TPS)-like domain that may or may not be active as well as a trehalose phosphatase (TPP)-like domain. Phosphorylated TPS5 extracted from Arabidopsis cells binds directly to 14-3-3 isoforms.; trehalose phosphatase/synthase 5 (TPS5); FUNCTIONS IN: transferase activity, transfer…	2.2138
bra030651	3.2.3	minor CHO metabolism.trehalose.potential TPS/TPP	Transcript	(at1g06410 : 1642.0) Encodes an enzyme putatively involved in trehalose biosynthesis. Though the protein has both trehalose-6-phosphate synthase (TPS)-like and trehalose-6-phosphate phosphatase (TPP)-like domains, neither activity has been detected in enzymatic assays nor has the protein been able to complement yeast TPS or TPP mutants.; trehalose-phosphatase/synthase 7 (TPS7); FUNCTIONS IN: tran…	2.39671
bra024086	3.3	minor CHO metabolism.sugar alcohols	Transcript	(at4g30310 : 1036.0) FGGY family of carbohydrate kinase; FUNCTIONS IN: carbohydrate kinase activity, phosphotransferase activity, alcohol group as acceptor; INVOLVED IN: carbohydrate metabolic process; LOCATED IN: chloroplast; EXPRESSED IN: 23 plant structures; EXPRESSED DURING: 15 growth stages; CONTAINS InterPro DOMAIN/s: Carbohydrate kinase, FGGY (InterPro:IPR000577), Carbohydrate kinase, FGGY…	3.06114
bra030253	3.4.3	minor CHO metabolism.myo-inositol.InsP Synthases	Transcript	(q9s7u0|ino1_wheat : 1011.0) Inositol-3-phosphate synthase (EC 5.5.1.4) (Myo-inositol-1-phosphate synthase) (MI-1-P synthase) (IPS) - Triticum aestivum (Wheat) & (at2g22240 : 1003.0) ** Referred to as MIPS1 in Mitsuhashi et al 2008. Myo-inositol-1-phosphate synthase isoform 2. Expressed in leaf, root and silique. Immunolocalization experiments with an antibody recognizing MIPS1, MIPS2, and MIPS3 …	-4.49031
bra000018	3.5	minor CHO metabolism.others	Transcript	(at2g37770 : 561.0) NAD(P)-linked oxidoreductase superfamily protein; FUNCTIONS IN: oxidoreductase activity; INVOLVED IN: oxidation reduction; EXPRESSED IN: 12 plant structures; EXPRESSED DURING: LP.04 four leaves visible, 4 anthesis, petal differentiation and expansion stage; CONTAINS InterPro DOMAIN/s: Aldo/keto reductase (InterPro:IPR001395), Aldo/keto reductase subgroup (InterPro:IPR020471), …	3.50904
bra002737	3.5	minor CHO metabolism.others	Transcript	(at5g57330 : 580.0) Galactose mutarotase-like superfamily protein; FUNCTIONS IN: isomerase activity, carbohydrate binding, aldose 1-epimerase activity, catalytic activity; INVOLVED IN: galactose metabolic process, carbohydrate metabolic process; LOCATED IN: cellular_component unknown; EXPRESSED IN: 26 plant structures; EXPRESSED DURING: 15 growth stages; CONTAINS InterPro DOMAIN/s: Glycoside hydr…	-0.82161
bra003029	3.5	minor CHO metabolism.others	Transcript	(at5g53850 : 932.0) haloacid dehalogenase-like hydrolase family protein; FUNCTIONS IN: hydrolase activity, ion binding, methylthioribulose 1-phosphate dehydratase activity, metal ion binding; INVOLVED IN: L-methionine salvage; LOCATED IN: chloroplast; EXPRESSED IN: 23 plant structures; EXPRESSED DURING: 13 growth stages; CONTAINS InterPro DOMAIN/s: Class II aldolase/adducin, N-terminal (InterPro:…	-3.28749
bra023354	3.5	minor CHO metabolism.others	Transcript	(at5g11980 : 1025.0) conserved oligomeric Golgi complex component-related / COG complex component-related; CONTAINS InterPro DOMAIN/s: Conserved oligomeric Golgi complex, subunit 8 (InterPro:IPR016632), Dor1-like protein (InterPro:IPR007255); Has 30201 Blast hits to 17322 proteins in 780 species: Archae - 12; Bacteria - 1396; Metazoa - 17338; Fungi - 3422; Plants - 5037; Viruses - 0; Other Eukary…	3.34457
bra012981	3.6	minor CHO metabolism.callose	Transcript	(at5g61130 : 189.0) Encodes a plasmodesmatal localized protein with callose binding activity. The function of PDCB1 is unknown but overexpression leads to the hyperaccumulation of callose.; plasmodesmata callose-binding protein 1 (PDCB1); FUNCTIONS IN: callose binding, polysaccharide binding; INVOLVED IN: callose deposition in cell wall; LOCATED IN: plasmodesma, anchored to plasma membrane, plasm…	2.21231
bra002801	4.1.4	glycolysis.cytosolic branch.phosphofructokinase (PFK)	Transcript	(at5g56630 : 881.0) phosphofructokinase 7 (PFK7); CONTAINS InterPro DOMAIN/s: Pyrophosphate-dependent phosphofructokinase TP0108 (InterPro:IPR012004), Phosphofructokinase (InterPro:IPR000023); BEST Arabidopsis thaliana protein match is: phosphofructokinase 3 (TAIR:AT4G26270.1); Has 30201 Blast hits to 17322 proteins in 780 species: Archae - 12; Bacteria - 1396; Metazoa - 17338; Fungi - 3422; Plan…	-3.46657
bra006864	4.1.4	glycolysis.cytosolic branch.phosphofructokinase (PFK)	Transcript	(at5g56630 : 889.0) phosphofructokinase 7 (PFK7); CONTAINS InterPro DOMAIN/s: Pyrophosphate-dependent phosphofructokinase TP0108 (InterPro:IPR012004), Phosphofructokinase (InterPro:IPR000023); BEST Arabidopsis thaliana protein match is: phosphofructokinase 3 (TAIR:AT4G26270.1); Has 30201 Blast hits to 17322 proteins in 780 species: Archae - 12; Bacteria - 1396; Metazoa - 17338; Fungi - 3422; Plan…	-3.96841
bra011387	4.1.4	glycolysis.cytosolic branch.phosphofructokinase (PFK)	Transcript	(at4g32840 : 897.0) phosphofructokinase 6 (PFK6); CONTAINS InterPro DOMAIN/s: Pyrophosphate-dependent phosphofructokinase TP0108 (InterPro:IPR012004), Phosphofructokinase (InterPro:IPR000023); BEST Arabidopsis thaliana protein match is: phosphofructokinase 1 (TAIR:AT4G29220.1); Has 8046 Blast hits to 7506 proteins in 2189 species: Archae - 28; Bacteria - 5254; Metazoa - 679; Fungi - 399; Plants -…	-2.60891
bra003214	4.1.7	glycolysis.cytosolic branch.triosephosphate isomerase (TPI)	Transcript	(at3g55440 : 211.0) Encodes triosephosphate isomerase.; triosephosphate isomerase (TPI); FUNCTIONS IN: triose-phosphate isomerase activity, copper ion binding; INVOLVED IN: in 7 processes; LOCATED IN: in 8 components; EXPRESSED IN: 27 plant structures; EXPRESSED DURING: 15 growth stages; CONTAINS InterPro DOMAIN/s: Triosephosphate isomerase, active site (InterPro:IPR020861), Aldolase-type TIM bar…	-0.591456
bra014744	4.1.7	glycolysis.cytosolic branch.triosephosphate isomerase (TPI)	Transcript	(at3g55440 : 430.0) Encodes triosephosphate isomerase.; triosephosphate isomerase (TPI); FUNCTIONS IN: triose-phosphate isomerase activity, copper ion binding; INVOLVED IN: in 7 processes; LOCATED IN: in 8 components; EXPRESSED IN: 27 plant structures; EXPRESSED DURING: 15 growth stages; CONTAINS InterPro DOMAIN/s: Triosephosphate isomerase, active site (InterPro:IPR020861), Aldolase-type TIM bar…	0.34448
bra040213	4.1.8	glycolysis.cytosolic branch.glyceraldehyde 3-phosphate dehydrogenase (GAP-DH)	Transcript	(p04796|g3pc_sinal : 583.0) Glyceraldehyde-3-phosphate dehydrogenase, cytosolic (EC 1.2.1.12) - Sinapis alba (White mustard) (Brassica hirta) & (at1g13440 : 580.0) glyceraldehyde-3-phosphate dehydrogenase C2 (GAPC2); FUNCTIONS IN: copper ion binding, glyceraldehyde-3-phosphate dehydrogenase activity, zinc ion binding; INVOLVED IN: response to oxidative stress, response to cadmium ion, gluconeogen…	2.60084
bra030799	4.1.12	glycolysis.cytosolic branch.phosphoglycerate mutase	Transcript	(at1g09780 : 1078.0) Phosphoglycerate mutase, 2,3-bisphosphoglycerate-independent; FUNCTIONS IN: manganese ion binding, phosphoglycerate mutase activity, 2,3-bisphosphoglycerate-independent phosphoglycerate mutase activity, catalytic activity, metal ion binding; INVOLVED IN: response to cadmium ion, response to cold; LOCATED IN: mitochondrial envelope, cytosol, chloroplast, plasma membrane; EXPRE…	-0.181157
bra006008	4.1.14	glycolysis.cytosolic branch.pyruvate kinase (PK)	Transcript	(at5g08570 : 922.0) Pyruvate kinase family protein; FUNCTIONS IN: pyruvate kinase activity, potassium ion binding, magnesium ion binding, catalytic activity; INVOLVED IN: glycolysis; LOCATED IN: cellular_component unknown; EXPRESSED IN: 22 plant structures; EXPRESSED DURING: 13 growth stages; CONTAINS InterPro DOMAIN/s: Pyruvate kinase, C-terminal-like (InterPro:IPR015795), Pyruvate kinase, activ…	-2.61528
bra004710	4.1.15	glycolysis.cytosolic branch.phospho-enol-pyruvate carboxylase (PEPC)	Transcript	(at2g42600 : 1865.0) Encodes one of four Arabidopsis phosphoenolpyruvate carboxylase proteins.; phosphoenolpyruvate carboxylase 2 (PPC2); FUNCTIONS IN: phosphoenolpyruvate carboxylase activity, catalytic activity; INVOLVED IN: tricarboxylic acid cycle; LOCATED IN: cytosol, apoplast, chloroplast, plasma membrane; EXPRESSED IN: 26 plant structures; EXPRESSED DURING: 13 growth stages; CONTAINS Inter…	2.55228
bra008416	4.2.8	glycolysis.plastid branch.glyceraldehyde 3-phosphate dehydrogenase (GAP-DH)	Transcript	(at1g79530 : 646.0) Encodes one of the chloroplast/plastid localized GAPDH isoforms (GAPCp1/At1g79530 and GAPCp2/At1g16300). gapcp double mutants display a drastic phenotype of arrested root development, dwarfism and sterility. GAPCps are important for the synthesis of serine in roots.; glyceraldehyde-3-phosphate dehydrogenase of plastid 1 (GAPCP-1); FUNCTIONS IN: glyceraldehyde-3-phosphate dehyd…	2.68333
bra023780	4.2.14	glycolysis.plastid branch.pyruvate kinase (PK)	Transcript	(at3g22960 : 978.0) encodes a chloroplast pyruvate kinase alpha subunit. Important for seed oil biosynthesis. Ubiquitously expressed, with significantly increased expression in maturing seeds.; PKP-ALPHA; FUNCTIONS IN: pyruvate kinase activity; INVOLVED IN: response to cadmium ion, glycolysis, lipid metabolic process; LOCATED IN: chloroplast stroma, chloroplast; EXPRESSED IN: 24 plant structures;…	3.97073
bra002801	4.3.4	glycolysis.unclear/dually targeted.phosphofructokinase (PFK)	Transcript	(at5g56630 : 881.0) phosphofructokinase 7 (PFK7); CONTAINS InterPro DOMAIN/s: Pyrophosphate-dependent phosphofructokinase TP0108 (InterPro:IPR012004), Phosphofructokinase (InterPro:IPR000023); BEST Arabidopsis thaliana protein match is: phosphofructokinase 3 (TAIR:AT4G26270.1); Has 30201 Blast hits to 17322 proteins in 780 species: Archae - 12; Bacteria - 1396; Metazoa - 17338; Fungi - 3422; Plan…	-3.46657
bra006864	4.3.4	glycolysis.unclear/dually targeted.phosphofructokinase (PFK)	Transcript	(at5g56630 : 889.0) phosphofructokinase 7 (PFK7); CONTAINS InterPro DOMAIN/s: Pyrophosphate-dependent phosphofructokinase TP0108 (InterPro:IPR012004), Phosphofructokinase (InterPro:IPR000023); BEST Arabidopsis thaliana protein match is: phosphofructokinase 3 (TAIR:AT4G26270.1); Has 30201 Blast hits to 17322 proteins in 780 species: Archae - 12; Bacteria - 1396; Metazoa - 17338; Fungi - 3422; Plan…	-3.96841
bra003355	6.1	gluconeogenesis / glyoxylate cycle.citrate synthase	Transcript	(at3g58750 : 891.0) Encodes a peroxisomal citrate synthase that is expressed throughout seedling and shoot development.; citrate synthase 2 (CSY2); FUNCTIONS IN: citrate (SI)-synthase activity; INVOLVED IN: fatty acid beta-oxidation, tricarboxylic acid cycle; LOCATED IN: peroxisome; EXPRESSED IN: 25 plant structures; EXPRESSED DURING: 16 growth stages; CONTAINS InterPro DOMAIN/s: Citrate synthase…	3.25752
bra030204	6.3	gluconeogenesis / glyoxylate cycle.Malate DH	Transcript	(at2g22780 : 642.0) encodes an peroxisomal NAD-malate dehydrogenase that is involved in fatty acid beta-oxidation through providing NAD to the process of converting fatty acyl CoA to acetyl CoA.; peroxisomal NAD-malate dehydrogenase 1 (PMDH1); FUNCTIONS IN: in 6 functions; INVOLVED IN: regulation of fatty acid beta-oxidation, regulation of photorespiration; LOCATED IN: chloroplast, peroxisome; EX…	-3.05172
bra018694	7.1.3	OPP.oxidative PP.6-phosphogluconate dehydrogenase	Transcript	(at4g29120 : 457.0) 6-phosphogluconate dehydrogenase family protein; FUNCTIONS IN: coenzyme binding, oxidoreductase activity, phosphogluconate dehydrogenase (decarboxylating) activity, binding, catalytic activity; INVOLVED IN: oxidation reduction, pentose-phosphate shunt, metabolic process; EXPRESSED IN: 24 plant structures; EXPRESSED DURING: 14 growth stages; CONTAINS InterPro DOMAIN/s: 6-phosph…	2.81575
bra025480	7.1.3	OPP.oxidative PP.6-phosphogluconate dehydrogenase	Transcript	(at5g41670 : 948.0) 6-phosphogluconate dehydrogenase family protein; FUNCTIONS IN: in 6 functions; INVOLVED IN: response to fructose stimulus, response to cadmium ion, response to sucrose stimulus, response to glucose stimulus; LOCATED IN: mitochondrion, chloroplast; EXPRESSED IN: 24 plant structures; EXPRESSED DURING: 14 growth stages; CONTAINS InterPro DOMAIN/s: 6-phosphogluconate dehydrogenase…	-1.89021
bra003426	7.2.1	OPP.non-reductive PP.transketolase	Transcript	(at3g60750 : 750.0) Transketolase; FUNCTIONS IN: catalytic activity, transketolase activity; EXPRESSED IN: 24 plant structures; EXPRESSED DURING: 16 growth stages; CONTAINS InterPro DOMAIN/s: Transketolase, N-terminal (InterPro:IPR005474), Transketolase, C-terminal (InterPro:IPR005476), Transketolase, C-terminal/Pyruvate-ferredoxin oxidoreductase, domain II (InterPro:IPR009014), Transketolase-lik…	2.19059
bra012013	7.3	OPP.electron transfer	Transcript	(at2g27510 : 240.0) ferredoxin 3 (FD3); FUNCTIONS IN: electron carrier activity, iron-sulfur cluster binding, 2 iron, 2 sulfur cluster binding; INVOLVED IN: electron transport chain; LOCATED IN: chloroplast; EXPRESSED IN: 22 plant structures; EXPRESSED DURING: 13 growth stages; CONTAINS InterPro DOMAIN/s: 2Fe-2S ferredoxin, iron-sulphur binding site (InterPro:IPR006058), Ferredoxin (InterPro:IPR0…	-0.537659
bra011599	8.1.4	TCA / org transformation.TCA.IDH	Transcript	(at4g35260 : 663.0) Encodes a regulatory subunit of the mitochondrially-localized NAD+- dependent isocitrate dehydrogenase.; isocitrate dehydrogenase 1 (IDH1); CONTAINS InterPro DOMAIN/s: Isocitrate/isopropylmalate dehydrogenase (InterPro:IPR001804), Isocitrate dehydrogenase NAD-dependent, mitochondrial (InterPro:IPR004434); BEST Arabidopsis thaliana protein match is: isocitrate dehydrogenase sub…	-2.77255
bra000967	8.2.10	TCA / org transformation.other organic acid transformatons.malic	Transcript	(at4g00570 : 1014.0) Encodes an NAD-dependent malic enzyme (NAD-ME) that does not act on oxaloacetate, indicating that it belongs to EC 1.1.1.39. It is a member of the beta family of NAD-MEs in plants. It appears to function as a homodimer or as a heterodimer with the alpha-type NAD-ME2 (At2g13560). NAD-ME2 transcript and protein levels are higher during the night than during the day.; NAD-depend…	2.71201
bra003738	8.2.10	TCA / org transformation.other organic acid transformatons.malic	Transcript	(at1g79750 : 1012.0) The malic enzyme (EC 1.1.1.40) encoded by AtNADP-ME4 is localized to chloroplasts. The gene is expressed throughout the whole plant and during embryogenesis and germination. A possible involvement in the fatty acid biosynthesis has been proposed.; NADP-malic enzyme 4 (NADP-ME4); CONTAINS InterPro DOMAIN/s: Malic enzyme, NAD-binding (InterPro:IPR012302), Malic oxidoreductase (…	2.56135
bra023336	8.2.10	TCA / org transformation.other organic acid transformatons.malic	Transcript	(at5g11670 : 1136.0) The malic enzyme (EC 1.1.1.40) encoded by AtNADP-ME2 is presumably a cytosolic enzyme involved in malate metabolism and possibly assisting the oxidative pentose phosphate pathway. AtNADP-ME2 counts for the major part of NADP-ME activity in mature tissues of Arabidopsis.; NADP-malic enzyme 2 (NADP-ME2); FUNCTIONS IN: malate dehydrogenase (oxaloacetate-decarboxylating) (NADP+) …	1.09652
bra035119	8.2.99	TCA / org transformation.other organic acid transformatons.misc	Transcript	(at1g79440 : 930.0) Encodes a mitochondrial succinic semialdehyde dehydrogenase (SSADH). Nomenclature according to Kirch, et al (2004).; aldehyde dehydrogenase 5F1 (ALDH5F1); FUNCTIONS IN: 3-chloroallyl aldehyde dehydrogenase activity, NAD or NADH binding, copper ion binding, succinate-semialdehyde dehydrogenase activity; INVOLVED IN: in 6 processes; LOCATED IN: mitochondrion, chloroplast, mitoch…	-0.645029
bra023306	9.1.1	mitochondrial electron transport / ATP synthesis.NADH-DH.complex I	Transcript	(at3g27890 : 323.0) Encodes NAD(P)H:quinone reductase which is an FMN binding protein that catalyzes the reduction of quinone substrates to hydroquinones.The enzyme activity was confirmed by in vitro assay.; NADPH:quinone oxidoreductase (NQR); FUNCTIONS IN: FMN reductase activity; INVOLVED IN: response to salt stress, defense response to bacterium; LOCATED IN: chloroplast stroma, chloroplast, pla…	-2.77825
bra012077	9.1.1.5	mitochondrial electron transport / ATP synthesis.NADH-DH.complex I.carbonic anhydrase	Transcript	(at5g66510 : 441.0) Encodes mitochondrial gamma carbonic anhydrase. Component of the NADH dehydrogenase complex.; gamma carbonic anhydrase 3 (GAMMA CA3); FUNCTIONS IN: carbonate dehydratase activity; INVOLVED IN: photorespiration; LOCATED IN: mitochondrion, mitochondrial membrane, mitochondrial respiratory chain complex I, respiratory chain complex I; EXPRESSED IN: 25 plant structures; EXPRESSED …	-0.709482
bra014069	9.1.1.5	mitochondrial electron transport / ATP synthesis.NADH-DH.complex I.carbonic anhydrase	Transcript	(at1g47260 : 368.0) Encodes mitochondrial gamma carbonic anhydrase. Component of the NADH dehydrogenase complex.; gamma carbonic anhydrase 2 (GAMMA CA2); FUNCTIONS IN: carbonate dehydratase activity; INVOLVED IN: response to salt stress, regulation of oxygen and reactive oxygen species metabolic process, anther dehiscence, photorespiration; LOCATED IN: in 6 components; EXPRESSED IN: 29 plant stru…	-0.109613
bra016502	9.1.1.5	mitochondrial electron transport / ATP synthesis.NADH-DH.complex I.carbonic anhydrase	Transcript	(at1g19580 : 489.0) Encodes mitochondrial gamma carbonic anhydrase. Component of the NADH dehydrogenase complex.; gamma carbonic anhydrase 1 (GAMMA CA1); CONTAINS InterPro DOMAIN/s: Trimeric LpxA-like (InterPro:IPR011004); BEST Arabidopsis thaliana protein match is: gamma carbonic anhydrase 3 (TAIR:AT5G66510.1). & (loc_os01g18070.1 : 423.0) no description available & (gnl|cdd|31007 : 195.0) no de…	-0.84549
bra006117	9.1.2	mitochondrial electron transport / ATP synthesis.NADH-DH.localisation not clear	Transcript	(at5g11770 : 320.0) NADH-ubiquinone oxidoreductase 20 kDa subunit, mitochondrial; FUNCTIONS IN: NADH dehydrogenase (ubiquinone) activity, zinc ion binding; INVOLVED IN: oxidation reduction, mitochondrial electron transport, NADH to ubiquinone; LOCATED IN: mitochondrion, respiratory chain complex I; EXPRESSED IN: 25 plant structures; EXPRESSED DURING: 15 growth stages; CONTAINS InterPro DOMAIN/s: …	2.20224
bra031117	9.1.2	mitochondrial electron transport / ATP synthesis.NADH-DH.localisation not clear	Transcript	(at2g20360 : 658.0) NAD(P)-binding Rossmann-fold superfamily protein; FUNCTIONS IN: coenzyme binding, binding, catalytic activity; INVOLVED IN: response to salt stress; LOCATED IN: mitochondrion, respiratory chain complex I, membrane; EXPRESSED IN: 27 plant structures; EXPRESSED DURING: 16 growth stages; CONTAINS InterPro DOMAIN/s: NAD-dependent epimerase/dehydratase (InterPro:IPR001509), NAD(P)-…	2.38653
bra040079	9.5	mitochondrial electron transport / ATP synthesis.cytochrome c reductase	Transcript	(at4g32470 : 188.0) Cytochrome bd ubiquinol oxidase, 14kDa subunit; FUNCTIONS IN: ubiquinol-cytochrome-c reductase activity; INVOLVED IN: mitochondrial electron transport, ubiquinol to cytochrome c; LOCATED IN: mitochondrion, plasma membrane, plastid, mitochondrial respiratory chain complex III, membrane; EXPRESSED IN: 26 plant structures; EXPRESSED DURING: 15 growth stages; CONTAINS InterPro DOM…	3.8614
bra012346	9.6	mitochondrial electron transport / ATP synthesis.cytochrome c	Transcript	(p62773|cyc_braol : 207.0) Cytochrome c - Brassica oleracea (Wild cabbage) & (at1g22840 : 203.0) Encodes cytochrome c. Contains two site II (TGGGCC/T) elements, which interact with a TCP-domain transcription factor, and a downstream internal telomeric repeat, and are required for expression of the Cytc-1 gene. Promoter directs preferential expression in root and shoot meristems and in anthers.; C…	4.13223
bra003498	9.7	mitochondrial electron transport / ATP synthesis.cytochrome c oxidase	Transcript	(gnl|cdd|69331 : 102.0) no description available & (at5g61310 : 88.6) Cytochrome c oxidase subunit Vc family protein; FUNCTIONS IN: cytochrome-c oxidase activity; INVOLVED IN: oxidation reduction; LOCATED IN: mitochondrial respiratory chain, endomembrane system; EXPRESSED IN: 23 plant structures; EXPRESSED DURING: 13 growth stages; CONTAINS InterPro DOMAIN/s: Cytochrome c oxidase subunit Vc (Inte…	2.38653
bra002547	9.9	mitochondrial electron transport / ATP synthesis.F1-ATPase	Transcript	(at5g59613 : 102.0) unknown protein; FUNCTIONS IN: molecular_function unknown; INVOLVED IN: biological_process unknown; LOCATED IN: mitochondrial respiratory chain complex III; BEST Arabidopsis thaliana protein match is: unknown protein (TAIR:AT3G46430.1). & (loc_os03g40920.1 : 91.3) no description available & (reliability: 204.0) & (original description: no original description)	-0.620002
bra006013	9.9	mitochondrial electron transport / ATP synthesis.F1-ATPase	Transcript	(at5g08690 : 961.0) Encodes the mitochondrial ATP synthase beta-subunit. This subunit is encoded by a multigene family of three members (At5g08670, At5g08680, At5g08690) that shared 98% sequence identity at the amino acid level.; ATP synthase alpha/beta family protein; FUNCTIONS IN: hydrogen ion transporting ATP synthase activity, rotational mechanism, poly(U) RNA binding, copper ion binding; INV…	-0.202073
bra006200	9.9	mitochondrial electron transport / ATP synthesis.F1-ATPase	Transcript	(at5g13450 : 372.0) delta subunit of Mt ATP synthase (ATP5); FUNCTIONS IN: hydrogen ion transporting ATP synthase activity, rotational mechanism, cobalt ion binding, zinc ion binding; INVOLVED IN: ATP synthesis coupled proton transport; LOCATED IN: mitochondrion, chloroplast, plasma membrane, membrane, mitochondrial proton-transporting ATP synthase complex, catalytic core F(1); EXPRESSED IN: 27 p…	-3.17175
bra022092	9.9	mitochondrial electron transport / ATP synthesis.F1-ATPase	Transcript	(at5g47030 : 309.0) Encodes the mitochondrial ATP synthase subunit delta.; ATPase, F1 complex, delta/epsilon subunit; FUNCTIONS IN: hydrogen ion transporting ATP synthase activity, rotational mechanism, zinc ion binding; INVOLVED IN: response to salt stress; LOCATED IN: mitochondrion, mitochondrial proton-transporting ATP synthase complex, mitochondrial proton-transporting ATP synthase complex, c…	4.83809
bra024969	9.9	mitochondrial electron transport / ATP synthesis.F1-ATPase	Transcript	(at5g47030 : 314.0) Encodes the mitochondrial ATP synthase subunit delta.; ATPase, F1 complex, delta/epsilon subunit; FUNCTIONS IN: hydrogen ion transporting ATP synthase activity, rotational mechanism, zinc ion binding; INVOLVED IN: response to salt stress; LOCATED IN: mitochondrion, mitochondrial proton-transporting ATP synthase complex, mitochondrial proton-transporting ATP synthase complex, c…	2.94667
bra040490	9.9	mitochondrial electron transport / ATP synthesis.F1-ATPase	Transcript	(at2g07698 : 160.0) ATPase, F1 complex, alpha subunit protein; FUNCTIONS IN: hydrogen ion transporting ATP synthase activity, rotational mechanism, poly(U) RNA binding, zinc ion binding; INVOLVED IN: proton transport, ATP metabolic process, ATP synthesis coupled proton transport; LOCATED IN: in 7 components; EXPRESSED IN: male gametophyte, juvenile leaf, cultured cell, leaf; EXPRESSED DURING: see…	0.756274
bra018643	10.1.3	cell wall.precursor synthesis.AXS	Transcript	(at1g08200 : 788.0) Encodes a putative UDP-D-apiose/UPD-D-xylose synthetase.; UDP-D-apiose/UDP-D-xylose synthase 2 (AXS2); FUNCTIONS IN: UDP-glucuronate decarboxylase activity; INVOLVED IN: nucleotide-sugar biosynthetic process; LOCATED IN: apoplast, cytoplasm; EXPRESSED IN: fruit, guard cell, cultured cell, leaf; EXPRESSED DURING: seedling growth; CONTAINS InterPro DOMAIN/s: NAD-dependent epimer…	2.54196
bra034374	10.1.3	cell wall.precursor synthesis.AXS	Transcript	(at2g27860 : 804.0) Encodes UDP-d-apiose/UDP-d-xylose synthase that requires NAD+ for enzymatic activity and is strongly inhibited by UDP-d-galacturonate.; UDP-D-apiose/UDP-D-xylose synthase 1 (AXS1); FUNCTIONS IN: NAD or NADH binding, UDP-glucuronate decarboxylase activity; INVOLVED IN: nucleotide-sugar biosynthetic process; LOCATED IN: cytoplasm; EXPRESSED IN: 9 plant structures; EXPRESSED DURI…	-2.43332
bra020325	10.1.5	cell wall.precursor synthesis.UXS	Transcript	(at5g59290 : 672.0) Encodes an isoform of UDP-glucuronic acid decarboxylase, which is predicted to be cytosolic by PSORT. This enzyme produces UDP-xylose, which is a substrate for many cell wall carbohydrates including hemicellulose and pectin. UDP-xylose is also known to feedback regulate several cell wall biosynthetic enzymes.; UDP-glucuronic acid decarboxylase 3 (UXS3); CONTAINS InterPro DOMAI…	-0.332598
bra012865	10.1.7	cell wall.precursor synthesis.GMD	Transcript	(at3g51160 : 694.0) Catalyzes the first step in the de novo synthesis of GDP-L-fucose.; MURUS 1 (MUR1); FUNCTIONS IN: GDP-mannose 4,6-dehydratase activity; INVOLVED IN: 'de novo' GDP-L-fucose biosynthetic process, unidimensional cell growth; LOCATED IN: cytosol; EXPRESSED IN: 26 plant structures; EXPRESSED DURING: 15 growth stages; CONTAINS InterPro DOMAIN/s: NAD-dependent epimerase/dehydratase (…	2.21231
bra016008	10.1.8	cell wall.precursor synthesis.GER	Transcript	(at1g73250 : 604.0) encodes a bifunctional 3, 5-epimerase-4-reductase in L-fucose synthesis and converts GDP-D-mannose to GDP-L-fucose in vitro along with MUR1 (GDP-D-mannose 4,6-dehydratase). It is expressed in all tissues examined, but most abundantly in roots and flowers.; "GDP-4-keto-6-deoxymannose-3,5-epimerase-4-reductase 1" (GER1); CONTAINS InterPro DOMAIN/s: NAD-dependent epimerase/dehydr…	-0.62265
bra027310	10.1.10	cell wall.precursor synthesis.RHM	Transcript	(at3g14790 : 1251.0) rhamnose biosynthesis 3 (RHM3); CONTAINS InterPro DOMAIN/s: NAD-dependent epimerase/dehydratase (InterPro:IPR001509), NAD(P)-binding domain (InterPro:IPR016040), dTDP-4-dehydrorhamnose reductase (InterPro:IPR005913); BEST Arabidopsis thaliana protein match is: NAD-dependent epimerase/dehydratase family protein (TAIR:AT1G53500.1); Has 53605 Blast hits to 53390 proteins in 3033…	0.561563
bra010038	10.6.2	cell wall.degradation.mannan-xylose-arabinose-fucose	Transcript	(at5g49360 : 1361.0) Encodes a bifunctional {beta}-D-xylosidase/{alpha}-L-arabinofuranosidase required for pectic arabinan modification. Located in the extracellular matrix. Gene is expressed specifically in tissues undergoing secondary wall thickening. This is a member of glycosyl hydrolase family 3 and has six other closely related members.; beta-xylosidase 1 (BXL1); FUNCTIONS IN: alpha-N-arabi…	2.70595
bra024311	10.6.2	cell wall.degradation.mannan-xylose-arabinose-fucose	Transcript	(at5g64570 : 1468.0) Encodes a beta-d-xylosidase that belongs to family 3 of glycoside hydrolases.; beta-D-xylosidase 4 (XYL4); FUNCTIONS IN: xylan 1,4-beta-xylosidase activity, hydrolase activity, hydrolyzing O-glycosyl compounds; INVOLVED IN: xylan catabolic process; LOCATED IN: apoplast, cell wall; EXPRESSED IN: 24 plant structures; EXPRESSED DURING: 13 growth stages; CONTAINS InterPro DOMAIN/…	-2.43154
bra034141	10.6.2	cell wall.degradation.mannan-xylose-arabinose-fucose	Transcript	(at3g10740 : 1172.0) Encodes a bifunctional alpha-l-arabinofuranosidase/beta-d-xylosidase that belongs to family 51 of glycoside hydrolases. It may be involved in cell wall modification.; alpha-L-arabinofuranosidase 1 (ASD1); FUNCTIONS IN: hydrolase activity, acting on glycosyl bonds, xylan 1,4-beta-xylosidase activity, alpha-N-arabinofuranosidase activity; INVOLVED IN: xylan catabolic process; L…	3.14242
bra011181	10.7	cell wall.modification	Transcript	(at1g65310 : 464.0) Encodes a xyloglucan endotransglucosylase/hydrolase with only only the endotransglucosylase (XET; EC 2.4.1.207) activity towards xyloglucan and non-detectable endohydrolytic (XEH; EC 3.2.1.151) activity. Expressed in the mature or basal regions of both the main and lateral roots, but not in the tip of these roots where cell division occurs.; xyloglucan endotransglucosylase/hyd…	2.94757
bra008241	10.8.1	cell wall.pectin*esterases.PME	Transcript	(at1g76160 : 966.0) SKU5 similar 5 (sks5); FUNCTIONS IN: oxidoreductase activity, copper ion binding; INVOLVED IN: oxidation reduction; LOCATED IN: apoplast, cell wall, plant-type cell wall; EXPRESSED IN: 24 plant structures; EXPRESSED DURING: 13 growth stages; CONTAINS InterPro DOMAIN/s: Multicopper oxidase, type 3 (InterPro:IPR011707), Cupredoxin (InterPro:IPR008972), Multicopper oxidase, type …	-3.28152
bra007218	11.1.1	lipid metabolism.FA synthesis and FA elongation.Acetyl CoA Carboxylation	Transcript	(at3g56130 : 345.0) biotin/lipoyl attachment domain-containing protein; CONTAINS InterPro DOMAIN/s: Single hybrid motif (InterPro:IPR011053), Biotin/lipoyl attachment (InterPro:IPR000089), Galactose-binding domain-like (InterPro:IPR008979); BEST Arabidopsis thaliana protein match is: Single hybrid motif superfamily protein (TAIR:AT3G15690.2). & (reliability: 690.0) & (original description: no ori…	0.565414
bra006305	11.1.1.2.3	lipid metabolism.FA synthesis and FA elongation.Acetyl CoA Carboxylation.heteromeric Complex.Biotin Carboxyl Carrier Protein	Transcript	(at5g15530 : 265.0) biotin carboxyl carrier protein isoform 2 (BCCP2) mRNA,; biotin carboxyl carrier protein 2 (BCCP2); FUNCTIONS IN: biotin binding; INVOLVED IN: fatty acid biosynthetic process; LOCATED IN: chloroplast; EXPRESSED IN: 21 plant structures; EXPRESSED DURING: 13 growth stages; CONTAINS InterPro DOMAIN/s: Biotin-binding site (InterPro:IPR001882), Single hybrid motif (InterPro:IPR0110…	-4.0225
bra013160	11.1.6	lipid metabolism.FA synthesis and FA elongation.enoyl ACP reductase	Transcript	(p80030|fabi_brana : 565.0) Enoyl-[acyl-carrier-protein] reductase [NADH], chloroplast precursor (EC 1.3.1.9) (NADH-dependent enoyl-ACP reductase) - Brassica napus (Rape) & (at2g05990 : 551.0) Encodes enoyl-ACP reductase a component of the fatty acid synthase complex. A reduced function mutation in this gene, mod1, was found in a screen for premature cell death mutants. Mutant plants have reduced…	-6.59962
bra015099	11.1.7	lipid metabolism.FA synthesis and FA elongation.ACP thioesterase	Transcript	(at3g25110 : 633.0) Encodes a FatA acyl-ACP thioesterase; fatA acyl-ACP thioesterase (FaTA); CONTAINS InterPro DOMAIN/s: Acyl-ACP thioesterase (InterPro:IPR002864); BEST Arabidopsis thaliana protein match is: Acyl-ACP thioesterase (TAIR:AT4G13050.1); Has 1414 Blast hits to 1414 proteins in 571 species: Archae - 0; Bacteria - 1089; Metazoa - 0; Fungi - 0; Plants - 317; Viruses - 0; Other Eukaryote…	2.38653
bra027700	11.1.9	lipid metabolism.FA synthesis and FA elongation.long chain fatty acid CoA ligase	Transcript	(at1g64400 : 1181.0) long-chain acyl-CoA synthetase 3 (LACS3); FUNCTIONS IN: catalytic activity; INVOLVED IN: fatty acid biosynthetic process; EXPRESSED IN: 22 plant structures; EXPRESSED DURING: 13 growth stages; CONTAINS InterPro DOMAIN/s: AMP-binding, conserved site (InterPro:IPR020845), AMP-dependent synthetase/ligase (InterPro:IPR000873); BEST Arabidopsis thaliana protein match is: AMP-depen…	0.825863
bra004778	11.1.15	lipid metabolism.FA synthesis and FA elongation.ACP desaturase	Transcript	(q01771|stads_brana : 759.0) Acyl-[acyl-carrier-protein] desaturase, seed specific, chloroplast precursor (EC 1.14.19.2) (Stearoyl-ACP desaturase) - Brassica napus (Rape) & (at2g43710 : 738.0) Encodes a stearoyl-ACP desaturase, involved in fatty acid desaturation. The ssi2 mutants have increased 18:0 and reduced 18:1 fatty acids. Exogenous application of glycerol to wild type plants mimics the ss…	-3.81348
bra001345	11.6	lipid metabolism.lipid transfer proteins etc	Transcript	(at3g08770 : 114.0) Predicted to encode a PR (pathogenesis-related) protein. Belongs to the lipid transfer protein (PR-14) family with the following members: At2g38540/LTP1, At2g38530/LTP2, At5g59320/LTP3, At5g59310/LTP4, At3g51600/LTP5, At3g08770/LTP6, At2g15050/LTP7, At2g18370/LTP8, At2g15325/LTP9, At5g01870/LTP10, At4g33355/LTP11, At3g51590/LTP12, At5g44265/LTP13, At5g62065/LTP14, At4g08530/LT…	2.40812
bra017781	11.8	lipid metabolism.'exotics'(steroids, squalene etc)	Transcript	(at4g36750 : 328.0) Quinone reductase family protein; FUNCTIONS IN: oxidoreductase activity, FMN binding; INVOLVED IN: negative regulation of transcription; LOCATED IN: plasma membrane; EXPRESSED IN: 24 plant structures; EXPRESSED DURING: 13 growth stages; CONTAINS InterPro DOMAIN/s: Flavoprotein WrbA (InterPro:IPR010089), Flavodoxin/nitric oxide synthase (InterPro:IPR008254); BEST Arabidopsis th…	-3.28053
bra023553	11.9.2.2	lipid metabolism.lipid degradation.lipases.acylglycerol lipase	Transcript	(at5g16120 : 600.0) alpha/beta-Hydrolases superfamily protein; CONTAINS InterPro DOMAIN/s: Serine hydrolase (InterPro:IPR005645); BEST Arabidopsis thaliana protein match is: alpha/beta-Hydrolases superfamily protein (TAIR:AT1G77420.1); Has 30201 Blast hits to 17322 proteins in 780 species: Archae - 12; Bacteria - 1396; Metazoa - 17338; Fungi - 3422; Plants - 5037; Viruses - 0; Other Eukaryotes - …	-2.44229
bra014871	11.9.3.1	lipid metabolism.lipid degradation.lysophospholipases.phospholipase D	Transcript	(at4g11850 : 1629.0) phospholipase D (gamma); phospholipase D gamma 1 (PLDGAMMA1); FUNCTIONS IN: phospholipase D activity, protein binding, phosphatidylinositol-4,5-bisphosphate binding; INVOLVED IN: defense response to bacterium, incompatible interaction, embryo development ending in seed dormancy; LOCATED IN: plasma membrane; EXPRESSED IN: 20 plant structures; EXPRESSED DURING: 12 growth stages…	2.69774
bra032700	11.9.4.3	lipid metabolism.lipid degradation.beta-oxidation.enoyl CoA hydratase	Transcript	(at4g13360 : 751.0) ATP-dependent caseinolytic (Clp) protease/crotonase family protein; FUNCTIONS IN: catalytic activity; INVOLVED IN: metabolic process; EXPRESSED IN: 24 plant structures; EXPRESSED DURING: 14 growth stages; CONTAINS InterPro DOMAIN/s: Crotonase, core (InterPro:IPR001753); BEST Arabidopsis thaliana protein match is: ATP-dependent caseinolytic (Clp) protease/crotonase family prote…	3.05306
bra000220	12.2.1.1	N-metabolism.ammonia metabolism.glutamate synthase.ferredoxin dependent	Transcript	(at2g41220 : 2919.0) Encodes a gene whose sequence is similar to ferredoxin dependent glutamate synthase (Fd-GOGAT). Expression is most abundant in root.; glutamate synthase 2 (GLU2); FUNCTIONS IN: glutamate synthase (ferredoxin) activity; INVOLVED IN: oxidation reduction, nitrogen compound metabolic process, glutamate biosynthetic process, metabolic process; LOCATED IN: chloroplast, chloroplast …	-2.62319
bra021276	12.2.2	N-metabolism.ammonia metabolism.glutamine synthetase	Transcript	(at3g17820 : 642.0) encodes a cytosolic glutamine synthetase, the enzyme has low affinity with substrate ammonium; glutamine synthetase 1.3 (GLN1.3); FUNCTIONS IN: glutamate-ammonia ligase activity, copper ion binding; INVOLVED IN: in 6 processes; LOCATED IN: cytosol, cytosolic ribosome, chloroplast, plasma membrane; EXPRESSED IN: 24 plant structures; EXPRESSED DURING: 17 growth stages; CONTAINS …	-2.42705
bra035529	12.2.2	N-metabolism.ammonia metabolism.glutamine synthetase	Transcript	(q42624|glnac_brana : 858.0) Glutamine synthetase, chloroplast precursor (EC 6.3.1.2) (Glutamate--ammonia ligase) (GS2) - Brassica napus (Rape) & (at5g35630 : 813.0) chloroplastic glutamine synthetase; glutamine synthetase 2 (GS2); FUNCTIONS IN: glutamate-ammonia ligase activity; INVOLVED IN: in 8 processes; LOCATED IN: in 6 components; EXPRESSED IN: 23 plant structures; EXPRESSED DURING: 14 grow…	4.02264
bra006397	13.1.1.1.1	amino acid metabolism.synthesis.central amino acid metabolism.GABA.Glutamate decarboxylase	Transcript	(at5g17330 : 966.0) Encodes one of two isoforms of glutamate decarboxylase.; glutamate decarboxylase (GAD); FUNCTIONS IN: calmodulin binding, glutamate decarboxylase activity; INVOLVED IN: response to cadmium ion; EXPRESSED IN: 13 plant structures; EXPRESSED DURING: 6 growth stages; CONTAINS InterPro DOMAIN/s: Pyridoxal phosphate-dependent transferase, major domain (InterPro:IPR015424), Pyridoxal…	-0.908698
bra026675	13.1.1.3.1	amino acid metabolism.synthesis.central amino acid metabolism.alanine.alanine aminotransferase	Transcript	(at1g17290 : 909.0) Encodes for alanine aminotransferase (ALAAT1), involved in alanine catabolism during plants recovery from hypoxia; alanine aminotransferas (AlaAT1); FUNCTIONS IN: L-alanine:2-oxoglutarate aminotransferase activity, ATP binding; INVOLVED IN: response to cadmium ion, response to hypoxia, L-alanine catabolic process, by transamination; LOCATED IN: mitochondrion, chloroplast; EXPR…	3.45066
bra005012	13.1.2.2.1	amino acid metabolism.synthesis.glutamate family.proline.delta 1-pyrroline-5-carboxylate synthetase	Transcript	(at2g39800 : 1196.0) delta1-pyrroline-5-carboxylate synthase 1 (P5CS1); CONTAINS InterPro DOMAIN/s: Glutamate 5-kinase (InterPro:IPR001057), Glutamate 5-kinase, conserved site (InterPro:IPR019797), Aspartate/glutamate/uridylate kinase (InterPro:IPR001048), Aldehyde dehydrogenase, N-terminal (InterPro:IPR016162), Gamma-glutamyl phosphate reductase GPR, conserved site (InterPro:IPR020593), Aldehyde…	-4.25359
bra017182	13.1.2.3.2	amino acid metabolism.synthesis.glutamate family.arginine.acetylglutamate kinase	Transcript	(at2g37500 : 761.0) arginine biosynthesis protein ArgJ family; FUNCTIONS IN: glutamate N-acetyltransferase activity; INVOLVED IN: arginine biosynthetic process; LOCATED IN: chloroplast; EXPRESSED IN: 22 plant structures; EXPRESSED DURING: 13 growth stages; CONTAINS InterPro DOMAIN/s: Arginine biosynthesis protein ArgJ (InterPro:IPR002813), Peptidase S58 DmpA/arginine biosynthesis protein ArgJ (In…	3.24703
bra008453	13.1.2.3.4	amino acid metabolism.synthesis.glutamate family.arginine.acetylornithine aminotransferase	Transcript	(at1g80600 : 793.0) Encodes HopW1-1-Interacting protein 1 (WIN1). Interacts with the P. syringae effector HopW1-1. WIN1 is a putative acetylornithine transaminase. Modulates plant defenses against bacteria. Three WIN proteins are identified so far (WIN1: AT1G80600; WIN2: AT4G31750; WIN3: AT5G13320).; HOPW1-1-interacting 1 (WIN1); FUNCTIONS IN: N2-acetyl-L-ornithine:2-oxoglutarate 5-aminotransfera…	2.67391
bra019291	13.1.3.4.2	amino acid metabolism.synthesis.aspartate family.methionine.cystathionine beta-lyase	Transcript	(at4g23590 : 518.0) Tyrosine transaminase family protein; FUNCTIONS IN: 1-aminocyclopropane-1-carboxylate synthase activity, pyridoxal phosphate binding, transferase activity, transferring nitrogenous groups, transaminase activity, catalytic activity; INVOLVED IN: cellular amino acid and derivative metabolic process, biosynthetic process; LOCATED IN: cellular_component unknown; EXPRESSED IN: root…	-1.33139
bra019293	13.1.3.4.2	amino acid metabolism.synthesis.aspartate family.methionine.cystathionine beta-lyase	Transcript	(at4g23590 : 545.0) Tyrosine transaminase family protein; FUNCTIONS IN: 1-aminocyclopropane-1-carboxylate synthase activity, pyridoxal phosphate binding, transferase activity, transferring nitrogenous groups, transaminase activity, catalytic activity; INVOLVED IN: cellular amino acid and derivative metabolic process, biosynthetic process; LOCATED IN: cellular_component unknown; EXPRESSED IN: root…	-0.453362
bra016680	13.1.3.6.1.2	amino acid metabolism.synthesis.aspartate family.misc.homoserine.aspartate semialdehyde dehydrogenase	Transcript	(at1g14810 : 644.0) encodes an aspartate semialdehyde dehydrogenase, which produces the branch point intermediate for lysine and threonine/methionine biosynthesis; semialdehyde dehydrogenase family protein; FUNCTIONS IN: oxidoreductase activity, acting on the aldehyde or oxo group of donors, NAD or NADP as acceptor, aspartate-semialdehyde dehydrogenase activity; INVOLVED IN: cellular amino acid b…	4.08834
bra026186	13.1.3.6.1.2	amino acid metabolism.synthesis.aspartate family.misc.homoserine.aspartate semialdehyde dehydrogenase	Transcript	(at1g14810 : 692.0) encodes an aspartate semialdehyde dehydrogenase, which produces the branch point intermediate for lysine and threonine/methionine biosynthesis; semialdehyde dehydrogenase family protein; FUNCTIONS IN: oxidoreductase activity, acting on the aldehyde or oxo group of donors, NAD or NADP as acceptor, aspartate-semialdehyde dehydrogenase activity; INVOLVED IN: cellular amino acid b…	-4.35232
bra037278	13.1.3.6.1.4	amino acid metabolism.synthesis.aspartate family.misc.homoserine.homoserine kinase	Transcript	(at2g17265 : 542.0) Encodes a homoserine kinase (HSK) which produces O-phospho-L-homoserine (HserP), a compound at the branching point of methionine and threonine biosynthesis. HSK is found in the stromal fraction of chloroplasts. Mutants are susceptible to downy mildew fungus Hyaloperonospora parasitica.; homoserine kinase (HSK); FUNCTIONS IN: homoserine kinase activity; INVOLVED IN: methionine …	4.02233
bra018831	13.1.4.1.4	amino acid metabolism.synthesis.branched chain group.common.branched-chain amino acid aminotransferase	Transcript	(at1g50110 : 624.0) D-aminoacid aminotransferase-like PLP-dependent enzymes superfamily protein; FUNCTIONS IN: branched-chain-amino-acid transaminase activity, catalytic activity; INVOLVED IN: branched chain family amino acid metabolic process, metabolic process; LOCATED IN: cellular_component unknown; EXPRESSED IN: 18 plant structures; EXPRESSED DURING: 9 growth stages; CONTAINS InterPro DOMAIN/…	2.38653
bra011506	13.1.5.1.1	amino acid metabolism.synthesis.serine-glycine-cysteine group.serine.phosphoglycerate dehydrogenase	Transcript	(at4g34200 : 951.0) embryo sac development arrest 9 (EDA9); FUNCTIONS IN: ATP binding; INVOLVED IN: megagametogenesis; LOCATED IN: mitochondrion, chloroplast, membrane; EXPRESSED IN: 26 plant structures; EXPRESSED DURING: 14 growth stages; CONTAINS InterPro DOMAIN/s: D-3-phosphoglycerate dehydrogenase (InterPro:IPR006236), D-isomer specific 2-hydroxyacid dehydrogenase, catalytic domain (InterPro:…	-1.39515
bra016589	13.1.5.1.1	amino acid metabolism.synthesis.serine-glycine-cysteine group.serine.phosphoglycerate dehydrogenase	Transcript	(at1g17745 : 961.0) encodes a 3-Phosphoglycerate dehydrogenase; D-3-phosphoglycerate dehydrogenase; CONTAINS InterPro DOMAIN/s: D-3-phosphoglycerate dehydrogenase (InterPro:IPR006236), D-isomer specific 2-hydroxyacid dehydrogenase, catalytic domain (InterPro:IPR006139), D-isomer specific 2-hydroxyacid dehydrogenase, NAD-binding (InterPro:IPR006140), D-3-phosphogylcerate Dehydrogenase (InterPro:IP…	2.93973
bra014158	13.1.6.1.7	amino acid metabolism.synthesis.aromatic aa.chorismate.chorismate synthase	Transcript	(at1g48850 : 729.0) embryo defective 1144 (EMB1144); FUNCTIONS IN: chorismate synthase activity; INVOLVED IN: aromatic amino acid family biosynthetic process, embryo development ending in seed dormancy; LOCATED IN: nucleolus, chloroplast; EXPRESSED IN: 25 plant structures; EXPRESSED DURING: 15 growth stages; CONTAINS InterPro DOMAIN/s: Chorismate synthase, conserved site (InterPro:IPR020541), Cho…	-5.15019
bra001195	13.1.6.1.10	amino acid metabolism.synthesis.aromatic aa.chorismate.dehydroquinate/shikimate dehydrogenase	Transcript	(at3g06350 : 937.0) MATERNAL EFFECT EMBRYO ARREST 32 (MEE32); FUNCTIONS IN: NADP or NADPH binding, 3-dehydroquinate dehydratase activity, shikimate 5-dehydrogenase activity, binding, catalytic activity; INVOLVED IN: embryo development ending in seed dormancy; LOCATED IN: chloroplast stroma, chloroplast; EXPRESSED IN: 23 plant structures; EXPRESSED DURING: 15 growth stages; CONTAINS InterPro DOMAI…	2.96907
bra027887	13.1.7.1	amino acid metabolism.synthesis.histidine.ATP phosphoribosyl transferase	Transcript	(at1g58080 : 690.0) ATP phosphoribosyl transferase, catalyses first step of histidine biosynthesis; ATP phosphoribosyl transferase 1 (ATP-PRT1); FUNCTIONS IN: ATP phosphoribosyltransferase activity; INVOLVED IN: histidine biosynthetic process; LOCATED IN: chloroplast; EXPRESSED IN: 22 plant structures; EXPRESSED DURING: 13 growth stages; CONTAINS InterPro DOMAIN/s: Histidine biosynthesis HisG: AT…	-4.19016
bra035466	13.1.7.1	amino acid metabolism.synthesis.histidine.ATP phosphoribosyl transferase	Transcript	(at1g58080 : 668.0) ATP phosphoribosyl transferase, catalyses first step of histidine biosynthesis; ATP phosphoribosyl transferase 1 (ATP-PRT1); FUNCTIONS IN: ATP phosphoribosyltransferase activity; INVOLVED IN: histidine biosynthetic process; LOCATED IN: chloroplast; EXPRESSED IN: 22 plant structures; EXPRESSED DURING: 13 growth stages; CONTAINS InterPro DOMAIN/s: Histidine biosynthesis HisG: AT…	-4.07634
bra023435	13.2.2.1	amino acid metabolism.degradation.glutamate family.glutamine	Transcript	(at5g13780 : 302.0) Acyl-CoA N-acyltransferases (NAT) superfamily protein; FUNCTIONS IN: N-acetyltransferase activity; INVOLVED IN: metabolic process; LOCATED IN: endomembrane system; EXPRESSED IN: 22 plant structures; EXPRESSED DURING: 13 growth stages; CONTAINS InterPro DOMAIN/s: GCN5-related N-acetyltransferase, C-terminal (InterPro:IPR022610), GCN5-related N-acetyltransferase (InterPro:IPR000…	2.54992
bra014002	13.2.3.4	amino acid metabolism.degradation.aspartate family.methionine	Transcript	(at4g13940 : 895.0) Encodes a S-adenosyl-L-homocysteine hydrolase required for DNA methylation-dependent gene silencing.; HOMOLOGY-DEPENDENT GENE SILENCING 1 (HOG1); FUNCTIONS IN: adenosylhomocysteinase activity; INVOLVED IN: methylation-dependent chromatin silencing, one-carbon metabolic process, posttranscriptional gene silencing, embryo development ending in seed dormancy; LOCATED IN: plasma m…	0.167365
bra014984	13.2.3.4	amino acid metabolism.degradation.aspartate family.methionine	Transcript	(at3g23810 : 955.0) S-adenosyl-l-homocysteine (SAH) hydrolase 2 (SAHH2); FUNCTIONS IN: adenosylhomocysteinase activity; INVOLVED IN: one-carbon metabolic process; LOCATED IN: plasma membrane, vacuole, membrane; EXPRESSED IN: 33 plant structures; EXPRESSED DURING: 15 growth stages; CONTAINS InterPro DOMAIN/s: S-adenosyl-L-homocysteine hydrolase (InterPro:IPR000043), S-adenosyl-L-homocysteine hydro…	-3.71791
bra028345	13.2.3.4	amino acid metabolism.degradation.aspartate family.methionine	Transcript	(at3g23810 : 917.0) S-adenosyl-l-homocysteine (SAH) hydrolase 2 (SAHH2); FUNCTIONS IN: adenosylhomocysteinase activity; INVOLVED IN: one-carbon metabolic process; LOCATED IN: plasma membrane, vacuole, membrane; EXPRESSED IN: 33 plant structures; EXPRESSED DURING: 15 growth stages; CONTAINS InterPro DOMAIN/s: S-adenosyl-L-homocysteine hydrolase (InterPro:IPR000043), S-adenosyl-L-homocysteine hydro…	-2.61528
bra001220	13.2.4.1	amino acid metabolism.degradation.branched chain group.shared	Transcript	(at3g06850 : 735.0) dihydrolipoamide branched chain acyltransferase; BCE2; FUNCTIONS IN: acetyltransferase activity, dihydrolipoamide branched chain acyltransferase activity, alpha-ketoacid dehydrogenase activity, zinc ion binding; INVOLVED IN: response to light stimulus, response to sucrose stimulus; LOCATED IN: mitochondrion; EXPRESSED IN: 24 plant structures; EXPRESSED DURING: 13 growth stages…	-1.58785
bra022927	13.2.4.1	amino acid metabolism.degradation.branched chain group.shared	Transcript	(at2g33150 : 790.0) Encodes an organellar (peroxisome, glyoxysome) 3-ketoacyl-CoA thiolase, involved in fatty acid b-oxidation during germination and subsequent seedling growth. Mutants have defects in glyoxysomal fatty acid beta-oxidation. EC2.3.1.16 thiolase.; peroxisomal 3-ketoacyl-CoA thiolase 3 (PKT3); FUNCTIONS IN: acetyl-CoA C-acyltransferase activity; INVOLVED IN: fatty acid beta-oxidatio…	3.34457
bra016810	13.2.5.2	amino acid metabolism.degradation.serine-glycine-cysteine group.glycine	Transcript	(at1g11860 : 796.0) Glycine cleavage T-protein family; FUNCTIONS IN: aminomethyltransferase activity; EXPRESSED IN: 23 plant structures; EXPRESSED DURING: 14 growth stages; CONTAINS InterPro DOMAIN/s: Glycine cleavage system T protein (InterPro:IPR006223), Glycine cleavage T-protein, N-terminal (InterPro:IPR006222), Glycine cleavage T-protein, C-terminal barrel (InterPro:IPR013977); BEST Arabidop…	4.60951
bra032700	13.2.6.3	amino acid metabolism.degradation.aromatic aa.tryptophan	Transcript	(at4g13360 : 751.0) ATP-dependent caseinolytic (Clp) protease/crotonase family protein; FUNCTIONS IN: catalytic activity; INVOLVED IN: metabolic process; EXPRESSED IN: 24 plant structures; EXPRESSED DURING: 14 growth stages; CONTAINS InterPro DOMAIN/s: Crotonase, core (InterPro:IPR001753); BEST Arabidopsis thaliana protein match is: ATP-dependent caseinolytic (Clp) protease/crotonase family prote…	3.05306
bra024443	14.15	S-assimilation.AKN	Transcript	(at5g67520 : 426.0) Provides activated sulfate for the sulfation of secondary metabolites, including the glucosinolates. Redundant with APK3.; adenosine-5'-phosphosulfate (APS) kinase 4 (APK4); FUNCTIONS IN: kinase activity, transferase activity, transferring phosphorus-containing groups, ATP binding; INVOLVED IN: male gamete generation, sulfate assimilation; LOCATED IN: chloroplast, plastid; EXP…	2.5511
bra038967	15	metal handling	Transcript	(at4g14040 : 876.0) selenium-binding protein 2 (SBP2); FUNCTIONS IN: selenium binding; INVOLVED IN: polar nucleus fusion; LOCATED IN: cellular_component unknown; EXPRESSED IN: guard cell; EXPRESSED DURING: seedling growth; CONTAINS InterPro DOMAIN/s: Cytochrome cd1-nitrite reductase-like, C-terminal haem d1 (InterPro:IPR011048), Selenium-binding protein (InterPro:IPR008826); BEST Arabidopsis thal…	2.21082
bra035519	16.1.2.5	secondary metabolism.isoprenoids.mevalonate pathway.phosphomevalonate kinase	Transcript	(at1g31910 : 796.0) GHMP kinase family protein; FUNCTIONS IN: kinase activity, ATP binding; INVOLVED IN: phosphorylation; EXPRESSED IN: 24 plant structures; EXPRESSED DURING: 15 growth stages; CONTAINS InterPro DOMAIN/s: Phosphomevalonate kinase, eukaryotic (InterPro:IPR005916), Phosphomevalonate kinase, ERG8 (InterPro:IPR016005), Ribosomal protein S5 domain 2-type fold (InterPro:IPR020568), GHMP…	2.39802
bra014828	16.1.2.6	secondary metabolism.isoprenoids.mevalonate pathway.mevalonate diphosphate decarboxylase	Transcript	(at3g54250 : 799.0) GHMP kinase family protein; FUNCTIONS IN: diphosphomevalonate decarboxylase activity, kinase activity, ATP binding; INVOLVED IN: isoprenoid biosynthetic process, phosphorylation; LOCATED IN: cellular_component unknown; EXPRESSED IN: 19 plant structures; EXPRESSED DURING: 9 growth stages; CONTAINS InterPro DOMAIN/s: Diphosphomevalonate decarboxylase (InterPro:IPR005935), Riboso…	-3.65008
bra019291	16.1.3	secondary metabolism.isoprenoids.tocopherol biosynthesis	Transcript	(at4g23590 : 518.0) Tyrosine transaminase family protein; FUNCTIONS IN: 1-aminocyclopropane-1-carboxylate synthase activity, pyridoxal phosphate binding, transferase activity, transferring nitrogenous groups, transaminase activity, catalytic activity; INVOLVED IN: cellular amino acid and derivative metabolic process, biosynthetic process; LOCATED IN: cellular_component unknown; EXPRESSED IN: root…	-1.33139
bra019293	16.1.3	secondary metabolism.isoprenoids.tocopherol biosynthesis	Transcript	(at4g23590 : 545.0) Tyrosine transaminase family protein; FUNCTIONS IN: 1-aminocyclopropane-1-carboxylate synthase activity, pyridoxal phosphate binding, transferase activity, transferring nitrogenous groups, transaminase activity, catalytic activity; INVOLVED IN: cellular amino acid and derivative metabolic process, biosynthetic process; LOCATED IN: cellular_component unknown; EXPRESSED IN: root…	-0.453362
bra017699	16.2	secondary metabolism.phenylpropanoids	Transcript	(at4g35160 : 634.0) O-methyltransferase family protein; FUNCTIONS IN: methyltransferase activity, O-methyltransferase activity, protein dimerization activity; LOCATED IN: cytosol; CONTAINS InterPro DOMAIN/s: Winged helix-turn-helix transcription repressor DNA-binding (InterPro:IPR011991), Plant methyltransferase dimerisation (InterPro:IPR012967), O-methyltransferase, family 2 (InterPro:IPR001077)…	3.05306
bra003126	16.2.1.1	secondary metabolism.phenylpropanoids.lignin biosynthesis.PAL	Transcript	(at3g53260 : 1343.0) Encodes phenylalanine lyase. Arabidopsis has four PALs: AT2G37040 (PAL1), AT3G53260 (PAL2), AT5G04230 (PAL3) and AT3G10340 (PAL4).; phenylalanine ammonia-lyase 2 (PAL2); FUNCTIONS IN: phenylalanine ammonia-lyase activity; INVOLVED IN: response to oxidative stress, response to karrikin, phenylpropanoid biosynthetic process, response to wounding, defense response; LOCATED IN: c…	-3.15764
bra029560	16.2.1.3	secondary metabolism.phenylpropanoids.lignin biosynthesis.4CL	Transcript	(at4g05160 : 816.0) Encodes a peroxisomal protein involved in the activation of fatty acids through esterification with CoA. At4g05160 preferentially activates fatty acids with medium chain length (C6:0 and C7:0) as well as even-numbered long-chain fatty acids (C14:0, C16:0 and C18:0). At4g05160 was also able to catalyze the conversion of OPC-6:0 to its CoA ester and is therefore thought to be in…	2.6666
bra012494	16.2.1.6	secondary metabolism.phenylpropanoids.lignin biosynthesis.CCoAOMT	Transcript	(at1g24735 : 374.0) S-adenosyl-L-methionine-dependent methyltransferases superfamily protein; FUNCTIONS IN: O-methyltransferase activity; LOCATED IN: cytosol; EXPRESSED IN: stem, leaf apex, root, flower; EXPRESSED DURING: petal differentiation and expansion stage; CONTAINS InterPro DOMAIN/s: O-methyltransferase, family 3 (InterPro:IPR002935); BEST Arabidopsis thaliana protein match is: caffeoyl-C…	2.21231
bra026090	16.2.1.7	secondary metabolism.phenylpropanoids.lignin biosynthesis.CCR1	Transcript	(at1g15950 : 595.0) Encodes a cinnamoyl CoA reductase. Involved in lignin biosynthesis.; cinnamoyl coa reductase 1 (CCR1); CONTAINS InterPro DOMAIN/s: NAD-dependent epimerase/dehydratase (InterPro:IPR001509), NAD(P)-binding domain (InterPro:IPR016040); BEST Arabidopsis thaliana protein match is: cinnamoyl coa reductase (TAIR:AT1G80820.1); Has 11995 Blast hits to 11983 proteins in 1896 species: Ar…	-3.27756
bra022425	16.2.1.10	secondary metabolism.phenylpropanoids.lignin biosynthesis.CAD	Transcript	(at3g19450 : 597.0) Encodes a catalytically active cinnamyl alcohol dehydrogenase which uses p-coumaryl aldehyde as a preferred substrate. It can also use caffeyl, coniferyl and d-hydroxyconiferyl aldehydes as substrates.; ATCAD4; CONTAINS InterPro DOMAIN/s: GroES-like (InterPro:IPR011032), Alcohol dehydrogenase GroES-like (InterPro:IPR013154), Alcohol dehydrogenase, zinc-containing, conserved si…	0.186267
bra026988	16.5.1.1.1.10	secondary metabolism.sulfur-containing.glucosinolates.synthesis.aliphatic.flavin-containing monooxygenase	Transcript	(at1g12140 : 749.0) belongs to the flavin-monooxygenase (FMO) family, encodes a glucosinolate S-oxygenase that catalyzes the conversion of methylthioalkyl glucosinolates to methylsulfinylalkyl glucosinolates; flavin-monooxygenase glucosinolate S-oxygenase 5 (FMO GS-OX5); CONTAINS InterPro DOMAIN/s: Flavin-containing monooxygenase FMO (InterPro:IPR000960), Flavin-containing monooxygenase-like (Int…	4.02762
bra030473	16.5.1.3.1	secondary metabolism.sulfur-containing.glucosinolates.degradation.myrosinase	Transcript	(at1g47600 : 913.0) Encodes a myrosinase. Over-expression led to a glucosinolate profile change.; beta glucosidase 34 (BGLU34); FUNCTIONS IN: thioglucosidase activity, beta-glucosidase activity, hydrolase activity, hydrolyzing O-glycosyl compounds; INVOLVED IN: glucosinolate metabolic process; LOCATED IN: endomembrane system; CONTAINS InterPro DOMAIN/s: Glycoside hydrolase, family 1 (InterPro:IPR…	2.68226
bra037954	16.5.1.3.1	secondary metabolism.sulfur-containing.glucosinolates.degradation.myrosinase	Transcript	(at1g54020 : 610.0) GDSL-like Lipase/Acylhydrolase superfamily protein; FUNCTIONS IN: hydrolase activity, acting on ester bonds, carboxylesterase activity; INVOLVED IN: lipid metabolic process; EXPRESSED IN: 16 plant structures; EXPRESSED DURING: 10 growth stages; CONTAINS InterPro DOMAIN/s: Lipase, GDSL (InterPro:IPR001087); BEST Arabidopsis thaliana protein match is: GDSL-like Lipase/Acylhydrol…	2.19059
bra039823	16.5.1.3.1.1	secondary metabolism.sulfur-containing.glucosinolates.degradation.myrosinase.TGG	Transcript	(q00326|myro_brana : 904.0) Myrosinase precursor (EC 3.2.1.147) (Sinigrinase) (Thioglucosidase) - Brassica napus (Rape) & (at5g26000 : 788.0) member of Glycoside Hydrolase Family 1. encodes one of two known functional myrosinase enzymes in Arabidopsis. The enzyme catalyzes the hydrolysis of glucosinolates into compounds that are toxic to various microbes and herbivores.; thioglucoside glucohydrol…	-3.6578
bra039702	16.5.1.3.2.1	secondary metabolism.sulfur-containing.glucosinolates.degradation.nitrilespecifier protein.epithiospecifier protein	Transcript	(at1g54040 : 376.0) Epithiospecifier protein, interacts with WRKY53. Involved in pathogen resistance and leaf senescence.; epithiospecifier protein (ESP); FUNCTIONS IN: enzyme regulator activity; INVOLVED IN: response to jasmonic acid stimulus, glucosinolate catabolic process, leaf senescence, defense response to bacterium; LOCATED IN: nucleus; EXPRESSED IN: 19 plant structures; EXPRESSED DURING:…	3.2568
bra007032	16.8.2	secondary metabolism.flavonoids.chalcones	Transcript	(at3g53880 : 522.0) NAD(P)-linked oxidoreductase superfamily protein; FUNCTIONS IN: oxidoreductase activity; INVOLVED IN: response to cadmium ion; EXPRESSED IN: 25 plant structures; EXPRESSED DURING: 13 growth stages; CONTAINS InterPro DOMAIN/s: Aldo/keto reductase (InterPro:IPR001395), Aldo/keto reductase subgroup (InterPro:IPR020471), Aldo/keto reductase, conserved site (InterPro:IPR018170); BE…	-2.62007
bra029211	16.8.4.1	secondary metabolism.flavonoids.flavonols.flavonol synthase (FLS)	Transcript	(at5g63590 : 403.0) flavonol synthase 3 (FLS3); CONTAINS InterPro DOMAIN/s: Oxoglutarate/iron-dependent oxygenase (InterPro:IPR005123); BEST Arabidopsis thaliana protein match is: flavonol synthase 1 (TAIR:AT5G08640.2); Has 8006 Blast hits to 7970 proteins in 965 species: Archae - 0; Bacteria - 1024; Metazoa - 86; Fungi - 741; Plants - 4902; Viruses - 0; Other Eukaryotes - 1253 (source: NCBI BLin…	-2.43332
bra039823	17.2.1	hormone metabolism.auxin.synthesis-degradation	Transcript	(q00326|myro_brana : 904.0) Myrosinase precursor (EC 3.2.1.147) (Sinigrinase) (Thioglucosidase) - Brassica napus (Rape) & (at5g26000 : 788.0) member of Glycoside Hydrolase Family 1. encodes one of two known functional myrosinase enzymes in Arabidopsis. The enzyme catalyzes the hydrolysis of glucosinolates into compounds that are toxic to various microbes and herbivores.; thioglucoside glucohydrol…	-3.6578
bra026586	17.2.2	hormone metabolism.auxin.signal transduction	Transcript	(at2g02560 : 2111.0) Arabidopsis thaliana homolog of human CAND1 (cullin-associated and neddylation-dissociated). Putative similarity to TBP-interacting protein TIP120. Ubiquitously expressed in plant tissues throughout development. T-DNA insertion mutant plants were completely sterile and resistant to sirtinol and auxin, but not to gibberellins or brassinolide. Displayed developmental phenotypes…	-5.08994
bra021110	17.2.3	hormone metabolism.auxin.induced-regulated-responsive-activated	Transcript	(at3g15450 : 466.0) Aluminium induced protein with YGL and LRDR motifs; FUNCTIONS IN: molecular_function unknown; EXPRESSED IN: 25 plant structures; EXPRESSED DURING: 13 growth stages; BEST Arabidopsis thaliana protein match is: Aluminium induced protein with YGL and LRDR motifs (TAIR:AT4G27450.1); Has 35333 Blast hits to 34131 proteins in 2444 species: Archae - 798; Bacteria - 22429; Metazoa - 9…	-4.30749
bra022984	17.2.3	hormone metabolism.auxin.induced-regulated-responsive-activated	Transcript	(at2g34680 : 2695.0) isolated from differential screening of a cDNA library from auxin-treated root culture. sequence does not show homology to any known proteins and is predicted to be extracellular.; AUXIN-INDUCED IN ROOT CULTURES 9 (AIR9); INVOLVED IN: response to auxin stimulus, lateral root morphogenesis; LOCATED IN: plasma membrane; EXPRESSED IN: 23 plant structures; EXPRESSED DURING: 13 gr…	-2.43154
bra027243	17.2.3	hormone metabolism.auxin.induced-regulated-responsive-activated	Transcript	(at3g15450 : 469.0) Aluminium induced protein with YGL and LRDR motifs; FUNCTIONS IN: molecular_function unknown; EXPRESSED IN: 25 plant structures; EXPRESSED DURING: 13 growth stages; BEST Arabidopsis thaliana protein match is: Aluminium induced protein with YGL and LRDR motifs (TAIR:AT4G27450.1); Has 35333 Blast hits to 34131 proteins in 2444 species: Archae - 798; Bacteria - 22429; Metazoa - 9…	4.48723
bra006211	17.3.1.2.2	hormone metabolism.brassinosteroid.synthesis-degradation.sterols.SMT2	Transcript	(at5g13710 : 691.0) SMT1 controls the level of cholesterol in plants; sterol methyltransferase 1 (SMT1); CONTAINS InterPro DOMAIN/s: Sterol methyltransferase C-terminal (InterPro:IPR013705), Methyltransferase type 11 (InterPro:IPR013216); BEST Arabidopsis thaliana protein match is: sterol methyltransferase 3 (TAIR:AT1G76090.1); Has 12253 Blast hits to 12250 proteins in 2286 species: Archae - 352;…	3.34914
bra039006	17.5.1.2	hormone metabolism.ethylene.synthesis-degradation.1-aminocyclopropane-1-carboxylate oxidase	Transcript	(loc_os12g05290.1 : 294.0) no description available & (at2g19590 : 289.0) encodes a protein whose sequence is similar to 1-aminocyclopropane-1-carboxylate oxidase; ACC oxidase 1 (ACO1); CONTAINS InterPro DOMAIN/s: Oxoglutarate/iron-dependent oxygenase (InterPro:IPR005123); BEST Arabidopsis thaliana protein match is: 2-oxoglutarate (2OG) and Fe(II)-dependent oxygenase superfamily protein (TAIR:AT1…	-2.78531
bra021322	17.7.1.2	hormone metabolism.jasmonate.synthesis-degradation.lipoxygenase	Transcript	(at1g55020 : 1521.0) lipoxygenase, a defense gene conferring resistance Xanthomonas campestris; lipoxygenase 1 (LOX1); CONTAINS InterPro DOMAIN/s: Lipoxygenase, iron binding site (InterPro:IPR020833), Lipoxygenase, C-terminal (InterPro:IPR013819), Lipoxygenase, LH2 (InterPro:IPR001024), Lipase/lipooxygenase, PLAT/LH2 (InterPro:IPR008976), Lipoxygenase, conserved site (InterPro:IPR020834), Lipoxyg…	-0.599858
bra016735	17.7.1.4	hormone metabolism.jasmonate.synthesis-degradation.allene oxidase cyclase	Transcript	(at1g13280 : 360.0) Encodes allene oxide cyclase. One of four genes in Arabidopsis that encode this enzyme, which catalyzes an essential step in jasmonic acid biosynthesis. Gene expression is reduced during senescence, a process that involves jasmonic acid signalling pathway.; allene oxide cyclase 4 (AOC4); FUNCTIONS IN: allene-oxide cyclase activity; INVOLVED IN: jasmonic acid biosynthetic proce…	-3.27353
bra013161	17.7.1.5	hormone metabolism.jasmonate.synthesis-degradation.12-Oxo-PDA-reductase	Transcript	(at2g06050 : 716.0) Encodes a 12-oxophytodienoate reductase that is required for jasmonate biosynthesis. Mutants are male sterile and defective in pollen dehiscence. Shows activity towards 2,4,6-trinitrotoluene.; oxophytodienoate-reductase 3 (OPR3); FUNCTIONS IN: 12-oxophytodienoate reductase activity; INVOLVED IN: response to jasmonic acid stimulus, response to fungus, jasmonic acid biosynthetic…	2.93366
bra039702	17.7.3	hormone metabolism.jasmonate.induced-regulated-responsive-activated	Transcript	(at1g54040 : 376.0) Epithiospecifier protein, interacts with WRKY53. Involved in pathogen resistance and leaf senescence.; epithiospecifier protein (ESP); FUNCTIONS IN: enzyme regulator activity; INVOLVED IN: response to jasmonic acid stimulus, glucosinolate catabolic process, leaf senescence, defense response to bacterium; LOCATED IN: nucleus; EXPRESSED IN: 19 plant structures; EXPRESSED DURING:…	3.2568
bra019711	17.8.1	hormone metabolism.salicylic acid.synthesis-degradation	Transcript	(at1g66700 : 579.0) A member of the Arabidopsis SABATH methyltransferase gene family. Encodes PXMT1, a methyltransferase that methylates 1,7-paraxanthine.; PXMT1; CONTAINS InterPro DOMAIN/s: SAM dependent carboxyl methyltransferase (InterPro:IPR005299); BEST Arabidopsis thaliana protein match is: S-adenosyl-L-methionine-dependent methyltransferases superfamily protein (TAIR:AT1G66690.1); Has 3533…	-3.56246
bra006590	18.1.1	Co-factor and vitamine metabolism.molybdenum cofactor.gephyrin	Transcript	(at5g20990 : 1131.0) Involved in molybdenum cofactor (Moco) biosynthesis, inserting Mo into Molybdopterin. sir loss-of-function mutants are resistant to sirtinol, a modulator of auxin signaling.; B73; CONTAINS InterPro DOMAIN/s: Molybdenum cofactor biosynthesis, conserved site (InterPro:IPR008284), Molybdenum cofactor synthesis (InterPro:IPR020817), MoeA, N-terminal and linker domain (InterPro:IP…	2.20224
bra000303	18.6.1	Co-factor and vitamine metabolism.biotin.biotin synthase	Transcript	(at2g43360 : 670.0) Catalyzes the conversion of dethiobiotin to biotin.; BIOTIN AUXOTROPH 2 (BIO2); CONTAINS InterPro DOMAIN/s: Biotin/thiamin synthesis-associated protein (InterPro:IPR010722), Aldolase-type TIM barrel (InterPro:IPR013785), Elongator protein 3/MiaB/NifB (InterPro:IPR006638), Radical SAM (InterPro:IPR007197), Biotin synthase (InterPro:IPR002684); Has 5366 Blast hits to 5366 protei…	2.21231
bra009334	19.5	tetrapyrrole synthesis.porphobilinogen deaminase	Transcript	(at5g08280 : 686.0) Encodes a protein with porphobilinogen deaminase activity. This protein is targeted to the chloroplast.; hydroxymethylbilane synthase (HEMC); FUNCTIONS IN: hydroxymethylbilane synthase activity; INVOLVED IN: chlorophyll biosynthetic process, defense response to bacterium, porphyrin biosynthetic process; LOCATED IN: apoplast, chloroplast, chloroplast stroma, chloroplast envelop…	2.21231
bra012595	19.1	tetrapyrrole synthesis.magnesium chelatase	Transcript	(at4g18480 : 660.0) Encodes the CHLI subunit of magnesium chelatase which is required for chlorophyll biosynthesis. All four cysteine residues of the protein form two disulfide bonds (Cys102-Cys193 and Cys354-Cys396) under oxidized conditions but are fully reduced by reduction. It was suggested that the redox state of CHLI is regulated in vivo by the change of the redox environment in the chlorop…	-3.28453
bra009876	19.2	tetrapyrrole synthesis.ferrochelatase	Transcript	(at5g26030 : 779.0) encodes ferrochelatase I located in plastids. Involved in heme biosynthesis in non-photosynthetic tissues and induced by oxidative stress in photosynthetic tissues to supply heme for defensive hemoproteins; ferrochelatase 1 (FC1); FUNCTIONS IN: ferrochelatase activity; INVOLVED IN: response to oxidative stress, heme biosynthetic process, tetrapyrrole biosynthetic process; LOCA…	2.39671
bra027878	19.21	tetrapyrrole synthesis.heme oxygenase	Transcript	(at1g58300 : 353.0) Encodes a member (HO4) of the heme oxygenase family.; heme oxygenase 4 (HO4); FUNCTIONS IN: heme oxygenase (decyclizing) activity, oxidoreductase activity, heme binding; INVOLVED IN: oxidation reduction, heme oxidation; LOCATED IN: chloroplast; EXPRESSED IN: 7 plant structures; CONTAINS InterPro DOMAIN/s: Haem oxygenase-like, multi-helical (InterPro:IPR016084), Haem oxygenase-…	0.59029
bra007946	20.1	stress.biotic	Transcript	(at1g70850 : 218.0) MLP-like protein 34 (MLP34); FUNCTIONS IN: molecular_function unknown; INVOLVED IN: response to biotic stimulus, defense response; LOCATED IN: cellular_component unknown; EXPRESSED IN: 6 plant structures; EXPRESSED DURING: 4 anthesis, petal differentiation and expansion stage; CONTAINS InterPro DOMAIN/s: Bet v I allergen (InterPro:IPR000916); BEST Arabidopsis thaliana protein …	2.20224
bra011464	20.1	stress.biotic	Transcript	(at4g33720 : 270.0) CAP (Cysteine-rich secretory proteins, Antigen 5, and Pathogenesis-related 1 protein) superfamily protein; FUNCTIONS IN: molecular_function unknown; INVOLVED IN: biological_process unknown; LOCATED IN: endomembrane system, extracellular region; EXPRESSED IN: root; CONTAINS InterPro DOMAIN/s: Allergen V5/Tpx-1 related, conserved site (InterPro:IPR018244), Allergen V5/Tpx-1 rela…	-1.30919
bra018085	20.1	stress.biotic	Transcript	(at3g48080 : 762.0) alpha/beta-Hydrolases superfamily protein; FUNCTIONS IN: lipase activity, triglyceride lipase activity, signal transducer activity; INVOLVED IN: lipid metabolic process; LOCATED IN: cellular_component unknown; EXPRESSED IN: 19 plant structures; EXPRESSED DURING: 12 growth stages; CONTAINS InterPro DOMAIN/s: Lipase, class 3 (InterPro:IPR002921); BEST Arabidopsis thaliana protei…	2.38521
bra023544	20.1	stress.biotic	Transcript	(at5g15870 : 950.0) glycosyl hydrolase family 81 protein; FUNCTIONS IN: hydrolase activity, acting on glycosyl bonds, endo-1,3(4)-beta-glucanase activity; INVOLVED IN: response to cyclopentenone; EXPRESSED IN: 23 plant structures; EXPRESSED DURING: 13 growth stages; CONTAINS InterPro DOMAIN/s: Glycoside hydrolase, family 81 (InterPro:IPR005200); BEST Arabidopsis thaliana protein match is: glycosy…	2.3954
bra038726	20.1	stress.biotic	Transcript	(q09023|chi2_brana : 476.0) Endochitinase CH25 precursor (EC 3.2.1.14) - Brassica napus (Rape) & (at3g12500 : 462.0) encodes a basic chitinase involved in ethylene/jasmonic acid mediated signalling pathway during systemic acquired resistance based on expression analyses.; basic chitinase (HCHIB); FUNCTIONS IN: chitinase activity; INVOLVED IN: response to cadmium ion, defense response to fungus, j…	2.3954
bra018085	20.1.3	stress.biotic.signalling	Transcript	(at3g48080 : 762.0) alpha/beta-Hydrolases superfamily protein; FUNCTIONS IN: lipase activity, triglyceride lipase activity, signal transducer activity; INVOLVED IN: lipid metabolic process; LOCATED IN: cellular_component unknown; EXPRESSED IN: 19 plant structures; EXPRESSED DURING: 12 growth stages; CONTAINS InterPro DOMAIN/s: Lipase, class 3 (InterPro:IPR002921); BEST Arabidopsis thaliana protei…	2.38521
bra019277	20.1.7	stress.biotic.PR-proteins	Transcript	(at4g23690 : 315.0) Disease resistance-responsive (dirigent-like protein) family protein; FUNCTIONS IN: molecular_function unknown; INVOLVED IN: lignan biosynthetic process, defense response; LOCATED IN: endomembrane system; EXPRESSED IN: 21 plant structures; EXPRESSED DURING: 13 growth stages; CONTAINS InterPro DOMAIN/s: Plant disease resistance response protein (InterPro:IPR004265); BEST Arabid…	0.974052
bra003850	20.1.7.6.1	stress.biotic.PR-proteins.proteinase inhibitors.trypsin inhibitor	Transcript	(at1g73260 : 295.0) Encodes a trypsin inhibitor involved in modulating programmed cell death in plant-pathogen interactions.; kunitz trypsin inhibitor 1 (KTI1); FUNCTIONS IN: endopeptidase inhibitor activity; INVOLVED IN: response to salt stress, response to hydrogen peroxide, defense response to bacterium, programmed cell death, response to salicylic acid stimulus; LOCATED IN: mitochondrion; EXP…	-3.4736
bra010620	20.2.1	stress.abiotic.heat	Transcript	(at4g37910 : 1072.0) mitochondrial heat shock protein 70-1 (mtHsc70-1); FUNCTIONS IN: zinc ion binding, ATP binding; INVOLVED IN: protein folding, response to cadmium ion, response to salt stress; LOCATED IN: mitochondrion, cell wall, plasma membrane, mitochondrial matrix; EXPRESSED IN: 26 plant structures; EXPRESSED DURING: 15 growth stages; CONTAINS InterPro DOMAIN/s: Heat shock protein 70, con…	-0.41051
bra012696	20.2.1	stress.abiotic.heat	Transcript	(at4g16660 : 1360.0) heat shock protein 70 (Hsp 70) family protein; FUNCTIONS IN: ATP binding; LOCATED IN: plasma membrane, chloroplast; EXPRESSED IN: 24 plant structures; EXPRESSED DURING: 13 growth stages; CONTAINS InterPro DOMAIN/s: Heat shock protein 70, conserved site (InterPro:IPR018181), Heat shock protein Hsp70 (InterPro:IPR001023), Heat shock protein 70 (InterPro:IPR013126); BEST Arabido…	-1.06699
bra016434	20.2.1	stress.abiotic.heat	Transcript	(at1g21080 : 632.0) DNAJ heat shock N-terminal domain-containing protein; FUNCTIONS IN: unfolded protein binding, heat shock protein binding; INVOLVED IN: protein folding; LOCATED IN: cellular_component unknown; EXPRESSED IN: 23 plant structures; EXPRESSED DURING: 15 growth stages; CONTAINS InterPro DOMAIN/s: Molecular chaperone, heat shock protein, Hsp40, DnaJ (InterPro:IPR015609), Heat shock pr…	-2.60733
bra019231	20.2.1	stress.abiotic.heat	Transcript	(at4g24280 : 1110.0) Involved in protein import into chloroplasts during early developmental stages.; chloroplast heat shock protein 70-1 (cpHsc70-1); FUNCTIONS IN: protein binding, ATP binding; INVOLVED IN: protein folding, response to cadmium ion, protein targeting to chloroplast, response to cold; LOCATED IN: in 7 components; EXPRESSED IN: 26 plant structures; EXPRESSED DURING: 14 growth stage…	5.73856
bra028628	20.2.1	stress.abiotic.heat	Transcript	(at5g09590 : 1163.0) heat shock protein 70 (Hsc70-5); nuclear; mitochondrial HSO70 2 (MTHSC70-2); FUNCTIONS IN: ATP binding; INVOLVED IN: protein folding, response to cadmium ion, response to salt stress, response to virus, response to heat; LOCATED IN: mitochondrion, cell wall, plasma membrane, chloroplast, mitochondrial matrix; EXPRESSED IN: 26 plant structures; EXPRESSED DURING: 16 growth stag…	3.67552
bra016293	20.2.3	stress.abiotic.drought/salt	Transcript	(at1g26850 : 1231.0) S-adenosyl-L-methionine-dependent methyltransferases superfamily protein; LOCATED IN: Golgi apparatus, membrane; EXPRESSED IN: 25 plant structures; EXPRESSED DURING: 15 growth stages; CONTAINS InterPro DOMAIN/s: Protein of unknown function DUF248, methyltransferase putative (InterPro:IPR004159); BEST Arabidopsis thaliana protein match is: S-adenosyl-L-methionine-dependent met…	2.40552
bra007946	20.2.99	stress.abiotic.unspecified	Transcript	(at1g70850 : 218.0) MLP-like protein 34 (MLP34); FUNCTIONS IN: molecular_function unknown; INVOLVED IN: response to biotic stimulus, defense response; LOCATED IN: cellular_component unknown; EXPRESSED IN: 6 plant structures; EXPRESSED DURING: 4 anthesis, petal differentiation and expansion stage; CONTAINS InterPro DOMAIN/s: Bet v I allergen (InterPro:IPR000916); BEST Arabidopsis thaliana protein …	2.20224
bra010407	20.2.99	stress.abiotic.unspecified	Transcript	(at4g27320 : 104.0) Contains a universal stress protein domain. Protein is phosphorylated in response to Phytophthora infestans zoospores and xylanase.; PHOS34; FUNCTIONS IN: molecular_function unknown; INVOLVED IN: response to molecule of fungal origin, response to stress; LOCATED IN: chloroplast; EXPRESSED IN: 22 plant structures; EXPRESSED DURING: 13 growth stages; CONTAINS InterPro DOMAIN/s: …	-2.43154
bra012362	20.2.99	stress.abiotic.unspecified	Transcript	(at5g28010 : 219.0) Polyketide cyclase/dehydrase and lipid transport superfamily protein; FUNCTIONS IN: molecular_function unknown; INVOLVED IN: response to biotic stimulus, defense response; LOCATED IN: cellular_component unknown; EXPRESSED IN: 8 plant structures; EXPRESSED DURING: 6 growth stages; CONTAINS InterPro DOMAIN/s: Bet v I allergen (InterPro:IPR000916); BEST Arabidopsis thaliana prote…	2.82429
bra020014	20.2.99	stress.abiotic.unspecified	Transcript	(at1g09560 : 345.0) germin-like protein (GLP5); germin-like protein 5 (GLP5); FUNCTIONS IN: manganese ion binding, nutrient reservoir activity; INVOLVED IN: response to cold; LOCATED IN: cell wall, nucleus; EXPRESSED IN: 22 plant structures; EXPRESSED DURING: 14 growth stages; CONTAINS InterPro DOMAIN/s: Cupin, RmlC-type (InterPro:IPR011051), Cupin 1 (InterPro:IPR006045), Germin (InterPro:IPR0019…	2.83737
bra031205	20.2.99	stress.abiotic.unspecified	Transcript	(at2g21620 : 284.0) Encodes gene that is induced in response to dessication; mRNA expression is seen 10 and 24 hrs after start of dessication treatment.; RD2; FUNCTIONS IN: molecular_function unknown; INVOLVED IN: response to desiccation, response to stress; LOCATED IN: cellular_component unknown; EXPRESSED IN: 24 plant structures; EXPRESSED DURING: 14 growth stages; CONTAINS InterPro DOMAIN/s: U…	-3.0494
bra024516	21.1	redox.thioredoxin	Transcript	(at2g17420 : 417.0) NADPH-dependent thioredoxin reductase, major cytosolic isoform; NADPH-dependent thioredoxin reductase A (NTRA); FUNCTIONS IN: thioredoxin-disulfide reductase activity; INVOLVED IN: in 6 processes; LOCATED IN: cytosol, mitochondrial matrix; EXPRESSED IN: male gametophyte, guard cell, cultured cell, pollen tube, leaf; EXPRESSED DURING: L mature pollen stage, M germinated pollen …	3.36996
bra037274	21.1	redox.thioredoxin	Transcript	(at2g17420 : 476.0) NADPH-dependent thioredoxin reductase, major cytosolic isoform; NADPH-dependent thioredoxin reductase A (NTRA); FUNCTIONS IN: thioredoxin-disulfide reductase activity; INVOLVED IN: in 6 processes; LOCATED IN: cytosol, mitochondrial matrix; EXPRESSED IN: male gametophyte, guard cell, cultured cell, pollen tube, leaf; EXPRESSED DURING: L mature pollen stage, M germinated pollen …	-3.95342
bra005546	21.1.1	redox.thioredoxin.PDIL	Transcript	(at2g32920 : 709.0) Encodes a protein disulfide isomerase-like (PDIL) protein, a member of a multigene family within the thioredoxin (TRX) superfamily. Transcript levels for this gene are up-regulated in response to three different chemical inducers of ER stress (dithiothreitol, beta-mercaptoethanol, and tunicamycin). AtIRE1-2 does not appear to be required for this response, but the atbzip60 mut…	0.608867
bra010413	21.1.1	redox.thioredoxin.PDIL	Transcript	(at4g27080 : 844.0) putative protein; PDI-like 5-4 (PDIL5-4); FUNCTIONS IN: protein disulfide isomerase activity; INVOLVED IN: cell redox homeostasis; EXPRESSED IN: 23 plant structures; EXPRESSED DURING: 14 growth stages; CONTAINS InterPro DOMAIN/s: Thioredoxin fold (InterPro:IPR012335), Thioredoxin-like (InterPro:IPR017936), Thioredoxin-like fold (InterPro:IPR012336), Thioredoxin domain (InterPr…	2.71306
bra018028	21.2	redox.ascorbate and glutathione	Transcript	(at3g48890 : 260.0) putative progesterone-binding protein homolog (Atmp2) mRNA,; membrane-associated progesterone binding protein 3 (MAPR3); FUNCTIONS IN: heme binding; LOCATED IN: chloroplast thylakoid membrane, nucleus; EXPRESSED IN: 24 plant structures; EXPRESSED DURING: 13 growth stages; CONTAINS InterPro DOMAIN/s: Cytochrome b5 (InterPro:IPR001199); BEST Arabidopsis thaliana protein match is…	-2.78671
bra028301	21.2	redox.ascorbate and glutathione	Transcript	(at5g52240 : 343.0) Encodes a protein with similarity to progesterone-binding proteins in animals. Has been shown to bind steroids in vitro. Expressed in aerial portions of the plant excluding mature flowers and siliques. Antisense experiments suggest a role in inhibition of hypocotyl cell elongation. Expression is suppressed light grown seedlings transferred to the dark.; membrane steroid bindin…	-2.43332
bra018677	21.2.1	redox.ascorbate and glutathione.ascorbate	Transcript	(at1g07890 : 425.0) Encodes a cytosolic ascorbate peroxidase APX1. Ascorbate peroxidases are enzymes that scavenge hydrogen peroxide in plant cells. Eight types of APX have been described for Arabidopsis: three cytosolic (APX1, APX2, APX6), two chloroplastic types (stromal sAPX, thylakoid tAPX), and three microsomal (APX3, APX4, APX5) isoforms. At least part of the induction of heat shock protein…	-0.284082
bra012238	21.6	redox.dismutases and catalases	Transcript	(ipr018028 : 1500.0) Catalase, mono-functional, haem-containing & (at1g20620 : 1028.0) Catalase, catalyzes the breakdown of hydrogen peroxide (H2O2) into water and oxygen.; catalase 3 (CAT3); FUNCTIONS IN: catalase activity, cobalt ion binding; INVOLVED IN: in 7 processes; LOCATED IN: in 9 components; EXPRESSED IN: 29 plant structures; EXPRESSED DURING: 17 growth stages; CONTAINS InterPro DOMAIN/…	-0.454529
bra002104	21.99	redox.misc	Transcript	(at5g17770 : 515.0) Encodes NADH:cytochrome (Cyt) b5 reductase that displayed strict specificity to NADH for the reduction of a recombinant Cyt b5 (AtB5-A), whereas no Cyt b5 reduction was observed when NADPH was used as the electron donor.; NADH:cytochrome B5 reductase 1 (CBR); FUNCTIONS IN: cytochrome-b5 reductase activity; INVOLVED IN: electron transport chain; LOCATED IN: endoplasmic reticulu…	-2.61371
bra023636	21.99	redox.misc	Transcript	(at5g17770 : 424.0) Encodes NADH:cytochrome (Cyt) b5 reductase that displayed strict specificity to NADH for the reduction of a recombinant Cyt b5 (AtB5-A), whereas no Cyt b5 reduction was observed when NADPH was used as the electron donor.; NADH:cytochrome B5 reductase 1 (CBR); FUNCTIONS IN: cytochrome-b5 reductase activity; INVOLVED IN: electron transport chain; LOCATED IN: endoplasmic reticulu…	3.50904
bra019344	23.1.1.3	nucleotide metabolism.synthesis.pyrimidine.dihydroorotase	Transcript	(at4g22930 : 660.0) Encodes dihydroorotase (PYR4).; pyrimidin 4 (PYR4); FUNCTIONS IN: dihydroorotase activity; INVOLVED IN: 'de novo' pyrimidine base biosynthetic process, pyrimidine base biosynthetic process; LOCATED IN: chloroplast; EXPRESSED IN: 22 plant structures; EXPRESSED DURING: 13 growth stages; CONTAINS InterPro DOMAIN/s: Dihydroorotase, conserved site (InterPro:IPR002195), Dihydroorota…	2.83181
bra001980	23.1.2.1	nucleotide metabolism.synthesis.purine.amidophosphoribosyltransferase	Transcript	(at2g16570 : 948.0) Amidophosphoribosyltransferase (ATase: EC 2.4.2.14) is a key enzyme in the pathway of purine nucleotide biosynthesis; GLN phosphoribosyl pyrophosphate amidotransferase 1 (ASE1); FUNCTIONS IN: amidophosphoribosyltransferase activity; INVOLVED IN: purine base biosynthetic process, metabolic process; LOCATED IN: cell wall; EXPRESSED IN: 13 plant structures; EXPRESSED DURING: 7 gr…	3.44576
bra001811	23.1.2.7	nucleotide metabolism.synthesis.purine.SAICAR synthetase	Transcript	(at3g21110 : 759.0) 5'-phosphoribosyl-4-(N-succinocarboxamide)-5-aminoimidazole synthetase (PUR7, syn. SAICAR synthetase), catalyzes aspartate addition at the alpha-amino group to the growing purine backbone.; purin 7 (PUR7); FUNCTIONS IN: phosphoribosylaminoimidazolesuccinocarboxamide synthase activity; INVOLVED IN: response to auxin stimulus, purine nucleotide biosynthetic process; LOCATED IN: …	-2.77825
bra014616	23.1.2.20	nucleotide metabolism.synthesis.purine.adenylosuccinate synthase	Transcript	(at3g57610 : 850.0) encoding adenylosuccinate synthetase (AdSS), the enzyme involved in the first step of the formation of the purine nucleotide AMP (conversion of IMP to adenylo-succinate); adenylosuccinate synthase (ADSS); FUNCTIONS IN: adenylosuccinate synthase activity; INVOLVED IN: response to cadmium ion, purine ribonucleotide biosynthetic process, AMP biosynthetic process; LOCATED IN: apop…	-2.91442
bra032986	23.3.1.3	nucleotide metabolism.salvage.phosphoribosyltransferases.upp	Transcript	(at3g27190 : 884.0) One of the homologous genes predicted to encode proteins with UPRT domains (Uracil phosphoribosyltransferase). Five of these genes (At5g40870, At3g27190, At1g55810, At4g26510 and At3g27440) show a high level of identity, and are annotated as also containing a N-terminal uracil kinase (UK) domain. These genes are referred to as UKL1 (UK-like 1), UKL2, UKL3, UKL4 and UKL5, respe…	-4.35897
bra009536	23.3.2.1	nucleotide metabolism.salvage.nucleoside kinases.adenosine kinase	Transcript	(at5g03300 : 648.0) Encodes adenosine kinase 2 (ADK2), a typical, constitutively expressed housekeeping enzyme. Shows a high sequence identity with ADK1. Involved in salvage synthesis of adenylates and methyl recycling. Enzyme activity is substantially inhibited in roots, siliques and dry seeds by an unknown compound. May contribute to cytokinin interconversion.; adenosine kinase 2 (ADK2); FUNCTI…	-0.263884
bra038055	23.3.3	nucleotide metabolism.salvage.NUDIX hydrolases	Transcript	(at4g12720 : 478.0) Encodes a protein with ADP-ribose hydrolase activity. Negatively regulates EDS1-conditioned plant defense and programmed cell death.; NUDT7; CONTAINS InterPro DOMAIN/s: NUDIX hydrolase domain-like (InterPro:IPR015797), Nudix hydrolase 6-like (InterPro:IPR003293), NUDIX hydrolase domain (InterPro:IPR000086); BEST Arabidopsis thaliana protein match is: nudix hydrolase homolog 6 …	0.780732
bra036580	23.4.3	nucleotide metabolism.phosphotransfer and pyrophosphatases.uridylate kinase	Transcript	(at5g26667 : 347.0) encodes a uridine 5'-monophosphate (UMP)/cytidine 5'-monophosphate (CMP) kinase.; PYR6; FUNCTIONS IN: uridylate kinase activity, cytidylate kinase activity; INVOLVED IN: pyrimidine ribonucleoside monophosphate metabolic process; LOCATED IN: cellular_component unknown; EXPRESSED IN: male gametophyte, cultured cell; EXPRESSED DURING: seed development stages; CONTAINS InterPro DO…	-3.16635
bra013742	23.4.10	nucleotide metabolism.phosphotransfer and pyrophosphatases.nucleoside diphosphate kinase	Transcript	(at4g23895 : 409.0) Pleckstrin homology (PH) domain-containing protein; FUNCTIONS IN: nucleoside diphosphate kinase activity, ATP binding; INVOLVED IN: UTP biosynthetic process, GTP biosynthetic process, CTP biosynthetic process; LOCATED IN: cellular_component unknown; CONTAINS InterPro DOMAIN/s: Pleckstrin homology-type (InterPro:IPR011993), Nucleoside diphosphate kinase, core (InterPro:IPR00156…	-2.43875
bra030844	23.4.10	nucleotide metabolism.phosphotransfer and pyrophosphatases.nucleoside diphosphate kinase	Transcript	(at4g09320 : 286.0) nucleoside diphosphate kinase type 1 (NDPK1) gene, complete; NDPK1; FUNCTIONS IN: nucleoside diphosphate kinase activity, ATP binding; INVOLVED IN: response to cadmium ion, response to salt stress; LOCATED IN: apoplast, peroxisome, chloroplast, plasma membrane, vacuole; EXPRESSED IN: 30 plant structures; EXPRESSED DURING: 15 growth stages; CONTAINS InterPro DOMAIN/s: Nucleosid…	0.358698
bra010689	23.5.4	nucleotide metabolism.deoxynucleotide metabolism.ribonucleoside-diphosphate reductase	Transcript	(at2g21790 : 1557.0) encodes large subunit of ribonucleotide reductase involved in the production of deoxyribonucleoside triphosphates (dNTPs) for DNA replication and repair; ribonucleotide reductase 1 (RNR1); FUNCTIONS IN: ribonucleoside-diphosphate reductase activity, ATP binding; INVOLVED IN: response to cadmium ion, DNA replication, deoxyribonucleoside triphosphate biosynthetic process; LOCAT…	-3.28651
bra010256	25	C1-metabolism	Transcript	(at4g31120 : 1187.0) Involved in vernalization. Required for epigenetic silencing of FLC, and for vernalization-mediated histone modification.; PROTEIN ARGININE METHYLTRANSFERASE 5 (PRMT5); FUNCTIONS IN: protein methyltransferase activity; INVOLVED IN: positive regulation of vernalization response, regulation of flower development; LOCATED IN: cytoplasm; EXPRESSED IN: 25 plant structures; EXPRESS…	2.39802
bra029634	25.7	C1-metabolism.GTP cyclohydrolase I	Transcript	(at3g07270 : 731.0) GTP cyclohydrolase I; CONTAINS InterPro DOMAIN/s: GTP cyclohydrolase I/Nitrile oxidoreductase (InterPro:IPR020602); Has 35333 Blast hits to 34131 proteins in 2444 species: Archae - 798; Bacteria - 22429; Metazoa - 974; Fungi - 991; Plants - 531; Viruses - 0; Other Eukaryotes - 9610 (source: NCBI BLink). & (loc_os04g56710.1 : 332.0) no description available & (gnl|cdd|37909 : 2…	-2.76401
bra014965	26.1	misc.misc2	Transcript	(at3g23600 : 410.0) alpha/beta-Hydrolases superfamily protein; FUNCTIONS IN: hydrolase activity; INVOLVED IN: response to salt stress; LOCATED IN: apoplast, nucleus, plasma membrane, cytoplasm; EXPRESSED IN: 24 plant structures; EXPRESSED DURING: 14 growth stages; CONTAINS InterPro DOMAIN/s: Dienelactone hydrolase (InterPro:IPR002925); BEST Arabidopsis thaliana protein match is: alpha/beta-Hydrol…	-0.813831
bra000877	26.2	misc.UDP glucosyl and glucoronyl transferases	Transcript	(at4g02500 : 857.0) Encodes a protein with xylosyltransferase activity, which is specific for UDP-xylose as donor substrate and for oligosaccharides with a degree of polymerization >4. Although the enzyme utilizes either cellopentaose or cellohexaose, its activity is four-fold higher with cellohexaose as an acceptor compared to cellopentaose. The enzyme is able to add several xylosyl residues to …	-2.62319
bra015567	26.2	misc.UDP glucosyl and glucoronyl transferases	Transcript	(at1g07240 : 814.0) UDP-glucosyl transferase 71C5 (UGT71C5); FUNCTIONS IN: quercetin 3-O-glucosyltransferase activity, UDP-glycosyltransferase activity, transferase activity, transferring glycosyl groups; INVOLVED IN: metabolic process; LOCATED IN: cellular_component unknown; EXPRESSED IN: 22 plant structures; EXPRESSED DURING: 13 growth stages; CONTAINS InterPro DOMAIN/s: UDP-glucuronosyl/UDP-gl…	-0.109613
bra004835	26.3	misc.gluco-, galacto- and mannosidases	Transcript	(at2g44450 : 904.0) beta glucosidase 15 (BGLU15); FUNCTIONS IN: cation binding, hydrolase activity, hydrolyzing O-glycosyl compounds, catalytic activity; INVOLVED IN: carbohydrate metabolic process; LOCATED IN: cell wall, plant-type cell wall; EXPRESSED IN: 23 plant structures; EXPRESSED DURING: 14 growth stages; CONTAINS InterPro DOMAIN/s: Glycoside hydrolase, family 1 (InterPro:IPR001360), Glyc…	-3.66624
bra037651	26.3	misc.gluco-, galacto- and mannosidases	Transcript	(at2g44450 : 947.0) beta glucosidase 15 (BGLU15); FUNCTIONS IN: cation binding, hydrolase activity, hydrolyzing O-glycosyl compounds, catalytic activity; INVOLVED IN: carbohydrate metabolic process; LOCATED IN: cell wall, plant-type cell wall; EXPRESSED IN: 23 plant structures; EXPRESSED DURING: 14 growth stages; CONTAINS InterPro DOMAIN/s: Glycoside hydrolase, family 1 (InterPro:IPR001360), Glyc…	-3.25631
bra024240	26.3.1	misc.gluco-, galacto- and mannosidases.alpha-galactosidase	Transcript	(at5g63840 : 1792.0) radial swelling mutant shown to be specifically impaired in cellulose production. Encodes the alpha-subunit of a glucosidase II enzyme.; RADIAL SWELLING 3 (RSW3); FUNCTIONS IN: glucosidase activity, hydrolase activity, hydrolyzing O-glycosyl compounds; INVOLVED IN: response to cadmium ion, cellulose biosynthetic process, defense response to bacterium, unidimensional cell grow…	4.61113
bra036281	26.3.4	misc.gluco-, galacto- and mannosidases.endoglucanase	Transcript	(at4g02290 : 914.0) glycosyl hydrolase 9B13 (GH9B13); FUNCTIONS IN: hydrolase activity, hydrolyzing O-glycosyl compounds, catalytic activity; INVOLVED IN: carbohydrate metabolic process; LOCATED IN: endomembrane system; EXPRESSED IN: 20 plant structures; EXPRESSED DURING: 9 growth stages; CONTAINS InterPro DOMAIN/s: Six-hairpin glycosidase (InterPro:IPR012341), Glycoside hydrolase, family 9, acti…	2.83084
bra033641	26.4.1	misc.beta 1,3 glucan hydrolases.glucan endo-1,3-beta-glucosidase	Transcript	(at5g42720 : 624.0) Glycosyl hydrolase family 17 protein; FUNCTIONS IN: cation binding, hydrolase activity, hydrolyzing O-glycosyl compounds, catalytic activity; INVOLVED IN: carbohydrate metabolic process; LOCATED IN: anchored to membrane; EXPRESSED IN: 22 plant structures; EXPRESSED DURING: 13 growth stages; CONTAINS InterPro DOMAIN/s: Glycoside hydrolase, catalytic core (InterPro:IPR017853), G…	2.68949
bra004389	26.6	misc.O-methyl transferases	Transcript	(at1g69523 : 374.0) S-adenosyl-L-methionine-dependent methyltransferases superfamily protein; FUNCTIONS IN: methyltransferase activity; INVOLVED IN: metabolic process; LOCATED IN: chloroplast; EXPRESSED IN: 20 plant structures; EXPRESSED DURING: 13 growth stages; CONTAINS InterPro DOMAIN/s: Methyltransferase type 11 (InterPro:IPR013216); BEST Arabidopsis thaliana protein match is: S-adenosyl-L-me…	3.26381
bra011118	26.6	misc.O-methyl transferases	Transcript	(at4g29510 : 696.0) Has arginine N-methyltransferase activity. Modifies AtMBD7.; arginine methyltransferase 11 (PRMT11); FUNCTIONS IN: protein-arginine N-methyltransferase activity; INVOLVED IN: protein amino acid methylation; LOCATED IN: nucleus; EXPRESSED IN: 22 plant structures; EXPRESSED DURING: 13 growth stages; CONTAINS InterPro DOMAIN/s: Ribosomal L11 methyltransferase, PrmA (InterPro:IPR0…	2.39409
bra017699	26.6	misc.O-methyl transferases	Transcript	(at4g35160 : 634.0) O-methyltransferase family protein; FUNCTIONS IN: methyltransferase activity, O-methyltransferase activity, protein dimerization activity; LOCATED IN: cytosol; CONTAINS InterPro DOMAIN/s: Winged helix-turn-helix transcription repressor DNA-binding (InterPro:IPR011991), Plant methyltransferase dimerisation (InterPro:IPR012967), O-methyltransferase, family 2 (InterPro:IPR001077)…	3.05306
bra022716	26.6	misc.O-methyl transferases	Transcript	(at1g04870 : 682.0) Encodes a type I protein arginine methyltransferase based on the At1g04870.2 gene model. PRMT10 can catalyze the asymmetric dimethylation of arginine 3 on histone 4 and can also methylate myelin basic protein in vitro. Mutants lacking PRMT10 flower late due to defects in the autonomous pathway and they have elevated levels of FLC transcripts.; protein arginine methyltransferas…	-3.03878
bra001191	26.7	misc.oxidases - copper, flavone etc	Transcript	(at3g06300 : 246.0) Encodes a prolyl-4 hydroxylase that can hydroxylate poly(L-proline)and other proline rich peptides, including those with sequences corresponding to those in arabinogalactan proteins and extensins.; P4H isoform 2 (AT-P4H-2); FUNCTIONS IN: oxidoreductase activity, acting on paired donors, with incorporation or reduction of molecular oxygen, 2-oxoglutarate as one donor, and incor…	2.69055
bra017796	26.7	misc.oxidases - copper, flavone etc	Transcript	(at4g37160 : 980.0) SKU5 similar 15 (sks15); FUNCTIONS IN: oxidoreductase activity, copper ion binding; INVOLVED IN: oxidation reduction; LOCATED IN: endomembrane system; EXPRESSED IN: root; CONTAINS InterPro DOMAIN/s: Multicopper oxidase, type 3 (InterPro:IPR011707), Cupredoxin (InterPro:IPR008972), Multicopper oxidase, type 2 (InterPro:IPR011706), Multicopper oxidase, type 1 (InterPro:IPR001117…	-3.05172
bra026988	26.7	misc.oxidases - copper, flavone etc	Transcript	(at1g12140 : 749.0) belongs to the flavin-monooxygenase (FMO) family, encodes a glucosinolate S-oxygenase that catalyzes the conversion of methylthioalkyl glucosinolates to methylsulfinylalkyl glucosinolates; flavin-monooxygenase glucosinolate S-oxygenase 5 (FMO GS-OX5); CONTAINS InterPro DOMAIN/s: Flavin-containing monooxygenase FMO (InterPro:IPR000960), Flavin-containing monooxygenase-like (Int…	4.02762
bra038432	26.7	misc.oxidases - copper, flavone etc	Transcript	(at1g31710 : 1027.0) Copper amine oxidase family protein; FUNCTIONS IN: primary amine oxidase activity, quinone binding, copper ion binding; INVOLVED IN: oxidation reduction, amine metabolic process; LOCATED IN: endomembrane system; EXPRESSED IN: 13 plant structures; EXPRESSED DURING: 8 growth stages; CONTAINS InterPro DOMAIN/s: Copper amine oxidase, N-terminal (InterPro:IPR016182), Copper amine …	3.05866
bra024659	26.9	misc.glutathione S transferases	Transcript	(at1g27130 : 368.0) Encodes glutathione transferase belonging to the tau class of GSTs. Naming convention according to Wagner et al. (2002).; glutathione S-transferase tau 13 (GSTU13); FUNCTIONS IN: glutathione transferase activity; INVOLVED IN: response to cadmium ion, toxin catabolic process; LOCATED IN: cytoplasm; EXPRESSED IN: 23 plant structures; EXPRESSED DURING: 13 growth stages; CONTAINS …	-0.799622
bra025994	26.9	misc.glutathione S transferases	Transcript	(at1g17180 : 344.0) Encodes glutathione transferase belonging to the tau class of GSTs. Naming convention according to Wagner et al. (2002).; glutathione S-transferase TAU 25 (GSTU25); CONTAINS InterPro DOMAIN/s: Thioredoxin fold (InterPro:IPR012335), Glutathione S-transferase, C-terminal (InterPro:IPR004046), Glutathione S-transferase, C-terminal-like (InterPro:IPR010987), Glutathione S-transfer…	-3.6578
bra039980	26.9	misc.glutathione S transferases	Transcript	(at2g29420 : 343.0) Encodes glutathione transferase belonging to the tau class of GSTs. Naming convention according to Wagner et al. (2002). Induced by Salicylic acid. Independent of NPR1 for their induction by salicylic acid.; glutathione S-transferase tau 7 (GSTU7); CONTAINS InterPro DOMAIN/s: Thioredoxin fold (InterPro:IPR012335), Glutathione S-transferase, C-terminal (InterPro:IPR004046), Glu…	-1.12806
bra020836	26.1	misc.cytochrome P450	Transcript	(at4g22690 : 909.0) member of CYP706A; "cytochrome P450, family 706, subfamily A, polypeptide 1" (CYP706A1); FUNCTIONS IN: electron carrier activity, monooxygenase activity, iron ion binding, oxygen binding, heme binding; INVOLVED IN: oxidation reduction; LOCATED IN: mitochondrion, cell wall, plasma membrane; EXPRESSED IN: flower, guard cell, cultured cell, leaf; CONTAINS InterPro DOMAIN/s: Cytoc…	2.55901
bra024133	26.1	misc.cytochrome P450	Transcript	(at2g25160 : 630.0) member of CYP82F; "cytochrome P450, family 82, subfamily F, polypeptide 1" (CYP82F1); FUNCTIONS IN: electron carrier activity, monooxygenase activity, iron ion binding, oxygen binding, heme binding; INVOLVED IN: oxidation reduction; LOCATED IN: endomembrane system; EXPRESSED IN: root; CONTAINS InterPro DOMAIN/s: Cytochrome P450 (InterPro:IPR001128), Cytochrome P450, conserved …	2.3954
bra025081	26.11	misc.alcohol dehydrogenases	Transcript	(at5g42250 : 724.0) Zinc-binding alcohol dehydrogenase family protein; FUNCTIONS IN: oxidoreductase activity, zinc ion binding; INVOLVED IN: oxidation reduction; EXPRESSED IN: 11 plant structures; EXPRESSED DURING: 6 growth stages; CONTAINS InterPro DOMAIN/s: GroES-like (InterPro:IPR011032), Alcohol dehydrogenase GroES-like (InterPro:IPR013154), Alcohol dehydrogenase, zinc-containing, conserved s…	-2.42251
bra002236	26.11.1	misc.alcohol dehydrogenases.cinnamyl alcohol dehydrogenase	Transcript	(at5g19440 : 605.0) similar to Eucalyptus gunnii alcohol dehydrogenase of unknown physiological function (GI:1143445), apple tree, PIR:T16995; NOT a cinnamyl-alcohol dehydrogenase; NAD(P)-binding Rossmann-fold superfamily protein; FUNCTIONS IN: alcohol dehydrogenase (NAD) activity; INVOLVED IN: response to salt stress; LOCATED IN: plasma membrane; EXPRESSED IN: 25 plant structures; EXPRESSED DURI…	2.81771
bra019131	26.12	misc.peroxidases	Transcript	(at4g26010 : 470.0) Peroxidase superfamily protein; FUNCTIONS IN: peroxidase activity, heme binding; INVOLVED IN: oxidation reduction, response to oxidative stress; LOCATED IN: endomembrane system; EXPRESSED IN: root; CONTAINS InterPro DOMAIN/s: Haem peroxidase (InterPro:IPR010255), Plant peroxidase (InterPro:IPR000823), Peroxidase, active site (InterPro:IPR019794), Haem peroxidase, plant/fungal/…	4.42137
bra028761	26.12	misc.peroxidases	Transcript	(p00434|perp7_brara : 501.0) Peroxidase P7 (EC 1.11.1.7) (TP7) - Brassica rapa (Turnip) & (at5g05340 : 484.0) Peroxidase superfamily protein; FUNCTIONS IN: protein binding, peroxidase activity; INVOLVED IN: response to oxidative stress, oxidation reduction; LOCATED IN: apoplast, cell wall; EXPRESSED IN: 9 plant structures; EXPRESSED DURING: LP.04 four leaves visible, 4 anthesis, C globular stage,…	2.20224
bra008057	26.13	misc.acid and other phosphatases	Transcript	(at1g72880 : 540.0) Survival protein SurE-like phosphatase/nucleotidase; FUNCTIONS IN: hydrolase activity, acid phosphatase activity; INVOLVED IN: biological_process unknown; LOCATED IN: cellular_component unknown; CONTAINS InterPro DOMAIN/s: Survival protein SurE-like phosphatase/nucleotidase (InterPro:IPR002828); BEST Arabidopsis thaliana protein match is: Survival protein SurE-like phosphatase…	-2.62007
bra012095	26.13	misc.acid and other phosphatases	Transcript	(at5g66720 : 588.0) Protein phosphatase 2C family protein; FUNCTIONS IN: phosphoprotein phosphatase activity, catalytic activity; INVOLVED IN: biological_process unknown; LOCATED IN: chloroplast; EXPRESSED IN: guard cell; CONTAINS InterPro DOMAIN/s: Protein phosphatase 2C-related (InterPro:IPR001932), Sporulation stage II, protein E C-terminal (InterPro:IPR010822); BEST Arabidopsis thaliana prote…	2.21231
bra038298	26.13	misc.acid and other phosphatases	Transcript	(at3g45190 : 1207.0) SIT4 phosphatase-associated family protein; INVOLVED IN: biological_process unknown; LOCATED IN: cellular_component unknown; EXPRESSED IN: 25 plant structures; EXPRESSED DURING: 13 growth stages; CONTAINS InterPro DOMAIN/s: SIT4 phosphatase-associated protein (InterPro:IPR007587); BEST Arabidopsis thaliana protein match is: SIT4 phosphatase-associated family protein (TAIR:AT1…	-3.56413
bra018989	26.14	misc.oxygenases	Transcript	(at1g52790 : 602.0) encodes a putative oxidoreductase, 2OG-Fe(II) oxygenase family protein, similar to GS-AOP loci (GI:16118889, GI:16118887, GI:16118891, GI:16118893); contains PF03171 2OG-Fe(II) oxygenase superfamily domain; 2-oxoglutarate (2OG) and Fe(II)-dependent oxygenase superfamily protein; FUNCTIONS IN: oxidoreductase activity; LOCATED IN: cellular_component unknown; EXPRESSED IN: root, …	-2.43154
bra018940	26.16	misc.myrosinases-lectin-jacalin	Transcript	(at1g52030 : 363.0) Similar to myrosinase binding proteins which may be involved in metabolizing glucosinolates and forming defense compounds to protect against herbivory. Also similar to lectins and other agglutinating factors. Expressed only in flowers.; myrosinase-binding protein 2 (MBP2); FUNCTIONS IN: sugar binding, thioglucosidase binding; INVOLVED IN: flower development, cell adhesion, res…	2.81011
bra021542	26.16	misc.myrosinases-lectin-jacalin	Transcript	(at3g14220 : 598.0) GDSL-like Lipase/Acylhydrolase superfamily protein; FUNCTIONS IN: hydrolase activity, acting on ester bonds, carboxylesterase activity; INVOLVED IN: lipid metabolic process; LOCATED IN: vacuole; EXPRESSED IN: 22 plant structures; EXPRESSED DURING: 13 growth stages; CONTAINS InterPro DOMAIN/s: Lipase, GDSL (InterPro:IPR001087); BEST Arabidopsis thaliana protein match is: GDSL-l…	-3.38449
bra027257	26.16	misc.myrosinases-lectin-jacalin	Transcript	(at3g16530 : 442.0) Lectin like protein whose expression is induced upon treatment with chitin oligomers.; Legume lectin family protein; FUNCTIONS IN: carbohydrate binding, binding; INVOLVED IN: response to chitin; LOCATED IN: apoplast, cell wall, nucleus, plant-type cell wall; EXPRESSED IN: 16 plant structures; EXPRESSED DURING: 9 growth stages; CONTAINS InterPro DOMAIN/s: Legume lectin, beta ch…	-1.30792
bra030473	26.16	misc.myrosinases-lectin-jacalin	Transcript	(at1g47600 : 913.0) Encodes a myrosinase. Over-expression led to a glucosinolate profile change.; beta glucosidase 34 (BGLU34); FUNCTIONS IN: thioglucosidase activity, beta-glucosidase activity, hydrolase activity, hydrolyzing O-glycosyl compounds; INVOLVED IN: glucosinolate metabolic process; LOCATED IN: endomembrane system; CONTAINS InterPro DOMAIN/s: Glycoside hydrolase, family 1 (InterPro:IPR…	2.68226
bra037954	26.16	misc.myrosinases-lectin-jacalin	Transcript	(at1g54020 : 610.0) GDSL-like Lipase/Acylhydrolase superfamily protein; FUNCTIONS IN: hydrolase activity, acting on ester bonds, carboxylesterase activity; INVOLVED IN: lipid metabolic process; EXPRESSED IN: 16 plant structures; EXPRESSED DURING: 10 growth stages; CONTAINS InterPro DOMAIN/s: Lipase, GDSL (InterPro:IPR001087); BEST Arabidopsis thaliana protein match is: GDSL-like Lipase/Acylhydrol…	2.19059
bra039823	26.16	misc.myrosinases-lectin-jacalin	Transcript	(q00326|myro_brana : 904.0) Myrosinase precursor (EC 3.2.1.147) (Sinigrinase) (Thioglucosidase) - Brassica napus (Rape) & (at5g26000 : 788.0) member of Glycoside Hydrolase Family 1. encodes one of two known functional myrosinase enzymes in Arabidopsis. The enzyme catalyzes the hydrolysis of glucosinolates into compounds that are toxic to various microbes and herbivores.; thioglucoside glucohydrol…	-3.6578
bra007513	26.17	misc.dynamin	Transcript	(at3g60190 : 1102.0) At3g60190 encodes Arabidopsis dynamin-related protein 1E, DRP1E, also known as EDR3, ADL4 and ADL1E, which is 624 amino acid residues long, has a predicted mass of 69.8 kDa and a pI of 7.5. Dynamin-related protein 1E belongs to a plant-specific subclass of dynamin-related proteins (DRP1), consisting of five members in Arabidopsis (A, B, C, D, E). This class is characterized b…	-2.76974
bra016679	26.17	misc.dynamin	Transcript	(at1g14830 : 1162.0) Encodes a dynamin-like protein that is involved in mitochondrial morphogenesis and pollen development. Protein is localized as speckles in the cytoplasm, partially co-localizes with mitochondrial markers, cell plate of dividing cells, and the tip of root hairs, root cap cells, and expanding part of trichoblasts.; DYNAMIN-like 1C (DL1C); FUNCTIONS IN: GTP binding, GTPase activ…	4.74516
bra025448	26.17	misc.dynamin	Transcript	(at5g42080 : 1077.0) Encodes a dynamin-like protein related to phragmoplastin. Mutations in this gene, in combination with mutation in ADL1E, result in defects in embryogenesis, cell plate formation and trichome branching. Also controls vascular patterning in combination with VAN3 and GNOM. DRP2B and DRP1A participate together in clathrin-coated vesicle formation during endocytosis.; dynamin-like…	5.29671
bra007821	26.19	misc.plastocyanin-like	Transcript	(at2g25060 : 270.0) early nodulin-like protein 14 (ENODL14); FUNCTIONS IN: electron carrier activity, copper ion binding; LOCATED IN: anchored to plasma membrane, plasma membrane, anchored to membrane; EXPRESSED IN: 20 plant structures; EXPRESSED DURING: 13 growth stages; CONTAINS InterPro DOMAIN/s: Plastocyanin-like (InterPro:IPR003245), Cupredoxin (InterPro:IPR008972); BEST Arabidopsis thaliana…	-0.540037
bra001874	26.21	misc.protease inhibitor/seed storage/lipid transfer protein (LTP) family protein	Transcript	(at3g22600 : 159.0) Bifunctional inhibitor/lipid-transfer protein/seed storage 2S albumin superfamily protein; FUNCTIONS IN: lipid binding; INVOLVED IN: lipid transport; LOCATED IN: anchored to membrane; EXPRESSED IN: 14 plant structures; EXPRESSED DURING: 10 growth stages; CONTAINS InterPro DOMAIN/s: Bifunctional inhibitor/plant lipid transfer protein/seed storage (InterPro:IPR016140), Plant lip…	3.36478
bra013619	26.21	misc.protease inhibitor/seed storage/lipid transfer protein (LTP) family protein	Transcript	(gnl|cdd|72937 : 98.8) no description available & (at4g22460 : 96.7) Bifunctional inhibitor/lipid-transfer protein/seed storage 2S albumin superfamily protein; FUNCTIONS IN: lipid binding; INVOLVED IN: lipid transport; LOCATED IN: endomembrane system; EXPRESSED IN: root; CONTAINS InterPro DOMAIN/s: Bifunctional inhibitor/plant lipid transfer protein/seed storage (InterPro:IPR016140), Plant lipid …	2.82429
bra024265	26.21	misc.protease inhibitor/seed storage/lipid transfer protein (LTP) family protein	Transcript	(at5g64080 : 121.0) Bifunctional inhibitor/lipid-transfer protein/seed storage 2S albumin superfamily protein; FUNCTIONS IN: lipid binding; INVOLVED IN: lipid transport; LOCATED IN: anchored to plasma membrane, anchored to membrane; EXPRESSED IN: 25 plant structures; EXPRESSED DURING: 14 growth stages; CONTAINS InterPro DOMAIN/s: Bifunctional inhibitor/plant lipid transfer protein/seed storage (I…	-0.109613
bra018831	26.26.1	misc.aminotransferases.aminotransferase class IV family protein	Transcript	(at1g50110 : 624.0) D-aminoacid aminotransferase-like PLP-dependent enzymes superfamily protein; FUNCTIONS IN: branched-chain-amino-acid transaminase activity, catalytic activity; INVOLVED IN: branched chain family amino acid metabolic process, metabolic process; LOCATED IN: cellular_component unknown; EXPRESSED IN: 18 plant structures; EXPRESSED DURING: 9 growth stages; CONTAINS InterPro DOMAIN/…	2.38653
bra037954	26.28	misc.GDSL-motif lipase	Transcript	(at1g54020 : 610.0) GDSL-like Lipase/Acylhydrolase superfamily protein; FUNCTIONS IN: hydrolase activity, acting on ester bonds, carboxylesterase activity; INVOLVED IN: lipid metabolic process; EXPRESSED IN: 16 plant structures; EXPRESSED DURING: 10 growth stages; CONTAINS InterPro DOMAIN/s: Lipase, GDSL (InterPro:IPR001087); BEST Arabidopsis thaliana protein match is: GDSL-like Lipase/Acylhydrol…	2.19059
bra001534	27.1	RNA.processing	Transcript	(at3g14080 : 236.0) Small nuclear ribonucleoprotein family protein; CONTAINS InterPro DOMAIN/s: Like-Sm ribonucleoprotein (LSM) domain (InterPro:IPR001163), Like-Sm ribonucleoprotein (LSM) domain, eukaryotic/archaea-type (InterPro:IPR006649), Like-Sm ribonucleoprotein (LSM)-related domain (InterPro:IPR010920); BEST Arabidopsis thaliana protein match is: Small nuclear ribonucleoprotein family prot…	3.26309
bra003705	27.1	RNA.processing	Transcript	(at1g76860 : 158.0) Small nuclear ribonucleoprotein family protein; CONTAINS InterPro DOMAIN/s: Like-Sm ribonucleoprotein (LSM) domain (InterPro:IPR001163), Like-Sm ribonucleoprotein (LSM) domain, eukaryotic/archaea-type (InterPro:IPR006649), Like-Sm ribonucleoprotein (LSM)-related domain (InterPro:IPR010920); BEST Arabidopsis thaliana protein match is: Small nuclear ribonucleoprotein family prot…	-3.70679
bra004124	27.1	RNA.processing	Transcript	(at1g65700 : 174.0) Small nuclear ribonucleoprotein family protein; FUNCTIONS IN: molecular_function unknown; INVOLVED IN: biological_process unknown; LOCATED IN: nucleus, small nucleolar ribonucleoprotein complex; EXPRESSED IN: 24 plant structures; EXPRESSED DURING: 13 growth stages; CONTAINS InterPro DOMAIN/s: Like-Sm ribonucleoprotein (LSM) domain (InterPro:IPR001163), Like-Sm ribonucleoprotei…	-0.109613
bra020674	27.1	RNA.processing	Transcript	(at5g48870 : 152.0) SAD1 encodes a polypeptide similar to multifunctional Sm-like snRNP proteins that are required for mRNA splicing, export, and degradation. Mutation in this gene increases plant sensitivity to drought stress and ABA in seed germination, root growth, and the expression of some stress-responsive genes.; SUPERSENSITIVE TO ABA AND DROUGHT 1 (SAD1); CONTAINS InterPro DOMAIN/s: Like-…	2.21231
bra010569	27.1.1	RNA.processing.splicing	Transcript	(at4g36690 : 623.0) ATU2AF65A; FUNCTIONS IN: RNA binding, nucleotide binding, nucleic acid binding; INVOLVED IN: nuclear mRNA splicing, via spliceosome; LOCATED IN: nucleus; EXPRESSED IN: 25 plant structures; EXPRESSED DURING: 15 growth stages; CONTAINS InterPro DOMAIN/s: RNA recognition motif, RNP-1 (InterPro:IPR000504), Nucleotide-binding, alpha-beta plait (InterPro:IPR012677), U2 snRNP auxilli…	2.38521
bra017986	27.1.1	RNA.processing.splicing	Transcript	(at3g49430 : 293.0) SER/ARG-rich protein 34A (SRp34a); FUNCTIONS IN: RNA binding, nucleotide binding, nucleic acid binding; INVOLVED IN: RNA splicing; EXPRESSED IN: 24 plant structures; EXPRESSED DURING: 13 growth stages; CONTAINS InterPro DOMAIN/s: RNA recognition motif, RNP-1 (InterPro:IPR000504), Nucleotide-binding, alpha-beta plait (InterPro:IPR012677); BEST Arabidopsis thaliana protein match…	4.97232
bra018550	27.1.1	RNA.processing.splicing	Transcript	(at1g02840 : 246.0) SR1 is a plant homologue of the human general/alternative splicing factor SF2/ASF.; SR1; FUNCTIONS IN: RNA binding, nucleotide binding, nucleic acid binding; LOCATED IN: interchromatin granule, nuclear speck, nucleus; EXPRESSED IN: 25 plant structures; EXPRESSED DURING: 15 growth stages; CONTAINS InterPro DOMAIN/s: RNA recognition motif, RNP-1 (InterPro:IPR000504), Nucleotide-…	2.21231
bra021701	27.1.1	RNA.processing.splicing	Transcript	(at1g80070 : 4525.0) a genetic locus involved in embryogenesis. Mutations in this locus result in an abnormal suspensor and embryo lethality.; ABNORMAL SUSPENSOR 2 (SUS2); INVOLVED IN: nuclear mRNA splicing, via spliceosome; LOCATED IN: chloroplast, membrane; EXPRESSED IN: 24 plant structures; EXPRESSED DURING: 13 growth stages; CONTAINS InterPro DOMAIN/s: Mov34/MPN/PAD-1 (InterPro:IPR000555), Pr…	-5.61794
bra029955	27.1.1	RNA.processing.splicing	Transcript	(at3g49430 : 295.0) SER/ARG-rich protein 34A (SRp34a); FUNCTIONS IN: RNA binding, nucleotide binding, nucleic acid binding; INVOLVED IN: RNA splicing; EXPRESSED IN: 24 plant structures; EXPRESSED DURING: 13 growth stages; CONTAINS InterPro DOMAIN/s: RNA recognition motif, RNP-1 (InterPro:IPR000504), Nucleotide-binding, alpha-beta plait (InterPro:IPR012677); BEST Arabidopsis thaliana protein match…	-4.37172
bra030985	27.1.1	RNA.processing.splicing	Transcript	(at1g17370 : 715.0) oligouridylate binding protein 1B (UBP1B); FUNCTIONS IN: mRNA 3'-UTR binding; EXPRESSED IN: 23 plant structures; EXPRESSED DURING: 13 growth stages; CONTAINS InterPro DOMAIN/s: RNA recognition motif, RNP-1 (InterPro:IPR000504), Nucleotide-binding, alpha-beta plait (InterPro:IPR012677); BEST Arabidopsis thaliana protein match is: RNA-binding (RRM/RBD/RNP motifs) family protein …	2.56019
bra007399	27.1.2	RNA.processing.RNA helicase	Transcript	(at2g42520 : 830.0) P-loop containing nucleoside triphosphate hydrolases superfamily protein; FUNCTIONS IN: helicase activity, nucleic acid binding, ATP binding, ATP-dependent helicase activity; LOCATED IN: peroxisome; EXPRESSED IN: 24 plant structures; EXPRESSED DURING: 15 growth stages; CONTAINS InterPro DOMAIN/s: RNA helicase, DEAD-box type, Q motif (InterPro:IPR014014), DNA/RNA helicase, DEAD…	4.17417
bra029275	27.1.2	RNA.processing.RNA helicase	Transcript	(at5g62190 : 847.0) DEAD/DEAH box RNA helicase PRH75; PRH75; FUNCTIONS IN: DEAD/H-box RNA helicase binding, ATP-dependent helicase activity; INVOLVED IN: RNA metabolic process; LOCATED IN: nucleolus, nucleus; EXPRESSED IN: 24 plant structures; EXPRESSED DURING: 13 growth stages; CONTAINS InterPro DOMAIN/s: DNA/RNA helicase, DEAD/DEAH box type, N-terminal (InterPro:IPR011545), RNA helicase, ATP-de…	2.38653
bra031349	27.1.2	RNA.processing.RNA helicase	Transcript	(at3g22310 : 764.0) Sequence similarity ot DEAD-box RNA helicases. Binds RNA and DNA. Involved in drought, salt and cold stress responses.; putative mitochondrial RNA helicase 1 (PMH1); CONTAINS InterPro DOMAIN/s: RNA helicase, DEAD-box type, Q motif (InterPro:IPR014014), DNA/RNA helicase, DEAD/DEAH box type, N-terminal (InterPro:IPR011545), DEAD-like helicase, N-terminal (InterPro:IPR014001), DN…	2.19059
bra024633	27.1.19	RNA.processing.ribonucleases	Transcript	(at1g24095 : 335.0) Putative thiol-disulphide oxidoreductase DCC; LOCATED IN: mitochondrion; CONTAINS InterPro DOMAIN/s: Putative thiol-disulphide oxidoreductase DCC (InterPro:IPR007263); BEST Arabidopsis thaliana protein match is: Putative thiol-disulphide oxidoreductase DCC (TAIR:AT1G52590.1). & (loc_os06g13010.1 : 217.0) no description available & (gnl|cdd|32828 : 111.0) no description availab…	2.20224
bra032671	27.1.19	RNA.processing.ribonucleases	Transcript	(at2g39780 : 464.0) S-like ribonuclease; ribonuclease 2 (RNS2); FUNCTIONS IN: ribonuclease T2 activity, endoribonuclease activity, RNA binding; INVOLVED IN: aging; LOCATED IN: intracellular; EXPRESSED IN: 25 plant structures; EXPRESSED DURING: 15 growth stages; CONTAINS InterPro DOMAIN/s: Ribonuclease T2 (InterPro:IPR001568), Ribonuclease T2, active site (InterPro:IPR018188); BEST Arabidopsis tha…	2.94063
bra016833	27.2	RNA.transcription	Transcript	(q39290|rpb10_brana : 135.0) DNA-directed RNA polymerase II 8.2 kDa polypeptide (EC 2.7.7.6) (RPB10) (RP10) (ABC10) - Brassica napus (Rape) & (at1g11475 : 132.0) Non-catalytic subunit common to nuclear DNA-dependent RNA polymerases II, IV and V; homologous to budding yeast RPB10.; NRPB10; FUNCTIONS IN: DNA-directed RNA polymerase activity, DNA binding, zinc ion binding; INVOLVED IN: transcription…	-2.44229
bra001393	27.3.2	RNA.regulation of transcription.Alfin-like	Transcript	(at3g11200 : 332.0) AL2 encodes a member of the Alfin-Like family of nuclear-localized PhD domain containing homeodomain proteins. Binds to H3K4 di or trimethylated DNA.; alfin-like 2 (AL2); CONTAINS InterPro DOMAIN/s: Zinc finger, PHD-type, conserved site (InterPro:IPR019786), Protein of unknown function DUF3594 (InterPro:IPR021998), Zinc finger, PHD-type (InterPro:IPR001965), Zinc finger, FYVE/…	4.06382
bra002415	27.3.11	RNA.regulation of transcription.C2H2 zinc finger family	Transcript	(at5g37340 : 840.0) ZPR1 zinc-finger domain protein; FUNCTIONS IN: zinc ion binding; INVOLVED IN: biological_process unknown; LOCATED IN: cellular_component unknown; CONTAINS InterPro DOMAIN/s: Zinc finger, ZPR1-type (InterPro:IPR004457); BEST Arabidopsis thaliana protein match is: ZPR1 zinc-finger domain protein (TAIR:AT5G22480.1). & (loc_os08g36774.1 : 616.0) no description available & (gnl|cdd…	2.5247
bra012034	27.3.11	RNA.regulation of transcription.C2H2 zinc finger family	Transcript	(at2g27100 : 764.0) Identified as a leaf form mutant by Redei having serrated leaves. Further analysis of the single loss of function allele indicated pleiotropic effects extending to many aspects of shoot development such as taller meristems, alterations in phase transition, phyllotaxy and branching. Encodes a single zinc finger containing protein that is expressed in meristems and organ primord…	2.22379
bra037150	27.3.44	RNA.regulation of transcription.Chromatin Remodeling Factors	Transcript	(at5g66750 : 1179.0) Protein is similar to SWI2/SNF2 chromatin remodeling proteins. DDM1 is appears to act as a chromatin-remodeling ATPase involved in cytosine methylation in CG and non-CG contexts. Involved in gene silencing and maintenance of DNA methylation and histone methylation. Hypomethylation of many genomic regions occurs in ddm1 mutants, and can cause several phenotypic abnormalities, …	2.70489
bra003851	27.3.50	RNA.regulation of transcription.General Transcription	Transcript	(at1g17880 : 199.0) basic transcription factor 3 (BTF3); FUNCTIONS IN: sequence-specific DNA binding transcription factor activity; INVOLVED IN: response to salt stress; LOCATED IN: cellular_component unknown; EXPRESSED IN: 24 plant structures; EXPRESSED DURING: 15 growth stages; CONTAINS InterPro DOMAIN/s: Nascent polypeptide-associated complex NAC (InterPro:IPR002715); BEST Arabidopsis thaliana…	3.44766
bra016665	27.3.59	RNA.regulation of transcription.Methyl binding domain proteins	Transcript	(at1g15340 : 152.0) Protein containing methyl-CpG-binding domain.Has sequence similarity to human MBD proteins.; methyl-CPG-binding domain 10 (MBD10); FUNCTIONS IN: methyl-CpG binding, DNA binding; INVOLVED IN: biological_process unknown; LOCATED IN: nucleus; EXPRESSED IN: 23 plant structures; EXPRESSED DURING: 13 growth stages; CONTAINS InterPro DOMAIN/s: DNA-binding, integrase-type (InterPro:IP…	-2.42251
bra002144	27.3.67	RNA.regulation of transcription.putative transcription regulator	Transcript	(at5g18230 : 1195.0) transcription regulator NOT2/NOT3/NOT5 family protein; FUNCTIONS IN: transcription regulator activity; INVOLVED IN: negative regulation of transcription, regulation of transcription; LOCATED IN: nucleus; EXPRESSED IN: 24 plant structures; EXPRESSED DURING: 15 growth stages; CONTAINS InterPro DOMAIN/s: NOT2/NOT3/NOT5 (InterPro:IPR007282), CCR4-NOT complex, subunit 3/ 5 (InterP…	2.37761
bra003851	27.3.67	RNA.regulation of transcription.putative transcription regulator	Transcript	(at1g17880 : 199.0) basic transcription factor 3 (BTF3); FUNCTIONS IN: sequence-specific DNA binding transcription factor activity; INVOLVED IN: response to salt stress; LOCATED IN: cellular_component unknown; EXPRESSED IN: 24 plant structures; EXPRESSED DURING: 15 growth stages; CONTAINS InterPro DOMAIN/s: Nascent polypeptide-associated complex NAC (InterPro:IPR002715); BEST Arabidopsis thaliana…	3.44766
bra006446	27.3.67	RNA.regulation of transcription.putative transcription regulator	Transcript	(at5g18230 : 1129.0) transcription regulator NOT2/NOT3/NOT5 family protein; FUNCTIONS IN: transcription regulator activity; INVOLVED IN: negative regulation of transcription, regulation of transcription; LOCATED IN: nucleus; EXPRESSED IN: 24 plant structures; EXPRESSED DURING: 15 growth stages; CONTAINS InterPro DOMAIN/s: NOT2/NOT3/NOT5 (InterPro:IPR007282), CCR4-NOT complex, subunit 3/ 5 (InterP…	-3.3733
bra009978	27.3.67	RNA.regulation of transcription.putative transcription regulator	Transcript	(at5g27120 : 782.0) SAR DNA-binding protein, putative, strong similarity to SAR DNA-binding protein-1 (Pisum sativum) GI:3132696; contains Pfam profile PF01798: Putative snoRNA binding domain; has similarity to MAR binding NOP58 protein; NOP56-like pre RNA processing ribonucleoprotein; FUNCTIONS IN: DNA binding; INVOLVED IN: biological_process unknown; LOCATED IN: nucleolus; CONTAINS InterPro DOM…	-2.60891
bra019355	27.3.67	RNA.regulation of transcription.putative transcription regulator	Transcript	(at4g22810 : 293.0) Predicted AT-hook DNA-binding family protein; CONTAINS InterPro DOMAIN/s: Protein of unknown function DUF296 (InterPro:IPR005175), Predicted AT-hook DNA-binding (InterPro:IPR014476); BEST Arabidopsis thaliana protein match is: Predicted AT-hook DNA-binding family protein (TAIR:AT4G12050.1); Has 813 Blast hits to 808 proteins in 45 species: Archae - 0; Bacteria - 6; Metazoa - 3…	2.54314
bra031159	27.3.75	RNA.regulation of transcription.GRP	Transcript	(at2g21060 : 130.0) glycine-rich protein (AtGRP2b); glycine-rich protein 2B (GRP2B); FUNCTIONS IN: DNA binding, zinc ion binding, nucleic acid binding; INVOLVED IN: regulation of transcription, DNA-dependent; LOCATED IN: cellular_component unknown; EXPRESSED IN: 22 plant structures; EXPRESSED DURING: 13 growth stages; CONTAINS InterPro DOMAIN/s: Nucleic acid-binding, OB-fold (InterPro:IPR012340),…	2.69774
bra002230	27.3.99	RNA.regulation of transcription.unclassified	Transcript	(at5g19350 : 576.0) RNA-binding (RRM/RBD/RNP motifs) family protein; CONTAINS InterPro DOMAIN/s: RNA recognition motif, RNP-1 (InterPro:IPR000504), Nucleotide-binding, alpha-beta plait (InterPro:IPR012677); BEST Arabidopsis thaliana protein match is: RNA-binding protein 45A (TAIR:AT5G54900.1); Has 29846 Blast hits to 17541 proteins in 840 species: Archae - 12; Bacteria - 2412; Metazoa - 15092; Fu…	-2.61371
bra002415	27.3.99	RNA.regulation of transcription.unclassified	Transcript	(at5g37340 : 840.0) ZPR1 zinc-finger domain protein; FUNCTIONS IN: zinc ion binding; INVOLVED IN: biological_process unknown; LOCATED IN: cellular_component unknown; CONTAINS InterPro DOMAIN/s: Zinc finger, ZPR1-type (InterPro:IPR004457); BEST Arabidopsis thaliana protein match is: ZPR1 zinc-finger domain protein (TAIR:AT5G22480.1). & (loc_os08g36774.1 : 616.0) no description available & (gnl|cdd…	2.5247
bra005613	27.3.99	RNA.regulation of transcription.unclassified	Transcript	(at2g32080 : 486.0) similar to the conserved animal nuclear protein PUR alpha which was implicated in the control of gene transcription and DNA replication; purin-rich alpha 1 (PUR ALPHA-1); FUNCTIONS IN: nucleic acid binding; INVOLVED IN: response to cadmium ion; LOCATED IN: cytoplasm; EXPRESSED IN: 23 plant structures; EXPRESSED DURING: 13 growth stages; CONTAINS InterPro DOMAIN/s: PUR-alpha/be…	2.93973
bra022389	27.3.99	RNA.regulation of transcription.unclassified	Transcript	(at3g19130 : 541.0) RNA-binding protein 47B (RBP47B); FUNCTIONS IN: RNA binding; EXPRESSED IN: 23 plant structures; EXPRESSED DURING: 14 growth stages; CONTAINS InterPro DOMAIN/s: RNA recognition motif, RNP-1 (InterPro:IPR000504), Nucleotide-binding, alpha-beta plait (InterPro:IPR012677); BEST Arabidopsis thaliana protein match is: RNA-binding protein 47A (TAIR:AT1G49600.1); Has 37628 Blast hits …	3.51433
bra010483	27.4	RNA.RNA binding	Transcript	(at4g24770 : 407.0) Encodes a chloroplast RNA-binding protein. A substrate of the type III effector HopU1 (mono-ADP-ribosyltransferase). Required for editing and stability of specific chloroplast mRNAs.; 31-kDa RNA binding protein (RBP31); FUNCTIONS IN: RNA binding, poly(U) RNA binding; INVOLVED IN: RNA modification, RNA processing, innate immune response; LOCATED IN: thylakoid, chloroplast thyla…	3.05389
bra012646	27.4	RNA.RNA binding	Transcript	(at4g17720 : 388.0) RNA-binding (RRM/RBD/RNP motifs) family protein; FUNCTIONS IN: oxidoreductase activity, nucleotide binding, nucleic acid binding; INVOLVED IN: oxidation reduction; EXPRESSED IN: 24 plant structures; EXPRESSED DURING: 15 growth stages; CONTAINS InterPro DOMAIN/s: Aldo/keto reductase (InterPro:IPR001395), RNA recognition motif, RNP-1 (InterPro:IPR000504), Nucleotide-binding, alp…	2.40552
bra018912	27.4	RNA.RNA binding	Transcript	(at1g51510 : 224.0) This gene is predicted to encode a protein involved in the exon junction complex. Though there is a predicted RNA binding motif, in the Drosophila ortholog (33% identity), this motif mediates interactions with Mago and is not available for RNA binding. The Arabidopsis Y14 protein appears to be predominantly nucleolar, but there is also some evidence for its presence in the cyt…	-2.9118
bra039664	27.4	RNA.RNA binding	Transcript	(at3g15010 : 348.0) RNA-binding (RRM/RBD/RNP motifs) family protein; FUNCTIONS IN: RNA binding, nucleotide binding, nucleic acid binding; INVOLVED IN: leaf senescence, cell death, ethylene biosynthetic process, defense response; LOCATED IN: nucleolus, nucleus; EXPRESSED IN: 24 plant structures; EXPRESSED DURING: 13 growth stages; CONTAINS InterPro DOMAIN/s: RNA recognition motif, RNP-1 (InterPro:…	-2.61528
bra000965	28.1	DNA.synthesis/chromatin structure	Transcript	(at4g00660 : 835.0) RNAhelicase-like 8 (RH8); FUNCTIONS IN: helicase activity, nucleic acid binding, ATP-dependent helicase activity, ATP binding; INVOLVED IN: viral reproduction, virus-host interaction; EXPRESSED IN: 24 plant structures; EXPRESSED DURING: 15 growth stages; CONTAINS InterPro DOMAIN/s: RNA helicase, DEAD-box type, Q motif (InterPro:IPR014014), DNA/RNA helicase, DEAD/DEAH box type,…	-1.28685
bra023311	28.1	DNA.synthesis/chromatin structure	Transcript	(at5g11170 : 807.0) DEAD/DEAH box RNA helicase family protein ; FUNCTIONS IN: helicase activity, ATP-dependent helicase activity, ATP binding, nucleic acid binding; INVOLVED IN: response to cadmium ion; LOCATED IN: nucleolus; EXPRESSED IN: guard cell, root, cultured cell; CONTAINS InterPro DOMAIN/s: DNA/RNA helicase, DEAD/DEAH box type, N-terminal (InterPro:IPR011545), DEAD-like helicase, N-termi…	6.29241
bra039312	28.1	DNA.synthesis/chromatin structure	Transcript	(at2g45810 : 889.0) DEA(D/H)-box RNA helicase family protein; FUNCTIONS IN: helicase activity, ATP-dependent helicase activity, nucleic acid binding, ATP binding; LOCATED IN: cellular_component unknown; EXPRESSED IN: 23 plant structures; EXPRESSED DURING: 13 growth stages; CONTAINS InterPro DOMAIN/s: RNA helicase, DEAD-box type, Q motif (InterPro:IPR014014), DNA/RNA helicase, DEAD/DEAH box type, …	0.519855
bra000097	28.1.3.2.1	DNA.synthesis/chromatin structure.histone.core.H2A	Transcript	(gnl|cdd|36968 : 183.0) no description available & (at2g38810 : 176.0) Encodes HTA8, a histone H2A protein.; histone H2A 8 (HTA8); FUNCTIONS IN: DNA binding; INVOLVED IN: regulation of flower development; LOCATED IN: nucleolus; EXPRESSED IN: 21 plant structures; EXPRESSED DURING: 12 growth stages; CONTAINS InterPro DOMAIN/s: Histone H2A (InterPro:IPR002119), Histone-fold (InterPro:IPR009072), His…	2.92846
bra002970	28.1.3.2.1	DNA.synthesis/chromatin structure.histone.core.H2A	Transcript	(gnl|cdd|36967 : 175.0) no description available & (gnl|cdd|28955 : 173.0) no description available & (at5g54640 : 159.0) Isolated from T-DNA insertion line, the rat5 mutant is deficient in T-DNA integration. Encodes histone2A protein.; RESISTANT TO AGROBACTERIUM TRANSFORMATION 5 (RAT5); FUNCTIONS IN: DNA binding; INVOLVED IN: DNA mediated transformation, response to bacterium, response to woundi…	4.56908
bra018595	28.1.3.2.1	DNA.synthesis/chromatin structure.histone.core.H2A	Transcript	(gnl|cdd|36967 : 181.0) no description available & (gnl|cdd|28955 : 170.0) no description available & (at1g54690 : 169.0) Encodes HTA3, a histone H2A protein. H2AX is a meiosis-specific isoform of histone H2A. Upon DSB formation, rapid accumulation of phosphorylated H2AX (&#947;-H2AX) occurs around the break site. _x0001_H2AX foci accumulate in early G2. Immunolocalization studies in spread prepa…	2.39802
bra000481	28.1.3.2.4	DNA.synthesis/chromatin structure.histone.core.H4	Transcript	(gnl|cdd|38677 : 148.0) no description available & (at5g59970 : 135.0) Histone superfamily protein; FUNCTIONS IN: DNA binding; INVOLVED IN: nucleosome assembly; LOCATED IN: vacuole; CONTAINS InterPro DOMAIN/s: Histone H4, conserved site (InterPro:IPR019809), Histone-fold (InterPro:IPR009072), Histone core (InterPro:IPR007125), Histone H4 (InterPro:IPR001951); BEST Arabidopsis thaliana protein mat…	-0.518769
bra020619	28.2	DNA.repair	Transcript	(at5g28740 : 1543.0) Tetratricopeptide repeat (TPR)-like superfamily protein; FUNCTIONS IN: binding; INVOLVED IN: RNA processing; LOCATED IN: intracellular; EXPRESSED IN: 23 plant structures; EXPRESSED DURING: 13 growth stages; CONTAINS InterPro DOMAIN/s: RNA-processing protein, HAT helix (InterPro:IPR003107), Tetratricopeptide-like helical (InterPro:IPR011990), Tetratricopeptide repeat-containin…	2.81011
bra022389	28.99	DNA.unspecified	Transcript	(at3g19130 : 541.0) RNA-binding protein 47B (RBP47B); FUNCTIONS IN: RNA binding; EXPRESSED IN: 23 plant structures; EXPRESSED DURING: 14 growth stages; CONTAINS InterPro DOMAIN/s: RNA recognition motif, RNP-1 (InterPro:IPR000504), Nucleotide-binding, alpha-beta plait (InterPro:IPR012677); BEST Arabidopsis thaliana protein match is: RNA-binding protein 47A (TAIR:AT1G49600.1); Has 37628 Blast hits …	3.51433
bra038675	29.1.6	protein.aa activation.lysine-tRNA ligase	Transcript	(at3g11710 : 1021.0) lysyl-tRNA synthetase 1 (ATKRS-1); FUNCTIONS IN: ATP binding, lysine-tRNA ligase activity; INVOLVED IN: lysyl-tRNA aminoacylation, translation, tRNA aminoacylation for protein translation; LOCATED IN: cytoplasm; EXPRESSED IN: 24 plant structures; EXPRESSED DURING: 14 growth stages; CONTAINS InterPro DOMAIN/s: Aminoacyl-tRNA synthetase, class II (D/K/N) (InterPro:IPR004364), N…	-0.299512
bra028421	29.1.16	protein.aa activation.cysteine-tRNA ligase	Transcript	(at5g38830 : 880.0) Cysteinyl-tRNA synthetase, class Ia family protein; FUNCTIONS IN: cysteine-tRNA ligase activity, nucleotide binding, ATP binding; INVOLVED IN: response to cadmium ion, cysteinyl-tRNA aminoacylation; LOCATED IN: cytoplasm; EXPRESSED IN: 25 plant structures; EXPRESSED DURING: 15 growth stages; CONTAINS InterPro DOMAIN/s: Rossmann-like alpha/beta/alpha sandwich fold (InterPro:IPR…	2.22084
bra001428	29.2.1.2.1.5	protein.synthesis.ribosomal protein.eukaryotic.40S subunit.S5	Transcript	(at2g37270 : 370.0) One of two genes encoding the ribosomal protein S5. Expressed at a lower level compared to ATRPS5A.; ribosomal protein 5B (RPS5B); FUNCTIONS IN: structural constituent of ribosome; INVOLVED IN: translation; LOCATED IN: in 7 components; EXPRESSED IN: fruit, cultured cell, pollen tube, leaf; EXPRESSED DURING: seedling growth; CONTAINS InterPro DOMAIN/s: Ribosomal protein S7, con…	3.93884
bra006056	29.2.1.2.1.6	protein.synthesis.ribosomal protein.eukaryotic.40S subunit.S6	Transcript	(at5g10360 : 320.0) RPS6A and RPS6B are fully redundant and essential during gametogenesis.; embryo defective 3010 (EMB3010); CONTAINS InterPro DOMAIN/s: Ribosomal protein S6e (InterPro:IPR001377), Ribosomal protein S6e, conserved site (InterPro:IPR018282); BEST Arabidopsis thaliana protein match is: ribosomal protein S6 (TAIR:AT4G31700.1). & (q9m3v8|rs6_aspof : 317.0) 40S ribosomal protein S6 - …	-4.58545
bra009039	29.2.1.2.1.6	protein.synthesis.ribosomal protein.eukaryotic.40S subunit.S6	Transcript	(at5g10360 : 352.0) RPS6A and RPS6B are fully redundant and essential during gametogenesis.; embryo defective 3010 (EMB3010); CONTAINS InterPro DOMAIN/s: Ribosomal protein S6e (InterPro:IPR001377), Ribosomal protein S6e, conserved site (InterPro:IPR018282); BEST Arabidopsis thaliana protein match is: ribosomal protein S6 (TAIR:AT4G31700.1). & (q9m3v8|rs6_aspof : 341.0) 40S ribosomal protein S6 - …	3.81073
bra001052	29.2.1.2.1.7	protein.synthesis.ribosomal protein.eukaryotic.40S subunit.S7	Transcript	(q9xh45|rs7_braol : 327.0) 40S ribosomal protein S7 - Brassica oleracea (Wild cabbage) & (at3g02560 : 319.0) Ribosomal protein S7e family protein; FUNCTIONS IN: structural constituent of ribosome; INVOLVED IN: translation; LOCATED IN: cytosolic small ribosomal subunit, cytosolic ribosome, chloroplast, membrane; EXPRESSED IN: 23 plant structures; EXPRESSED DURING: 16 growth stages; CONTAINS InterP…	-4.14102
bra001098	29.2.1.2.1.16	protein.synthesis.ribosomal protein.eukaryotic.40S subunit.S16	Transcript	(at5g18380 : 260.0) Ribosomal protein S5 domain 2-like superfamily protein; CONTAINS InterPro DOMAIN/s: Ribosomal protein S5 domain 2-type fold (InterPro:IPR020568), Ribosomal protein S9 (InterPro:IPR000754), Ribosomal protein S9, conserved site (InterPro:IPR020574), Ribosomal protein S5 domain 2-type fold, subgroup (InterPro:IPR014721); BEST Arabidopsis thaliana protein match is: Ribosomal prote…	-3.56986
bra002156	29.2.1.2.1.16	protein.synthesis.ribosomal protein.eukaryotic.40S subunit.S16	Transcript	(at5g18400 : 290.0) Cytokine-induced anti-apoptosis inhibitor 1, Fe-S biogenesis; FUNCTIONS IN: molecular_function unknown; INVOLVED IN: biological_process unknown; EXPRESSED IN: 23 plant structures; EXPRESSED DURING: 14 growth stages; CONTAINS InterPro DOMAIN/s: Protein of unknown function DUF689 (InterPro:IPR007785); BEST Arabidopsis thaliana protein match is: Cytokine-induced anti-apoptosis in…	-3.48232
bra005887	29.2.1.2.1.17	protein.synthesis.ribosomal protein.eukaryotic.40S subunit.S17	Transcript	(at5g04800 : 211.0) Ribosomal S17 family protein; FUNCTIONS IN: structural constituent of ribosome; INVOLVED IN: translation; LOCATED IN: ribosome, intracellular; EXPRESSED IN: male gametophyte, pollen tube; EXPRESSED DURING: L mature pollen stage, M germinated pollen stage; CONTAINS InterPro DOMAIN/s: Ribosomal protein S17e (InterPro:IPR001210), Ribosomal protein S17e, conserved site (InterPro:I…	2.71622
bra022554	29.2.1.2.1.20	protein.synthesis.ribosomal protein.eukaryotic.40S subunit.S20	Transcript	(at5g62300 : 206.0) Ribosomal protein S10p/S20e family protein; FUNCTIONS IN: structural constituent of ribosome, RNA binding; INVOLVED IN: translation; LOCATED IN: cytosolic small ribosomal subunit, small ribosomal subunit; EXPRESSED IN: leaf; CONTAINS InterPro DOMAIN/s: Ribosomal protein S10, conserved site (InterPro:IPR018268), Ribosomal protein S10, eukaryotic/archaeal (InterPro:IPR005729), R…	3.6083
bra014858	29.2.1.2.1.21	protein.synthesis.ribosomal protein.eukaryotic.40S subunit.S21	Transcript	(at5g27700 : 154.0) Ribosomal protein S21e ; FUNCTIONS IN: structural constituent of ribosome; INVOLVED IN: translation, ribosome biogenesis; LOCATED IN: cytosolic small ribosomal subunit, ribosome; EXPRESSED IN: 24 plant structures; EXPRESSED DURING: 13 growth stages; CONTAINS InterPro DOMAIN/s: Ribosomal protein S21e, conserved site (InterPro:IPR018279), Ribosomal protein S21e (InterPro:IPR0019…	4.45844
bra040409	29.2.1.2.1.53	protein.synthesis.ribosomal protein.eukaryotic.40S subunit.S3A	Transcript	(at4g34670 : 417.0) Ribosomal protein S3Ae; FUNCTIONS IN: structural constituent of ribosome; INVOLVED IN: translation; LOCATED IN: in 6 components; EXPRESSED IN: 23 plant structures; EXPRESSED DURING: 13 growth stages; CONTAINS InterPro DOMAIN/s: Ribosomal protein S3Ae, conserved site (InterPro:IPR018281), Ribosomal protein S3Ae (InterPro:IPR001593); BEST Arabidopsis thaliana protein match is: R…	2.21231
bra008128	29.2.1.2.2.6	protein.synthesis.ribosomal protein.eukaryotic.60S subunit.L6	Transcript	(at1g74050 : 339.0) Ribosomal protein L6 family protein; FUNCTIONS IN: structural constituent of ribosome; INVOLVED IN: translation; LOCATED IN: ribosome, cytosolic large ribosomal subunit, intracellular, plasma membrane, membrane; EXPRESSED IN: leaf; CONTAINS InterPro DOMAIN/s: Ribosomal protein L6, N-terminal (InterPro:IPR005568), Ribosomal protein L6E (InterPro:IPR000915); BEST Arabidopsis tha…	3.60194
bra025895	29.2.1.2.2.6	protein.synthesis.ribosomal protein.eukaryotic.60S subunit.L6	Transcript	(at1g74050 : 336.0) Ribosomal protein L6 family protein; FUNCTIONS IN: structural constituent of ribosome; INVOLVED IN: translation; LOCATED IN: ribosome, cytosolic large ribosomal subunit, intracellular, plasma membrane, membrane; EXPRESSED IN: leaf; CONTAINS InterPro DOMAIN/s: Ribosomal protein L6, N-terminal (InterPro:IPR005568), Ribosomal protein L6E (InterPro:IPR000915); BEST Arabidopsis tha…	2.55667
bra019574	29.2.1.2.2.13	protein.synthesis.ribosomal protein.eukaryotic.60S subunit.L13	Transcript	(p41129|rl132_brana : 301.0) 60S ribosomal protein L13-2 (Cold-induced protein C24B) - Brassica napus (Rape) & (at3g49010 : 288.0) Encodes 60S ribosomal protein L13. Homolog of human breast basic conserved 1 (BBC1).; breast basic conserved 1 (BBC1); FUNCTIONS IN: structural constituent of ribosome; INVOLVED IN: translation, ribosome biogenesis; LOCATED IN: in 6 components; EXPRESSED IN: 24 plant …	3.05948
bra031093	29.2.1.2.2.28	protein.synthesis.ribosomal protein.eukaryotic.60S subunit.L28	Transcript	(at2g19730 : 211.0) Ribosomal L28e protein family; FUNCTIONS IN: structural constituent of ribosome; INVOLVED IN: translation, ribosome biogenesis; LOCATED IN: cytosolic ribosome, ribosome, cytosolic large ribosomal subunit, chloroplast, plasma membrane; EXPRESSED IN: 23 plant structures; EXPRESSED DURING: 14 growth stages; CONTAINS InterPro DOMAIN/s: Ribosomal protein L28e (InterPro:IPR002672); …	2.82624
bra036710	29.2.1.2.2.28	protein.synthesis.ribosomal protein.eukaryotic.60S subunit.L28	Transcript	(at2g19730 : 207.0) Ribosomal L28e protein family; FUNCTIONS IN: structural constituent of ribosome; INVOLVED IN: translation, ribosome biogenesis; LOCATED IN: cytosolic ribosome, ribosome, cytosolic large ribosomal subunit, chloroplast, plasma membrane; EXPRESSED IN: 23 plant structures; EXPRESSED DURING: 14 growth stages; CONTAINS InterPro DOMAIN/s: Ribosomal protein L28e (InterPro:IPR002672); …	-3.48318
bra003512	29.2.1.2.2.57	protein.synthesis.ribosomal protein.eukaryotic.60S subunit.L7A	Transcript	(at2g47610 : 374.0) Ribosomal protein L7Ae/L30e/S12e/Gadd45 family protein; FUNCTIONS IN: structural constituent of ribosome; INVOLVED IN: translation; LOCATED IN: cytosolic ribosome, cytosolic large ribosomal subunit, nucleolus, plasma membrane, chloroplast; EXPRESSED IN: 24 plant structures; EXPRESSED DURING: 13 growth stages; CONTAINS InterPro DOMAIN/s: Ribosomal protein L7A/L8 (InterPro:IPR00…	-5.03273
bra001324	29.2.1.2.2.80	protein.synthesis.ribosomal protein.eukaryotic.60S subunit.P0	Transcript	(at3g09200 : 507.0) Ribosomal protein L10 family protein; FUNCTIONS IN: structural constituent of ribosome, copper ion binding; INVOLVED IN: in 6 processes; LOCATED IN: cytosol, cytosolic ribosome, ribosome, nucleus, plasma membrane; EXPRESSED IN: 24 plant structures; EXPRESSED DURING: 15 growth stages; CONTAINS InterPro DOMAIN/s: Ribosomal protein 60S (InterPro:IPR001813); BEST Arabidopsis thali…	2.3954
bra009978	29.2.2.3.1	protein.synthesis.ribosome biogenesis.Pre-rRNA processing and modifications.snoRNPs	Transcript	(at5g27120 : 782.0) SAR DNA-binding protein, putative, strong similarity to SAR DNA-binding protein-1 (Pisum sativum) GI:3132696; contains Pfam profile PF01798: Putative snoRNA binding domain; has similarity to MAR binding NOP58 protein; NOP56-like pre RNA processing ribonucleoprotein; FUNCTIONS IN: DNA binding; INVOLVED IN: biological_process unknown; LOCATED IN: nucleolus; CONTAINS InterPro DOM…	-2.60891
bra001530	29.2.3	protein.synthesis.initiation	Transcript	(at3g13920 : 806.0) eukaryotic translation initiation factor 4A-1; eukaryotic translation initiation factor 4A1 (EIF4A1); CONTAINS InterPro DOMAIN/s: DNA/RNA helicase, DEAD/DEAH box type, N-terminal (InterPro:IPR011545), RNA helicase, ATP-dependent, DEAD-box, conserved site (InterPro:IPR000629), DEAD-like helicase, N-terminal (InterPro:IPR014001), DNA/RNA helicase, C-terminal (InterPro:IPR001650)…	-3.27254
bra002341	29.2.3	protein.synthesis.initiation	Transcript	(at5g20920 : 390.0) protein synthesis initiation factor eIF2 beta; eukaryotic translation initiation factor 2 beta subunit (EIF2 BETA); FUNCTIONS IN: protein binding, translation initiation factor activity; INVOLVED IN: translational initiation, embryo development ending in seed dormancy; LOCATED IN: plasma membrane; EXPRESSED IN: 24 plant structures; EXPRESSED DURING: 15 growth stages; CONTAINS …	2.71622
bra006207	29.2.3	protein.synthesis.initiation	Transcript	(gnl|cdd|38395 : 385.0) no description available & (at3g55620 : 375.0) embryo defective 1624 (emb1624); FUNCTIONS IN: ribosome binding, translation initiation factor activity; INVOLVED IN: translational initiation, embryo development ending in seed dormancy; LOCATED IN: nucleolus; EXPRESSED IN: 24 plant structures; EXPRESSED DURING: 15 growth stages; CONTAINS InterPro DOMAIN/s: Translation initia…	-0.109613
bra007317	29.2.3	protein.synthesis.initiation	Transcript	(at3g57290 : 830.0) Encodes a protein that is found in not only the eif3 complex but also in association with subunits of the COP9 signalosome. eIF3e appears to be subjected to proteasome-dependent degradation that requires the PCI domain of eIF3e. The level of eIF3e present in cells appears to affect the rate of translation.; eukaryotic translation initiation factor 3E (EIF3E); FUNCTIONS IN: pro…	2.84482
bra008045	29.2.3	protein.synthesis.initiation	Transcript	(at1g72730 : 788.0) DEA(D/H)-box RNA helicase family protein; FUNCTIONS IN: helicase activity, nucleic acid binding, ATP-dependent helicase activity, ATP binding; INVOLVED IN: biological_process unknown; LOCATED IN: cytosol, plasma membrane, plant-type cell wall; EXPRESSED IN: 23 plant structures; EXPRESSED DURING: 11 growth stages; CONTAINS InterPro DOMAIN/s: RNA helicase, DEAD-box type, Q motif…	2.69162
bra014505	29.2.3	protein.synthesis.initiation	Transcript	(at3g60240 : 1781.0) protein synthesis initiation factor 4G (EIF4G). A mutation in this gene (cum2-1) results in decreased accumulation of CMV coat protein in upper, uninoculated leaves. Likely affects cell-to-cell movement of the virus, also affects TCV multiplication.; eukaryotic translation initiation factor 4G (EIF4G); FUNCTIONS IN: translation initiation factor activity; INVOLVED IN: respons…	3.14398
bra021026	29.2.3	protein.synthesis.initiation	Transcript	(at4g18040 : 357.0) eIF4E protein. The cum1 mutation affects the local spreading of CMV within the inoculated leaf, delaying accumulation of cucumber mosaic virus coat protein.; eukaryotic translation initiation factor 4E (EIF4E); CONTAINS InterPro DOMAIN/s: Eukaryotic translation initiation factor 4E (eIF-4E) (InterPro:IPR001040), Eukaryotic translation initiation factor 4E (eIF-4E), conserved s…	-3.28152
bra025446	29.2.3	protein.synthesis.initiation	Transcript	(at5g37475 : 213.0) Translation initiation factor eIF3 subunit; CONTAINS InterPro DOMAIN/s: Translation initiation factor eIF3 subunit (InterPro:IPR013906); BEST Arabidopsis thaliana protein match is: Translation initiation factor eIF3 subunit (TAIR:AT1G66070.2); Has 416 Blast hits to 416 proteins in 166 species: Archae - 0; Bacteria - 4; Metazoa - 171; Fungi - 133; Plants - 80; Viruses - 1; Othe…	2.38521
bra026941	29.2.3	protein.synthesis.initiation	Transcript	(gnl|cdd|69777 : 446.0) no description available & (ipr010433 : 353.90497) Plant specific eukaryotic initiation factor 4B & (at1g13020 : 259.0) Encodes eIF4B2, eukaryotic initiation factor 4B2.; eukaryotic initiation factor 4B2 (EIF4B2); FUNCTIONS IN: translation initiation factor activity; INVOLVED IN: biological_process unknown; LOCATED IN: cellular_component unknown; EXPRESSED IN: 25 plant str…	3.51839
bra031745	29.2.3	protein.synthesis.initiation	Transcript	(at1g10840 : 659.0) Encodes eukaryotic initiation factor 3H1 subunit (TIF3H1).; translation initiation factor 3 subunit H1 (TIF3H1); Has 35333 Blast hits to 34131 proteins in 2444 species: Archae - 798; Bacteria - 22429; Metazoa - 974; Fungi - 991; Plants - 531; Viruses - 0; Other Eukaryotes - 9610 (source: NCBI BLink). & (loc_os04g30780.1 : 545.0) no description available & (gnl|cdd|36773 : 263.…	5.22375
bra009150	29.2.3.1	protein.synthesis.initiation.deoxyhypusine synthase	Transcript	(q6rjs2|dhys_brana : 774.0) Deoxyhypusine synthase (EC 2.5.1.46) - Brassica napus (Rape) & (at5g05920 : 746.0) Encodes a deoxyhypusine synthase.; deoxyhypusine synthase (DHS); INVOLVED IN: embryo sac development, peptidyl-lysine modification to hypusine; LOCATED IN: cellular_component unknown; EXPRESSED IN: 24 plant structures; EXPRESSED DURING: 13 growth stages; CONTAINS InterPro DOMAIN/s: Deoxy…	2.36729
bra031676	29.2.4	protein.synthesis.elongation	Transcript	(at1g09640 : 714.0) Translation elongation factor EF1B, gamma chain; FUNCTIONS IN: translation elongation factor activity; INVOLVED IN: translational elongation; EXPRESSED IN: male gametophyte, pollen tube; EXPRESSED DURING: L mature pollen stage, M germinated pollen stage, seed development stages; CONTAINS InterPro DOMAIN/s: Thioredoxin fold (InterPro:IPR012335), Glutathione S-transferase, C-ter…	-1.60671
bra032366	29.2.4	protein.synthesis.elongation	Transcript	(at1g30230 : 333.0) Glutathione S-transferase, C-terminal-like;Translation elongation factor EF1B/ribosomal protein S6; FUNCTIONS IN: translation elongation factor activity; INVOLVED IN: translational elongation; LOCATED IN: plasma membrane, eukaryotic translation elongation factor 1 complex; EXPRESSED IN: guard cell; CONTAINS InterPro DOMAIN/s: Translation elongation factor EF1B/ribosomal protei…	2.19059
bra038716	29.2.4	protein.synthesis.elongation	Transcript	(at3g12390 : 130.0) Nascent polypeptide-associated complex (NAC), alpha subunit family protein; INVOLVED IN: response to salt stress; LOCATED IN: cytosolic ribosome; EXPRESSED IN: 24 plant structures; EXPRESSED DURING: 13 growth stages; CONTAINS InterPro DOMAIN/s: Ubiquitin-associated/translation elongation factor EF1B, N-terminal (InterPro:IPR000449), Nascent polypeptide-associated complex, alph…	-0.626089
bra016748	29.2.5	protein.synthesis.release	Transcript	(at1g12920 : 838.0) Encodes a eukaryotic release factor one homolog.; eukaryotic release factor 1-2 (ERF1-2); FUNCTIONS IN: translation release factor activity; INVOLVED IN: translational termination; LOCATED IN: translation release factor complex, plasma membrane; EXPRESSED IN: leaf; CONTAINS InterPro DOMAIN/s: eRF1 domain 2 (InterPro:IPR005141), eRF1 domain 3 (InterPro:IPR005142), eRF1 domain 1…	2.19059
bra037523	29.2.5	protein.synthesis.release	Transcript	(at5g47880 : 800.0) Encodes a eukaryotic release factor 1 homolog. Cosuppression of the gene's expression results affects cell elongation of the inflorescence stem, specifically the internodes, and radial cell division. Expression of the protein is primarily observed in the vascular system and in actively growing and elongating zones.; eukaryotic release factor 1-1 (ERF1-1); FUNCTIONS IN: transla…	-0.520639
bra005651	29.3.1	protein.targeting.nucleus	Transcript	(at2g31660 : 1634.0) SAD2 (super sensitive to ABA and drought 2) encodes an importin beta-domain family protein likely to be involved in nuclear transport in ABA signaling. Subcellular localization of GFP-tagged SAD2 showed a predominantly nuclear localization, consistent with a role for SAD2 in nuclear transport. Mutation of SAD2 in Arabidopsis alters abscisic acid sensitivity. SAD2 was ubiquito…	-3.81074
bra019039	29.3.1	protein.targeting.nucleus	Transcript	(at4g27640 : 1717.0) ARM repeat superfamily protein; FUNCTIONS IN: protein transporter activity, binding; INVOLVED IN: intracellular protein transport, protein import into nucleus, docking; LOCATED IN: nucleus, nuclear pore, cytoplasm; EXPRESSED IN: 23 plant structures; EXPRESSED DURING: 13 growth stages; CONTAINS InterPro DOMAIN/s: HEAT (InterPro:IPR000357), Importin-beta, N-terminal (InterPro:I…	-2.62475
bra021720	29.3.1	protein.targeting.nucleus	Transcript	(at2g31660 : 1746.0) SAD2 (super sensitive to ABA and drought 2) encodes an importin beta-domain family protein likely to be involved in nuclear transport in ABA signaling. Subcellular localization of GFP-tagged SAD2 showed a predominantly nuclear localization, consistent with a role for SAD2 in nuclear transport. Mutation of SAD2 in Arabidopsis alters abscisic acid sensitivity. SAD2 was ubiquito…	1.9736
bra022209	29.3.1	protein.targeting.nucleus	Transcript	(at3g17340 : 1604.0) ARM repeat superfamily protein; FUNCTIONS IN: protein transporter activity, binding; INVOLVED IN: intracellular protein transport, protein import into nucleus, docking; LOCATED IN: nucleus, nuclear pore, cytoplasm; EXPRESSED IN: 20 plant structures; EXPRESSED DURING: 10 growth stages; CONTAINS InterPro DOMAIN/s: Importin-beta, N-terminal (InterPro:IPR001494), Armadillo-like h…	2.37628
bra023593	29.3.1	protein.targeting.nucleus	Transcript	(at5g17020 : 2014.0) Encodes a member of the exportin protein family (XPO1A) which functions as receptors for nuclear export. Binds to a variety of proteins having leucine rich export signals.Along with XPO1B involved with development of the male and female gametophytes.; exportin 1A (XPO1A); CONTAINS InterPro DOMAIN/s: Importin-beta, N-terminal (InterPro:IPR001494), Exportin 1, C-terminal (Inter…	-5.18285
bra008046	29.3.2	protein.targeting.mitochondria	Transcript	(at1g72750 : 253.0) translocase inner membrane subunit 23-2 (TIM23-2); FUNCTIONS IN: protein transporter activity, P-P-bond-hydrolysis-driven protein transmembrane transporter activity; INVOLVED IN: intracellular protein transport, protein transport; LOCATED IN: mitochondrion, mitochondrial inner membrane, mitochondrial inner membrane presequence translocase complex, membrane; EXPRESSED IN: 23 pl…	2.20074
bra022162	29.3.2	protein.targeting.mitochondria	Transcript	(at3g16480 : 749.0) mitochondrial processing peptidase alpha subunit (MPPalpha); FUNCTIONS IN: metalloendopeptidase activity, catalytic activity, zinc ion binding, metal ion binding; INVOLVED IN: proteolysis; LOCATED IN: in 8 components; EXPRESSED IN: 24 plant structures; EXPRESSED DURING: 14 growth stages; CONTAINS InterPro DOMAIN/s: Peptidase M16, zinc-binding site (InterPro:IPR001431), Peptida…	-0.566371
bra027011	29.3.2	protein.targeting.mitochondria	Transcript	(at3g46560 : 155.0) Encodes a small zinc finger-like protein that is a component of the mitochondrial protein import apparatus.; TIM9; CONTAINS InterPro DOMAIN/s: Mitochondrial inner membrane translocase complex, Tim8/9/10/13-zinc finger-like (InterPro:IPR004217); Has 542 Blast hits to 542 proteins in 190 species: Archae - 0; Bacteria - 0; Metazoa - 275; Fungi - 165; Plants - 60; Viruses - 0; Oth…	-0.341629
bra032826	29.3.2	protein.targeting.mitochondria	Transcript	(gnl|cdd|70039 : 292.0) no description available & (at1g27390 : 279.0) Form of TOM20, which is a component of the TOM complex, involved in transport of nuclear-encoded mitochondrial proteins; translocase outer membrane 20-2 (TOM20-2); FUNCTIONS IN: P-P-bond-hydrolysis-driven protein transmembrane transporter activity, metal ion binding; INVOLVED IN: protein targeting to mitochondrion; LOCATED IN:…	4.47503
bra033515	29.3.3	protein.targeting.chloroplast	Transcript	(at4g15810 : 430.0) P-loop containing nucleoside triphosphate hydrolases superfamily protein; FUNCTIONS IN: GTP binding; INVOLVED IN: biological_process unknown; LOCATED IN: chloroplast outer membrane; EXPRESSED IN: 7 plant structures; EXPRESSED DURING: F mature embryo stage, petal differentiation and expansion stage, E expanded cotyledon stage, D bilateral stage; CONTAINS InterPro DOMAIN/s: AIG1…	2.81771
bra029622	29.3.4.2	protein.targeting.secretory pathway.golgi	Transcript	(at3g07100 : 1423.0) Encodes SEC24a/ERMO2. Required for endoplasmic reticulum (ER) morphology.; ENDOPLASMIC RETICULUM MORPHOLOGY 2 (ERMO2); FUNCTIONS IN: transporter activity, zinc ion binding; INVOLVED IN: transport, ER body organization; LOCATED IN: COPII vesicle coat; EXPRESSED IN: 23 plant structures; EXPRESSED DURING: 13 growth stages; CONTAINS InterPro DOMAIN/s: Sec23/Sec24, helical domain …	4.41863
bra032766	29.3.4.2	protein.targeting.secretory pathway.golgi	Transcript	(at4g14160 : 1329.0) Sec23/Sec24 protein transport family protein; FUNCTIONS IN: transporter activity, zinc ion binding; INVOLVED IN: intracellular protein transport, transport, ER to Golgi vesicle-mediated transport; LOCATED IN: COPII vesicle coat; EXPRESSED IN: 24 plant structures; EXPRESSED DURING: 13 growth stages; CONTAINS InterPro DOMAIN/s: Sec23/Sec24, helical domain (InterPro:IPR006900), …	-5.12202
bra040361	29.3.4.2	protein.targeting.secretory pathway.golgi	Transcript	(at3g07100 : 1419.0) Encodes SEC24a/ERMO2. Required for endoplasmic reticulum (ER) morphology.; ENDOPLASMIC RETICULUM MORPHOLOGY 2 (ERMO2); FUNCTIONS IN: transporter activity, zinc ion binding; INVOLVED IN: transport, ER body organization; LOCATED IN: COPII vesicle coat; EXPRESSED IN: 23 plant structures; EXPRESSED DURING: 13 growth stages; CONTAINS InterPro DOMAIN/s: Sec23/Sec24, helical domain …	2.54992
bra013121	29.3.4.3	protein.targeting.secretory pathway.vacuole	Transcript	(at2g14740 : 1193.0) Encodes a vacuolar sorting receptor that participates in vacuolar sorting in vegetative tissues and in seeds.; vaculolar sorting receptor 3 (VSR3); FUNCTIONS IN: calcium ion binding; INVOLVED IN: intracellular protein transport, protein targeting to vacuole; LOCATED IN: integral to plasma membrane, Golgi transport complex, membrane; EXPRESSED IN: callus, leaf; CONTAINS InterP…	-0.742697
bra039817	29.3.4.3	protein.targeting.secretory pathway.vacuole	Transcript	(at2g14740 : 1170.0) Encodes a vacuolar sorting receptor that participates in vacuolar sorting in vegetative tissues and in seeds.; vaculolar sorting receptor 3 (VSR3); FUNCTIONS IN: calcium ion binding; INVOLVED IN: intracellular protein transport, protein targeting to vacuole; LOCATED IN: integral to plasma membrane, Golgi transport complex, membrane; EXPRESSED IN: callus, leaf; CONTAINS InterP…	2.54874
bra022774	29.3.4.4	protein.targeting.secretory pathway.plasma membrane	Transcript	(at2g30050 : 538.0) transducin family protein / WD-40 repeat family protein; FUNCTIONS IN: nucleotide binding; INVOLVED IN: membrane budding; LOCATED IN: nucleolus, heterotrimeric G-protein complex; EXPRESSED IN: 25 plant structures; EXPRESSED DURING: 15 growth stages; CONTAINS InterPro DOMAIN/s: WD40 repeat 2 (InterPro:IPR019782), WD40 repeat-like-containing domain (InterPro:IPR011046), WD40-rep…	-0.457087
bra003891	29.3.4.99	protein.targeting.secretory pathway.unspecified	Transcript	(at1g72160 : 649.0) Sec14p-like phosphatidylinositol transfer family protein; FUNCTIONS IN: transporter activity; INVOLVED IN: transport; LOCATED IN: plasma membrane; EXPRESSED IN: 24 plant structures; EXPRESSED DURING: 13 growth stages; CONTAINS InterPro DOMAIN/s: Cellular retinaldehyde-binding/triple function, C-terminal (InterPro:IPR001251), Cellular retinaldehyde-binding/triple function, N-te…	-3.64621
bra004243	29.3.4.99	protein.targeting.secretory pathway.unspecified	Transcript	(at1g67680 : 878.0) SRP72 RNA-binding domain; FUNCTIONS IN: 7S RNA binding; INVOLVED IN: SRP-dependent cotranslational protein targeting to membrane; LOCATED IN: signal recognition particle; EXPRESSED IN: male gametophyte, pollen tube; EXPRESSED DURING: L mature pollen stage, M germinated pollen stage; CONTAINS InterPro DOMAIN/s: Signal recognition particle, SRP72 subunit, RNA-binding (InterPro:I…	0.534665
bra013813	29.3.4.99	protein.targeting.secretory pathway.unspecified	Transcript	(at4g24550 : 853.0) Clathrin adaptor complexes medium subunit family protein; INVOLVED IN: intracellular protein transport, transport, vesicle-mediated transport; LOCATED IN: clathrin vesicle coat, clathrin adaptor complex; EXPRESSED IN: 22 plant structures; EXPRESSED DURING: 13 growth stages; CONTAINS InterPro DOMAIN/s: Clathrin adaptor, mu subunit, C-terminal (InterPro:IPR008968), Clathrin adap…	4.18917
bra019904	29.3.4.99	protein.targeting.secretory pathway.unspecified	Transcript	(at1g60780 : 836.0) HAPLESS 13 (HAP13); INVOLVED IN: intracellular protein transport, transport, vesicle-mediated transport; LOCATED IN: clathrin vesicle coat, clathrin adaptor complex; EXPRESSED IN: 23 plant structures; EXPRESSED DURING: 15 growth stages; CONTAINS InterPro DOMAIN/s: Clathrin adaptor, mu subunit, conserved site (InterPro:IPR018240), Clathrin adaptor, mu subunit, C-terminal (Inter…	2.21082
bra000201	29.4	protein.postranslational modification	Transcript	(at2g40730 : 1336.0) Protein kinase family protein with ARM repeat domain; FUNCTIONS IN: protein serine/threonine kinase activity, binding, protein kinase activity, ATP binding; INVOLVED IN: protein amino acid phosphorylation; LOCATED IN: cellular_component unknown; EXPRESSED IN: 23 plant structures; EXPRESSED DURING: 14 growth stages; CONTAINS InterPro DOMAIN/s: Protein kinase, catalytic domain …	-2.44052
bra001770	29.4	protein.postranslational modification	Transcript	(at3g19980 : 636.0) Encodes catalytic subunit of serine/threonine protein phosphatase 2A. It can associate with phytochromes A and B in vitro. Mutant plants display an accelerated flowering phenotype.; "flower-specific, phytochrome-associated protein phosphatase 3" (FYPP3); CONTAINS InterPro DOMAIN/s: Metallophosphoesterase (InterPro:IPR004843), Serine/threonine-specific protein phosphatase/bis(5…	3.66347
bra002590	29.4	protein.postranslational modification	Transcript	(at5g59160 : 641.0) Encodes the catalytic subunit of a Type 1 phosphoprotein Ser/Thr phosphatase, expressed in roots, shoots and flowers.; type one serine/threonine protein phosphatase 2 (TOPP2); CONTAINS InterPro DOMAIN/s: Metallophosphoesterase (InterPro:IPR004843), Serine/threonine-specific protein phosphatase/bis(5-nucleosyl)-tetraphosphatase (InterPro:IPR006186); BEST Arabidopsis thaliana pr…	3.68024
bra004705	29.4	protein.postranslational modification	Transcript	(at2g42500 : 627.0) Encodes one of the isoforms of the catalytic subunit of protein phosphatase 2A: AT1G59830/PP2A-1, AT1G10430/PP2A-2, At2g42500/PP2A-3, At3g58500/PP2A-4 [Plant Molecular Biology (1993) 21:475-485 and (1994) 26:523-528; Note that in more recent publications, there is mixed use of gene names for PP2A-3 and PP2A-4 - some refer to At2g42500 as PP2A-3 and some as PP2A-4].; protein ph…	-4.03496
bra009941	29.4	protein.postranslational modification	Transcript	(at5g27840 : 654.0) encodes a serine/threonine protein phosphatase expressed in expressed in roots, rosettes and flowers.; TOPP8; CONTAINS InterPro DOMAIN/s: Metallophosphoesterase (InterPro:IPR004843), Serine/threonine-specific protein phosphatase/bis(5-nucleosyl)-tetraphosphatase (InterPro:IPR006186); BEST Arabidopsis thaliana protein match is: Calcineurin-like metallo-phosphoesterase superfami…	2.22232
bra012506	29.4	protein.postranslational modification	Transcript	(at1g24510 : 1048.0) TCP-1/cpn60 chaperonin family protein; FUNCTIONS IN: protein binding; INVOLVED IN: protein folding, cellular protein metabolic process; LOCATED IN: plasma membrane; EXPRESSED IN: 23 plant structures; EXPRESSED DURING: 14 growth stages; CONTAINS InterPro DOMAIN/s: Chaperonin Cpn60/TCP-1 (InterPro:IPR002423), Chaperone, tailless complex polypeptide 1 (InterPro:IPR017998), T-com…	5.50718
bra012897	29.4	protein.postranslational modification	Transcript	(at3g50500 : 650.0) encodes a member of SNF1-related protein kinases (SnRK2) whose activity is activated by ionic (salt) and non-ionic (mannitol) osmotic stress. Enzyme involved in the ABA signaling during seed germination, dormancy and seedling growth.; SNF1-related protein kinase 2.2 (SNRK2.2); CONTAINS InterPro DOMAIN/s: Protein kinase, ATP binding site (InterPro:IPR017441), Serine/threonine-p…	-2.92466
bra014246	29.4	protein.postranslational modification	Transcript	(at1g50370 : 623.0) Calcineurin-like metallo-phosphoesterase superfamily protein; FUNCTIONS IN: hydrolase activity, protein serine/threonine phosphatase activity; INVOLVED IN: biological_process unknown; LOCATED IN: cellular_component unknown; EXPRESSED IN: 24 plant structures; EXPRESSED DURING: 15 growth stages; CONTAINS InterPro DOMAIN/s: Metallophosphoesterase (InterPro:IPR004843), Serine/thre…	-2.62475
bra016570	29.4	protein.postranslational modification	Transcript	(at1g18080 : 602.0) Encodes the Arabidopsis thaliana homolog of the tobacco WD-40 repeat ArcA gene.; ATARCA; FUNCTIONS IN: nucleotide binding; INVOLVED IN: response to cadmium ion; LOCATED IN: cytosolic ribosome, chloroplast, heterotrimeric G-protein complex; EXPRESSED IN: 26 plant structures; EXPRESSED DURING: 15 growth stages; CONTAINS InterPro DOMAIN/s: WD40 repeat 2 (InterPro:IPR019782), WD40…	-0.731998
bra016856	29.4	protein.postranslational modification	Transcript	(at2g42810 : 1034.0) Encodes a phytochrome-specific type 5 serine/threonine protein phosphatase. It dephosphorylates active Pfr-phytochromes. Controls light signal flux by enhancing phytochrome stability and affinity for a signal transducer. The gene is alternately spliced. This variant is an integral membrane protein localized to the ER and nuclear envelope.; protein phosphatase 5.2 (PP5.2); FUN…	-3.57233
bra019711	29.4	protein.postranslational modification	Transcript	(at1g66700 : 579.0) A member of the Arabidopsis SABATH methyltransferase gene family. Encodes PXMT1, a methyltransferase that methylates 1,7-paraxanthine.; PXMT1; CONTAINS InterPro DOMAIN/s: SAM dependent carboxyl methyltransferase (InterPro:IPR005299); BEST Arabidopsis thaliana protein match is: S-adenosyl-L-methionine-dependent methyltransferases superfamily protein (TAIR:AT1G66690.1); Has 3533…	-3.56246
bra020335	29.4	protein.postranslational modification	Transcript	(at5g59160 : 647.0) Encodes the catalytic subunit of a Type 1 phosphoprotein Ser/Thr phosphatase, expressed in roots, shoots and flowers.; type one serine/threonine protein phosphatase 2 (TOPP2); CONTAINS InterPro DOMAIN/s: Metallophosphoesterase (InterPro:IPR004843), Serine/threonine-specific protein phosphatase/bis(5-nucleosyl)-tetraphosphatase (InterPro:IPR006186); BEST Arabidopsis thaliana pr…	-3.86963
bra020776	29.4	protein.postranslational modification	Transcript	(at3g06110 : 297.0) Encodes a nuclear-localized MAP kinase phosphatase. Plants with reduced levels of MKP2 transcripts are hypersensitive to ozone and ozone-mediated activation of MPK3 and MPK6 is prolonged in these plants.; MAPK phosphatase 2 (MKP2); CONTAINS InterPro DOMAIN/s: Dual-specific/protein-tyrosine phosphatase, conserved region (InterPro:IPR000387), Dual specificity phosphatase, cataly…	2.81673
bra022282	29.4	protein.postranslational modification	Transcript	(at3g18130 : 585.0) Encodes a protein with similarity to mammalian RACKs. RACKs function to shuttle activated protein kinase C to different subcellular sites and may also function as a scaffold through physical interactions with other proteins. RACK1C has no phenotype on its own and probably acts redundantly with RACK1A and RACK1B.; receptor for activated C kinase 1C (RACK1C_AT); FUNCTIONS IN: nu…	-5.64145
bra024663	29.4	protein.postranslational modification	Transcript	(at1g27070 : 639.0) 5'-AMP-activated protein kinase-related; BEST Arabidopsis thaliana protein match is: 5'-AMP-activated protein kinase-related (TAIR:AT5G03420.1); Has 814 Blast hits to 789 proteins in 227 species: Archae - 3; Bacteria - 97; Metazoa - 231; Fungi - 191; Plants - 199; Viruses - 0; Other Eukaryotes - 93 (source: NCBI BLink). & (loc_os03g48170.1 : 231.0) no description available & (…	-3.81074
bra025931	29.4	protein.postranslational modification	Transcript	(q39336|gblp_brana : 610.0) Guanine nucleotide-binding protein subunit beta-like protein - Brassica napus (Rape) & (at1g18080 : 608.0) Encodes the Arabidopsis thaliana homolog of the tobacco WD-40 repeat ArcA gene.; ATARCA; FUNCTIONS IN: nucleotide binding; INVOLVED IN: response to cadmium ion; LOCATED IN: cytosolic ribosome, chloroplast, heterotrimeric G-protein complex; EXPRESSED IN: 26 plant s…	-2.77965
bra027833	29.4	protein.postranslational modification	Transcript	(at1g59830 : 644.0) Encodes one of the isoforms of the catalytic subunit of protein phosphatase 2A: AT1G59830/PP2A-1, AT1G10430/PP2A-2, At2g42500/PP2A-3, At3g58500/PP2A-4 [Plant Molecular Biology (1993) 21:475-485 and (1994) 26:523-528; Note that in more recent publications, there is mixed use of gene names for PP2A-3 and PP2A-4 - some refer to At2g42500 as PP2A-3 and some as PP2A-4].; protein ph…	-3.81628
bra029986	29.4	protein.postranslational modification	Transcript	(at3g50000 : 608.0) casein kinase II catalytic subunit alpha; "casein kinase II, alpha chain 2" (CKA2); FUNCTIONS IN: protein binding, kinase activity; INVOLVED IN: protein amino acid phosphorylation; LOCATED IN: plasma membrane; EXPRESSED IN: 24 plant structures; EXPRESSED DURING: 15 growth stages; CONTAINS InterPro DOMAIN/s: Protein kinase, ATP binding site (InterPro:IPR017441), Protein kinase,…	-2.91697
bra035239	29.4	protein.postranslational modification	Transcript	(at4g11260 : 519.0) Functions in plant disease resistance signaling, SCF(TIR1) mediated degradation of Aux/IAA proteins and HSP90 mediated degradation of R resistance proteins. AtSGT1a and AtSGT1b are functionally redundant in the resistance to pathogenes. AtSGT1b was more highly expressed than AtSGT1. The N-terminal TPR domain of AtSGT1a reduces the steady-state level of Arabidopsis SGT1 protein…	2.69162
bra038753	29.4	protein.postranslational modification	Transcript	(at4g21860 : 287.0) methionine sulfoxide reductase B 2 (MSRB2); FUNCTIONS IN: peptide-methionine-(S)-S-oxide reductase activity; INVOLVED IN: oxidation reduction; LOCATED IN: chloroplast; EXPRESSED IN: 24 plant structures; EXPRESSED DURING: 13 growth stages; CONTAINS InterPro DOMAIN/s: Methionine sulphoxide reductase B (InterPro:IPR002579), Mss4-like (InterPro:IPR011057); BEST Arabidopsis thalian…	-3.65471
bra011137	29.4.1	protein.postranslational modification.kinase	Transcript	(at4g29810 : 631.0) encodes a MAP kinase kinase 2 that regulates MPK6 and MPK4 in response to cold and salt stresses. Co-expression with MEKK1 in protoplasts activated MKK2 activity, suggesting that MEKK1 may be a regulator of MKK2.; MAP kinase kinase 2 (MKK2); FUNCTIONS IN: MAP kinase kinase activity, kinase activity; INVOLVED IN: cold acclimation, MAPKKK cascade, response to salt stress, respon…	2.20074
bra011596	29.4.1.52	protein.postranslational modification.kinase.receptor like cytoplasmatic kinase II	Transcript	(at4g35230 : 970.0) Encodes BR-signaling kinase 1 (BSK1), one of the three homologous BR-signaling kinases (BSK1, AT4G35230; BSK2, AT5G46570; BSK3, AT4G00710). Mediates signal transduction from receptor kinase BRI1 by functioning as the substrate of BRI1. Plasma membrane localized.; BR-signaling kinase 1 (BSK1); FUNCTIONS IN: binding, protein kinase activity, kinase activity, ATP binding; INVOLVE…	2.80347
bra001738	29.5	protein.degradation	Transcript	(at3g19170 : 1934.0) Zinc metalloprotease pitrilysin subfamily A. Signal peptide degrading enzyme targeted to mitochondria and chloroplasts. Expressed only in siliques and flowers; presequence protease 1 (PREP1); CONTAINS InterPro DOMAIN/s: Peptidase M16, C-terminal (InterPro:IPR007863), Peptidase M16C associated (InterPro:IPR013578), Peptidase M16, N-terminal (InterPro:IPR011765), Metalloenzyme,…	3.79443
bra010574	29.5	protein.degradation	Transcript	(at4g36760 : 1182.0) Arabidopsis aminopeptidase P1; aminopeptidase P1 (APP1); FUNCTIONS IN: aminopeptidase activity, N-1-naphthylphthalamic acid binding; INVOLVED IN: auxin polar transport; LOCATED IN: plasma membrane; EXPRESSED IN: 25 plant structures; EXPRESSED DURING: 15 growth stages; CONTAINS InterPro DOMAIN/s: Peptidase M24B, X-Pro dipeptidase/aminopeptidase P, conserved site (InterPro:IPR0…	-2.44052
bra011117	29.5	protein.degradation	Transcript	(at4g29490 : 937.0) Metallopeptidase M24 family protein; FUNCTIONS IN: manganese ion binding, aminopeptidase activity; INVOLVED IN: cellular process; LOCATED IN: chloroplast; EXPRESSED IN: 22 plant structures; EXPRESSED DURING: 13 growth stages; CONTAINS InterPro DOMAIN/s: Peptidase M24B, X-Pro dipeptidase/aminopeptidase P N-terminal (InterPro:IPR007865), Peptidase M24, structural domain (InterPr…	-2.61371
bra011902	29.5	protein.degradation	Transcript	(at4g38220 : 758.0) Peptidase M20/M25/M40 family protein; FUNCTIONS IN: hydrolase activity, metallopeptidase activity, aminoacylase activity; INVOLVED IN: response to zinc ion; LOCATED IN: vacuole; EXPRESSED IN: 23 plant structures; EXPRESSED DURING: 15 growth stages; CONTAINS InterPro DOMAIN/s: ArgE/DapE/ACY1/CPG2/YscS, conserved site (InterPro:IPR001261), Peptidase M20 (InterPro:IPR002933), N-a…	-0.502641
bra013258	29.5	protein.degradation	Transcript	(at4g17830 : 805.0) Peptidase M20/M25/M40 family protein; FUNCTIONS IN: metallopeptidase activity, hydrolase activity; INVOLVED IN: proteolysis, metabolic process; EXPRESSED IN: 24 plant structures; EXPRESSED DURING: 13 growth stages; CONTAINS InterPro DOMAIN/s: Peptidase M20 (InterPro:IPR002933), Peptidase M20, dimerisation (InterPro:IPR011650). & (loc_os02g46520.1 : 655.0) no description availa…	3.36862
bra030665	29.5	protein.degradation	Transcript	(at1g06900 : 1704.0) Insulinase (Peptidase family M16) family protein; FUNCTIONS IN: metalloendopeptidase activity, catalytic activity, zinc ion binding, metal ion binding; INVOLVED IN: proteolysis; LOCATED IN: cellular_component unknown; EXPRESSED IN: 23 plant structures; EXPRESSED DURING: 13 growth stages; CONTAINS InterPro DOMAIN/s: Peptidase M16, zinc-binding site (InterPro:IPR001431), Peptid…	3.96941
bra033687	29.5	protein.degradation	Transcript	(at5g43600 : 809.0) Encodes a protein with ureidoglycolate amidohydrolase activity in vitro. It is 27% identical and 43% similar to the E. coli allantoate amidohydrolase (AAH), but, in vitro assays with purified protein and allantoate as a substrate do not show any increase in ammonium concentration, indicating that there this enzyme has no AAH activity.; ureidoglycolate amidohydrolase (UAH); FUN…	-0.744827
bra034547	29.5	protein.degradation	Transcript	(at4g33090 : 1614.0) encodes an aminopeptidase, a ortholog of mouse microsomal AP (EC 3.4.11.2).; aminopeptidase M1 (APM1); FUNCTIONS IN: aminopeptidase activity; INVOLVED IN: auxin polar transport; LOCATED IN: plasma membrane; EXPRESSED IN: 24 plant structures; EXPRESSED DURING: 13 growth stages; CONTAINS InterPro DOMAIN/s: Peptidase M1, puromycin-sensitive aminopeptidase (InterPro:IPR015568), P…	-2.44052
bra037536	29.5	protein.degradation	Transcript	(at3g19170 : 1897.0) Zinc metalloprotease pitrilysin subfamily A. Signal peptide degrading enzyme targeted to mitochondria and chloroplasts. Expressed only in siliques and flowers; presequence protease 1 (PREP1); CONTAINS InterPro DOMAIN/s: Peptidase M16, C-terminal (InterPro:IPR007863), Peptidase M16C associated (InterPro:IPR013578), Peptidase M16, N-terminal (InterPro:IPR011765), Metalloenzyme,…	-3.64621
bra010706	29.5.3	protein.degradation.cysteine protease	Transcript	(at4g39090 : 352.0) Similar to cysteine proteinases, induced by desiccation but not abscisic acid. Required for RRS1-R mediated resistance against Ralstonia solanacearum. Interacts with the R. solanacearum type III effector PopP2. RD19 associates with PopP2 to form a nuclear complex that is required for activation of the RRS1-R帽mediated resistance response.; RESPONSIVE TO DEHYDRATION 19 (RD19); C…	3.57747
bra012675	29.5.5	protein.degradation.serine protease	Transcript	(at4g17100 : 675.0) EXPRESSED IN: 23 plant structures; EXPRESSED DURING: 13 growth stages; CONTAINS InterPro DOMAIN/s: Endoribonuclease XendoU (InterPro:IPR018998). & (loc_os04g45910.1 : 470.0) no description available & (gnl|cdd|38060 : 311.0) no description available & (gnl|cdd|87957 : 207.0) no description available & (ipr018998 : 131.56206) Endoribonuclease XendoU & (reliability: 1350.0) & (o…	-3.56905
bra030756	29.5.5	protein.degradation.serine protease	Transcript	(at1g09130 : 535.0) ATP-dependent caseinolytic (Clp) protease/crotonase family protein; FUNCTIONS IN: serine-type endopeptidase activity; INVOLVED IN: proteolysis; LOCATED IN: mitochondrion, chloroplast stroma; EXPRESSED IN: 24 plant structures; EXPRESSED DURING: 15 growth stages; CONTAINS InterPro DOMAIN/s: Peptidase S14, ClpP (InterPro:IPR001907); BEST Arabidopsis thaliana protein match is: CLP…	2.22232
bra001738	29.5.7	protein.degradation.metalloprotease	Transcript	(at3g19170 : 1934.0) Zinc metalloprotease pitrilysin subfamily A. Signal peptide degrading enzyme targeted to mitochondria and chloroplasts. Expressed only in siliques and flowers; presequence protease 1 (PREP1); CONTAINS InterPro DOMAIN/s: Peptidase M16, C-terminal (InterPro:IPR007863), Peptidase M16C associated (InterPro:IPR013578), Peptidase M16, N-terminal (InterPro:IPR011765), Metalloenzyme,…	3.79443
bra037536	29.5.7	protein.degradation.metalloprotease	Transcript	(at3g19170 : 1897.0) Zinc metalloprotease pitrilysin subfamily A. Signal peptide degrading enzyme targeted to mitochondria and chloroplasts. Expressed only in siliques and flowers; presequence protease 1 (PREP1); CONTAINS InterPro DOMAIN/s: Peptidase M16, C-terminal (InterPro:IPR007863), Peptidase M16C associated (InterPro:IPR013578), Peptidase M16, N-terminal (InterPro:IPR011765), Metalloenzyme,…	-3.64621
bra000503	29.5.9	protein.degradation.AAA type	Transcript	(at2g27600 : 801.0) Encodes a SKD1 (Suppressor of K+ Transport Growth Defect1) homolog. Localized to the cytoplasm and to multivesicular endosomes. Involved in multivesicular endosome function.; SUPPRESSOR OF K+ TRANSPORT GROWTH DEFECT1 (SKD1); FUNCTIONS IN: nucleoside-triphosphatase activity, nucleotide binding, ATP binding; INVOLVED IN: vesicle-mediated transport, endosome organization; LOCATED…	-2.60891
bra000808	29.5.9	protein.degradation.AAA type	Transcript	(at4g04910 : 1247.0) N-ethylmaleimide sensitive factor; N-ethylmaleimide sensitive factor (NSF); FUNCTIONS IN: protein binding; LOCATED IN: vacuole; EXPRESSED IN: 26 plant structures; EXPRESSED DURING: 15 growth stages; CONTAINS InterPro DOMAIN/s: ATPase, AAA+ type, core (InterPro:IPR003593), ATPase, AAA-type, core (InterPro:IPR003959), ATPase, AAA-type, conserved site (InterPro:IPR003960), Aspar…	-4.58871
bra009210	29.5.11	protein.degradation.ubiquitin	Transcript	(at5g06600 : 1988.0) Encodes a ubiquitin-specific protease.; ubiquitin-specific protease 12 (UBP12); FUNCTIONS IN: ubiquitin-specific protease activity, ubiquitin thiolesterase activity; INVOLVED IN: ubiquitin-dependent protein catabolic process; LOCATED IN: cellular_component unknown; EXPRESSED IN: 25 plant structures; EXPRESSED DURING: 14 growth stages; CONTAINS InterPro DOMAIN/s: TRAF-like (In…	4.92398
bra010735	29.5.11	protein.degradation.ubiquitin	Transcript	(at4g38630 : 471.0) Regulatory particle non-ATPase subunit of the 26S proteasome with multiubiquitin-chain-binding capabilities; regulatory particle non-ATPase 10 (RPN10); FUNCTIONS IN: peptide receptor activity; INVOLVED IN: in 19 processes; LOCATED IN: cytosol, proteasome regulatory particle, base subcomplex, proteasome complex, nucleus, membrane; EXPRESSED IN: 24 plant structures; EXPRESSED DU…	-2.60575
bra013848	29.5.11	protein.degradation.ubiquitin	Transcript	(at4g24940 : 567.0) Encodes one of the two subunits of the SUMO activation enzyme required during sumolation. Sumolation is a post-translational protein modification process similar to ubiquitination during which a polypeptide (SUMO) is covalently attached to a target protein.; SUMO-activating enzyme 1A (SAE1A); CONTAINS InterPro DOMAIN/s: UBA/THIF-type NAD/FAD binding fold (InterPro:IPR000594), …	2.21231
bra030307	29.5.11	protein.degradation.ubiquitin	Transcript	(at2g21270 : 483.0) ubiquitin fusion degradation 1 (UFD1); FUNCTIONS IN: molecular_function unknown; INVOLVED IN: ubiquitin-dependent protein catabolic process; LOCATED IN: endomembrane system; EXPRESSED IN: 24 plant structures; EXPRESSED DURING: 13 growth stages; CONTAINS InterPro DOMAIN/s: Ubiquitin fusion degradation protein UFD1 (InterPro:IPR004854); BEST Arabidopsis thaliana protein match is…	2.22379
bra037281	29.5.11	protein.degradation.ubiquitin	Transcript	(at2g17200 : 606.0) DSK2; CONTAINS InterPro DOMAIN/s: Heat shock chaperonin-binding (InterPro:IPR006636), Ubiquitin-associated/translation elongation factor EF1B, N-terminal (InterPro:IPR000449), Ubiquitin-associated/translation elongation factor EF1B, N-terminal, eukaryote (InterPro:IPR015940), Ubiquilin (InterPro:IPR015496), Ubiquitin (InterPro:IPR000626), Ubiquitin supergroup (InterPro:IPR0199…	2.20074
bra037281	29.5.11.1	protein.degradation.ubiquitin.ubiquitin	Transcript	(at2g17200 : 606.0) DSK2; CONTAINS InterPro DOMAIN/s: Heat shock chaperonin-binding (InterPro:IPR006636), Ubiquitin-associated/translation elongation factor EF1B, N-terminal (InterPro:IPR000449), Ubiquitin-associated/translation elongation factor EF1B, N-terminal, eukaryote (InterPro:IPR015940), Ubiquilin (InterPro:IPR015496), Ubiquitin (InterPro:IPR000626), Ubiquitin supergroup (InterPro:IPR0199…	2.20074
bra013848	29.5.11.2	protein.degradation.ubiquitin.E1	Transcript	(at4g24940 : 567.0) Encodes one of the two subunits of the SUMO activation enzyme required during sumolation. Sumolation is a post-translational protein modification process similar to ubiquitination during which a polypeptide (SUMO) is covalently attached to a target protein.; SUMO-activating enzyme 1A (SAE1A); CONTAINS InterPro DOMAIN/s: UBA/THIF-type NAD/FAD binding fold (InterPro:IPR000594), …	2.21231
bra031191	29.5.11.2	protein.degradation.ubiquitin.E1	Transcript	(at2g21470 : 1092.0) Encodes one of the two subunits of the SUMO activation enzyme required during sumolation. Sumolation is a post-translational protein modification process similar to ubiquitination during which a polypeptide (SUMO) is covalently attached to a target protein.; SUMO-activating enzyme 2 (SAE2); CONTAINS InterPro DOMAIN/s: Ubiquitin-activating enzyme repeat (InterPro:IPR000127), U…	-3.28053
bra006933	29.5.11.3	protein.degradation.ubiquitin.E2	Transcript	(at3g52560 : 290.0) ubiquitin E2 variant 1D-4 (UEV1D-4); CONTAINS InterPro DOMAIN/s: Ubiquitin-conjugating enzyme/RWD-like (InterPro:IPR016135), Ubiquitin-conjugating enzyme, E2 (InterPro:IPR000608); BEST Arabidopsis thaliana protein match is: MMS ZWEI homologue 3 (TAIR:AT2G36060.2). & (loc_os09g12570.1 : 263.0) no description available & (gnl|cdd|36114 : 238.0) no description available & (gnl|cd…	3.17235
bra017049	29.5.11.4.2	protein.degradation.ubiquitin.E3.RING	Transcript	(at2g39810 : 1489.0) A novel protein with a RING finger motif near the amino terminus. Negative regulator of cold responses. Functions as an E3 ligase required for the ubiquitination of ICE1. HOS1 physically interacts with ICE1 and mediates the ubiquitination of ICE1 both in vitro and in vivo. Overexpression represses the expression of CBFs and their downstream genes and confers increased sensiti…	1.23644
bra013702	29.5.11.4.3.2	protein.degradation.ubiquitin.E3.SCF.FBOX	Transcript	(at5g25290 : 258.0) CONTAINS InterPro DOMAIN/s: F-box domain, cyclin-like (InterPro:IPR001810), F-box domain, Skp2-like (InterPro:IPR022364), Protein of unknown function DUF295 (InterPro:IPR005174); BEST Arabidopsis thaliana protein match is: Protein of unknown function (DUF295) (TAIR:AT1G27540.1); Has 1807 Blast hits to 1807 proteins in 277 species: Archae - 0; Bacteria - 0; Metazoa - 736; Fungi…	2.3954
bra009210	29.5.11.5	protein.degradation.ubiquitin.ubiquitin protease	Transcript	(at5g06600 : 1988.0) Encodes a ubiquitin-specific protease.; ubiquitin-specific protease 12 (UBP12); FUNCTIONS IN: ubiquitin-specific protease activity, ubiquitin thiolesterase activity; INVOLVED IN: ubiquitin-dependent protein catabolic process; LOCATED IN: cellular_component unknown; EXPRESSED IN: 25 plant structures; EXPRESSED DURING: 14 growth stages; CONTAINS InterPro DOMAIN/s: TRAF-like (In…	4.92398
bra012634	29.5.11.5	protein.degradation.ubiquitin.ubiquitin protease	Transcript	(at4g17895 : 585.0) Encodes a ubiquitin-specific protease.; ubiquitin-specific protease 20 (UBP20); FUNCTIONS IN: ubiquitin-specific protease activity, ubiquitin thiolesterase activity; INVOLVED IN: ubiquitin-dependent protein catabolic process; EXPRESSED IN: 24 plant structures; EXPRESSED DURING: 11 growth stages; CONTAINS InterPro DOMAIN/s: Peptidase C19, ubiquitin carboxyl-terminal hydrolase 2…	-2.60575
bra006775	29.5.11.20	protein.degradation.ubiquitin.proteasom	Transcript	(at5g58290 : 724.0) 26S proteasome AAA-ATPase subunit RPT3 (RPT3) mRNA,; regulatory particle triple-A ATPase 3 (RPT3); FUNCTIONS IN: ATPase activity; INVOLVED IN: ubiquitin-dependent protein catabolic process; LOCATED IN: proteasome regulatory particle, base subcomplex, proteasome complex, cell wall, nucleus, membrane; EXPRESSED IN: 24 plant structures; EXPRESSED DURING: 16 growth stages; CONTAIN…	-0.271192
bra008308	29.5.11.20	protein.degradation.ubiquitin.proteasom	Transcript	(at1g77440 : 386.0) Encodes beta subunit of 20s proteosome complex which is involved in protein degradation.; 20S proteasome beta subunit C2 (PBC2); FUNCTIONS IN: peptidase activity, endopeptidase activity, threonine-type endopeptidase activity; INVOLVED IN: ubiquitin-dependent protein catabolic process; LOCATED IN: proteasome core complex, proteasome complex; EXPRESSED IN: 24 plant structures; E…	3.24776
bra008402	29.5.11.20	protein.degradation.ubiquitin.proteasom	Transcript	(at1g16470 : 450.0) Encodes 20S proteasome subunit PAB1 (PAB1).; proteasome subunit PAB1 (PAB1); FUNCTIONS IN: peptidase activity, endopeptidase activity, threonine-type endopeptidase activity; INVOLVED IN: response to zinc ion, ubiquitin-dependent protein catabolic process; LOCATED IN: proteasome core complex, proteasome complex, cytosolic ribosome; EXPRESSED IN: 24 plant structures; EXPRESSED D…	5.5032
bra013838	29.5.11.20	protein.degradation.ubiquitin.proteasom	Transcript	(at4g24820 : 698.0) 26S proteasome, regulatory subunit Rpn7;Proteasome component (PCI) domain; FUNCTIONS IN: molecular_function unknown; INVOLVED IN: protein catabolic process, ubiquitin-dependent protein catabolic process; LOCATED IN: proteasome complex, nucleus, plasma membrane, proteasome regulatory particle, lid subcomplex, membrane; EXPRESSED IN: 23 plant structures; EXPRESSED DURING: 13 gro…	4.05327
bra019807	29.5.11.20	protein.degradation.ubiquitin.proteasom	Transcript	(at3g26340 : 503.0) N-terminal nucleophile aminohydrolases (Ntn hydrolases) superfamily protein; FUNCTIONS IN: endopeptidase activity, threonine-type endopeptidase activity; INVOLVED IN: proteolysis involved in cellular protein catabolic process, ubiquitin-dependent protein catabolic process; LOCATED IN: proteasome core complex, proteasome complex; EXPRESSED IN: guard cell; CONTAINS InterPro DOMA…	-2.6185
bra026938	29.5.11.20	protein.degradation.ubiquitin.proteasom	Transcript	(at3g26340 : 390.0) N-terminal nucleophile aminohydrolases (Ntn hydrolases) superfamily protein; FUNCTIONS IN: endopeptidase activity, threonine-type endopeptidase activity; INVOLVED IN: proteolysis involved in cellular protein catabolic process, ubiquitin-dependent protein catabolic process; LOCATED IN: proteasome core complex, proteasome complex; EXPRESSED IN: guard cell; CONTAINS InterPro DOMA…	-3.0352
bra028611	29.5.11.20	protein.degradation.ubiquitin.proteasom	Transcript	(at5g09900 : 765.0) Encodes one of two isoforms for the 26S proteasome regulatory protein (RN) subunit RPN5. For many functions it acts redundantly with the paralogous gene RPN5b but also appears to exert independent effects.; EMBRYO DEFECTIVE 2107 (EMB2107); FUNCTIONS IN: molecular_function unknown; INVOLVED IN: multicellular organismal development, ubiquitin-dependent protein catabolic process,…	4.14767
bra028748	29.5.11.20	protein.degradation.ubiquitin.proteasom	Transcript	(at5g05780 : 492.0) Encodes a putative 26S proteasome subunit RPN8a. The function of RPN8a and other 26S subunits may be required for specifying leaf adaxial identity.; RP non-ATPase subunit 8A (RPN8A); FUNCTIONS IN: molecular_function unknown; INVOLVED IN: ubiquitin-dependent protein catabolic process, leaf morphogenesis; LOCATED IN: proteasome complex, proteasome regulatory particle, lid subcom…	4.77944
bra032291	29.5.11.20	protein.degradation.ubiquitin.proteasom	Transcript	(at1g29150 : 678.0) specifically interacts with FUS6/COP11 via the C-terminal domain of FUS6/COP11 and associates with an ATPase subunit of the 19S proteasome regulatory complex, AtS6A.; non-ATPase subunit 9 (ATS9); INVOLVED IN: response to cadmium ion, protein catabolic process, ubiquitin-dependent protein catabolic process; LOCATED IN: proteasome complex, nucleus, proteasome regulatory particle…	0.966138
bra033011	29.5.11.20	protein.degradation.ubiquitin.proteasom	Transcript	(at3g27430 : 535.0) Encodes 20S proteasome beta subunit PBB1 (PBB1).; PBB1; FUNCTIONS IN: peptidase activity, endopeptidase activity, threonine-type endopeptidase activity; INVOLVED IN: ubiquitin-dependent protein catabolic process; LOCATED IN: proteasome core complex, proteasome complex; EXPRESSED IN: 23 plant structures; EXPRESSED DURING: 13 growth stages; CONTAINS InterPro DOMAIN/s: Peptidase …	3.04828
bra038162	29.5.11.20	protein.degradation.ubiquitin.proteasom	Transcript	(at1g56450 : 473.0) 20S proteasome beta subunit PBG1 (PBG1) mRNA, complete cds; 20S proteasome beta subunit G1 (PBG1); FUNCTIONS IN: peptidase activity, endopeptidase activity, threonine-type endopeptidase activity; INVOLVED IN: response to cadmium ion, response to salt stress, ubiquitin-dependent protein catabolic process; LOCATED IN: proteasome core complex, proteasome complex, cytosolic riboso…	4.187
bra040561	29.5.11.20	protein.degradation.ubiquitin.proteasom	Transcript	(at1g53850 : 456.0) Encodes alpha5 subunit of 20s proteosome involved in protein degradation.; 20S proteasome alpha subunit E1 (PAE1); FUNCTIONS IN: peptidase activity, endopeptidase activity, threonine-type endopeptidase activity; INVOLVED IN: ubiquitin-dependent protein catabolic process; LOCATED IN: proteasome core complex, proteasome complex, plasma membrane; EXPRESSED IN: 23 plant structures…	5.92758
bra040682	29.5.11.20	protein.degradation.ubiquitin.proteasom	Transcript	(at2g19560 : 743.0) encodes a protein with a PAM domain involved in ethylene signaling. eer5 mutants show ethylene hypersensitivity in relation to hypocotyl elongation. EER5 interacts with EIN2 and with COP9 in Y2H assays. EIN3 protein levels are the same in WT and eer5-1 mutants. EER5 may be involved in promoting a dampening of the ethylene response.; ENHANCED ETHYLENE RESPONSE 5 (EER5); CONTAIN…	2.20074
bra040915	29.5.11.20	protein.degradation.ubiquitin.proteasom	Transcript	(at1g64520 : 435.0) regulatory particle non-ATPase 12A (RPN12a); FUNCTIONS IN: peptidase activity; INVOLVED IN: in 14 processes; LOCATED IN: proteasome complex, nucleus, proteasome regulatory particle, lid subcomplex, chloroplast envelope; EXPRESSED IN: 23 plant structures; EXPRESSED DURING: 15 growth stages; CONTAINS InterPro DOMAIN/s: 26S proteasome non-ATPase regulatory subunit Rpn12 (InterPro…	5.23935
bra032350	29.6	protein.folding	Transcript	(at1g29990 : 135.0) Encodes a cytoplastic protein with similarity to yeast prefoldin6, a subunit of the prefoldin complex. The PFD complex is thought to function along with the TCP ring complex to properly fold microtubule proteins.; prefoldin 6 (PFD6); FUNCTIONS IN: unfolded protein binding; INVOLVED IN: protein folding, cortical microtubule organization; LOCATED IN: prefoldin complex, cytoplasm…	2.3954
bra034807	29.6	protein.folding	Transcript	(at3g11830 : 897.0) TCP-1/cpn60 chaperonin family protein; FUNCTIONS IN: unfolded protein binding, ATP binding; LOCATED IN: cellular_component unknown; EXPRESSED IN: 24 plant structures; EXPRESSED DURING: 14 growth stages; CONTAINS InterPro DOMAIN/s: Chaperone, tailless complex polypeptide 1 (InterPro:IPR017998), Chaperonin Cpn60/TCP-1 (InterPro:IPR002423), T-complex protein 1, eta subunit (Inter…	-2.44052
bra036422	29.6	protein.folding	Transcript	(at3g03960 : 970.0) TCP-1/cpn60 chaperonin family protein; FUNCTIONS IN: unfolded protein binding, ATP binding; INVOLVED IN: protein folding, cellular protein metabolic process; LOCATED IN: membrane; EXPRESSED IN: 23 plant structures; EXPRESSED DURING: 13 growth stages; CONTAINS InterPro DOMAIN/s: Chaperonin Cpn60/TCP-1 (InterPro:IPR002423), Chaperone, tailless complex polypeptide 1 (InterPro:IPR…	-6.56192
bra037640	29.6	protein.folding	Transcript	(at2g44650 : 199.0) Encodes a chloroplast-localized chaperonin 10 whose mRNA is expressed in leaves and stems but not roots.; chloroplast chaperonin 10 (CHL-CPN10); FUNCTIONS IN: chaperone binding; INVOLVED IN: protein folding; LOCATED IN: chloroplast, chloroplast stroma; EXPRESSED IN: 22 plant structures; EXPRESSED DURING: 13 growth stages; CONTAINS InterPro DOMAIN/s: Chaperonin Cpn10 (InterPro:…	2.5511
bra038682	29.6	protein.folding	Transcript	(at3g11830 : 960.0) TCP-1/cpn60 chaperonin family protein; FUNCTIONS IN: unfolded protein binding, ATP binding; LOCATED IN: cellular_component unknown; EXPRESSED IN: 24 plant structures; EXPRESSED DURING: 14 growth stages; CONTAINS InterPro DOMAIN/s: Chaperone, tailless complex polypeptide 1 (InterPro:IPR017998), Chaperonin Cpn60/TCP-1 (InterPro:IPR002423), T-complex protein 1, eta subunit (Inter…	6.02521
bra004121	29.7.5	protein.glycosylation.alpha-1,3-mannosyl-glycoprotein-beta-1,2-N-acetylglucosaminyltransferase(GnTI)	Transcript	(at1g65590 : 928.0) Encodes a protein with beta-hexosaminidase activity. Located on the plasma membrane.; beta-hexosaminidase 3 (HEXO3); FUNCTIONS IN: hexosaminidase activity, beta-N-acetylhexosaminidase activity; INVOLVED IN: carbohydrate metabolic process; LOCATED IN: cell wall, plasma membrane, plant-type cell wall; EXPRESSED IN: 12 plant structures; EXPRESSED DURING: L mature pollen stage, M …	2.21082
bra004121	29.7.8	protein.glycosylation.alpha-1,6-mannosyl-glycoprotein-beta-1,2-N-acetylglucosaminyltransferase(GnTII)	Transcript	(at1g65590 : 928.0) Encodes a protein with beta-hexosaminidase activity. Located on the plasma membrane.; beta-hexosaminidase 3 (HEXO3); FUNCTIONS IN: hexosaminidase activity, beta-N-acetylhexosaminidase activity; INVOLVED IN: carbohydrate metabolic process; LOCATED IN: cell wall, plasma membrane, plant-type cell wall; EXPRESSED IN: 12 plant structures; EXPRESSED DURING: L mature pollen stage, M …	2.21082
bra002871	30.1	signalling.in sugar and nutrient physiology	Transcript	(at5g55850 : 93.6) NOI protein; NOI; FUNCTIONS IN: molecular_function unknown; INVOLVED IN: response to nitrate; EXPRESSED IN: 24 plant structures; EXPRESSED DURING: 15 growth stages; CONTAINS InterPro DOMAIN/s: RPM1-interacting protein 4, defence response (InterPro:IPR008700); BEST Arabidopsis thaliana protein match is: RPM1-interacting protein 4 (RIN4) family protein (TAIR:AT2G04410.1). & (gnl|…	-2.78392
bra001566	30.2.8.2	signalling.receptor kinases.leucine rich repeat VIII.VIII-2	Transcript	(at3g14840 : 1539.0) Leucine-rich repeat transmembrane protein kinase; FUNCTIONS IN: protein serine/threonine kinase activity, protein kinase activity, ATP binding; INVOLVED IN: protein amino acid phosphorylation; LOCATED IN: plasma membrane; EXPRESSED IN: 25 plant structures; EXPRESSED DURING: 14 growth stages; CONTAINS InterPro DOMAIN/s: Malectin/receptor-like protein kinase (InterPro:IPR021720…	2.69774
bra002821	30.3	signalling.calcium	Transcript	(at5g56360 : 718.0) Encodes PSL4, beat-subunit of endoplasmic reticulum-resident glucosidase II, which is essential for stable accumulation and quality control of the elf18 receptor EFR but not the flg22 receptor FLS2.; PRIORITY IN SWEET LIFE 4 (PSL4); FUNCTIONS IN: calmodulin binding; INVOLVED IN: defense response to bacterium; LOCATED IN: endomembrane system; EXPRESSED IN: 23 plant structures; …	2.54992
bra013719	30.3	signalling.calcium	Transcript	(at4g23650 : 886.0) Encodes calcium dependent protein kinase 3 (CPK3), a member of the Arabidopsis CDPK gene family. CDPKs contain an intrinsic Ca2+-activation domain with four EF hand Ca2+-binding sites. CDPKs protein kinases have been proposed to function in multiple plant signal transduction pathways downstream of [Ca2+]cyt elevations, thus transducing various physiological responses. CPK3 is …	-0.249843
bra016564	30.3	signalling.calcium	Transcript	(at1g18210 : 260.0) Calcium-binding EF-hand family protein; FUNCTIONS IN: calcium ion binding; INVOLVED IN: biological_process unknown; LOCATED IN: plasma membrane, vacuole; EXPRESSED IN: 25 plant structures; EXPRESSED DURING: 13 growth stages; CONTAINS InterPro DOMAIN/s: EF-Hand 1, calcium-binding site (InterPro:IPR018247), EF-HAND 2 (InterPro:IPR018249), EF-hand-like domain (InterPro:IPR011992)…	-2.44052
bra021896	30.3	signalling.calcium	Transcript	(at3g18430 : 276.0) Calcium-binding EF-hand family protein; FUNCTIONS IN: calcium ion binding; EXPRESSED IN: 24 plant structures; EXPRESSED DURING: 13 growth stages; CONTAINS InterPro DOMAIN/s: EF-Hand 1, calcium-binding site (InterPro:IPR018247), EF-HAND 2 (InterPro:IPR018249), EF-hand-like domain (InterPro:IPR011992); BEST Arabidopsis thaliana protein match is: calmodulin 9 (TAIR:AT3G51920.1). …	-0.92681
bra034317	30.3	signalling.calcium	Transcript	(at2g27030 : 266.0) encodes a calmodulin that has higher affinity to kinesin-like calmodulin binding motor protein than CAM4 or CAM6.; calmodulin 5 (CAM5); FUNCTIONS IN: calcium ion binding; LOCATED IN: plasma membrane; EXPRESSED IN: 23 plant structures; EXPRESSED DURING: 16 growth stages; CONTAINS InterPro DOMAIN/s: EF-Hand 1, calcium-binding site (InterPro:IPR018247), EF-HAND 2 (InterPro:IPR018…	-7.19279
bra007474	30.4	signalling.phosphinositides	Transcript	(at3g59770 : 2908.0) Encodes a phosphoinositide phosphatase. The sac9 null mutant accumulates elevated levels of PtdIns(4,5)P2 and Ins(1,4,5)P3. The mutant plants have characteristics of constitutive stress responses.; SUPPRESSOR OF ACTIN 9 (SAC9); CONTAINS InterPro DOMAIN/s: WW/Rsp5/WWP (InterPro:IPR001202), Synaptojanin, N-terminal (InterPro:IPR002013); BEST Arabidopsis thaliana protein match i…	2.37761
bra024486	30.4	signalling.phosphinositides	Transcript	(at2g17930 : 7082.0) Phosphatidylinositol 3- and 4-kinase family protein with FAT domain; FUNCTIONS IN: inositol or phosphatidylinositol kinase activity, binding, phosphotransferase activity, alcohol group as acceptor; EXPRESSED IN: 24 plant structures; EXPRESSED DURING: 13 growth stages; CONTAINS InterPro DOMAIN/s: Phosphatidylinositol 3-/4-kinase, catalytic (InterPro:IPR000403), PIK-related kin…	2.81673
bra001418	30.5	signalling.G-proteins	Transcript	(at3g11730 : 373.0) Encodes a member of the Rab GTPase family of proteins. This protein interacts with the tail region of a myosin XI protein (AT5G43900) in a GTP-dependent manner. It has also been identified as an isoprenylated protein.; ATFP8; FUNCTIONS IN: GTP binding, myosin XI tail binding, GTP-dependent protein binding; INVOLVED IN: protein transport, small GTPase mediated signal transducti…	-0.109613
bra006530	30.5	signalling.G-proteins	Transcript	(at5g20010 : 425.0) A member of RAN GTPase gene family. Encodes a small soluble GTP-binding protein. Likely to be involved in nuclear translocation of proteins. May also be involved in cell cycle progression.; RAS-related nuclear protein-1 (RAN-1); FUNCTIONS IN: protein binding, GTP binding, GTPase activity; INVOLVED IN: response to cadmium ion, response to salt stress, protein import into nucleu…	1.11097
bra011858	30.5	signalling.G-proteins	Transcript	(at4g39520 : 657.0) Encodes a member of the DRG (developmentally regulated G-protein) family. Has GTPase activity.; GTP-binding protein-related; FUNCTIONS IN: GDP binding, GTP binding, GTPase activity; LOCATED IN: intracellular; EXPRESSED IN: 24 plant structures; EXPRESSED DURING: 15 growth stages; CONTAINS InterPro DOMAIN/s: Small GTP-binding protein (InterPro:IPR005225), TGS (InterPro:IPR004095…	2.94757
bra012658	30.5	signalling.G-proteins	Transcript	(at5g47200 : 393.0) RAB GTPase homolog 1A (RAB1A); FUNCTIONS IN: GTP binding; INVOLVED IN: protein transport, small GTPase mediated signal transduction; LOCATED IN: plasma membrane; EXPRESSED IN: 24 plant structures; EXPRESSED DURING: 15 growth stages; CONTAINS InterPro DOMAIN/s: Ras GTPase (InterPro:IPR001806), Small GTP-binding protein (InterPro:IPR005225), Small GTPase (InterPro:IPR020851), Ra…	4.05005
bra016570	30.5	signalling.G-proteins	Transcript	(at1g18080 : 602.0) Encodes the Arabidopsis thaliana homolog of the tobacco WD-40 repeat ArcA gene.; ATARCA; FUNCTIONS IN: nucleotide binding; INVOLVED IN: response to cadmium ion; LOCATED IN: cytosolic ribosome, chloroplast, heterotrimeric G-protein complex; EXPRESSED IN: 26 plant structures; EXPRESSED DURING: 15 growth stages; CONTAINS InterPro DOMAIN/s: WD40 repeat 2 (InterPro:IPR019782), WD40…	-0.731998
bra016624	30.5	signalling.G-proteins	Transcript	(at1g16920 : 404.0) small GTP-binding protein (Rab11)similar to YPT3/RAB11 proteins in yeast and mammals, respectively. YPT3/RAB11 is involved in intracellular protein trafficking.; RAB GTPase homolog A1B (RABA1b); FUNCTIONS IN: GTP binding; INVOLVED IN: intracellular protein transport; LOCATED IN: trans-Golgi network, plasma membrane, vacuole; EXPRESSED IN: 25 plant structures; EXPRESSED DURING:…	2.8393
bra017497	30.5	signalling.G-proteins	Transcript	(at5g47200 : 399.0) RAB GTPase homolog 1A (RAB1A); FUNCTIONS IN: GTP binding; INVOLVED IN: protein transport, small GTPase mediated signal transduction; LOCATED IN: plasma membrane; EXPRESSED IN: 24 plant structures; EXPRESSED DURING: 15 growth stages; CONTAINS InterPro DOMAIN/s: Ras GTPase (InterPro:IPR001806), Small GTP-binding protein (InterPro:IPR005225), Small GTPase (InterPro:IPR020851), Ra…	4.95069
bra020586	30.5	signalling.G-proteins	Transcript	(at5g27540 : 1128.0) Encodes a protein with similarity to GTPases that is localized to the mitochondrion. Involved in embryogenesis, pollen tube growth and required for mitochondrial development.; MIRO-related GTP-ase 1 (MIRO1); FUNCTIONS IN: GTP binding; INVOLVED IN: pollen tube growth, mitochondrion organization, embryo development, embryo development ending in seed dormancy; LOCATED IN: mitoch…	-2.62163
bra022282	30.5	signalling.G-proteins	Transcript	(at3g18130 : 585.0) Encodes a protein with similarity to mammalian RACKs. RACKs function to shuttle activated protein kinase C to different subcellular sites and may also function as a scaffold through physical interactions with other proteins. RACK1C has no phenotype on its own and probably acts redundantly with RACK1A and RACK1B.; receptor for activated C kinase 1C (RACK1C_AT); FUNCTIONS IN: nu…	-5.64145
bra025448	30.5	signalling.G-proteins	Transcript	(at5g42080 : 1077.0) Encodes a dynamin-like protein related to phragmoplastin. Mutations in this gene, in combination with mutation in ADL1E, result in defects in embryogenesis, cell plate formation and trichome branching. Also controls vascular patterning in combination with VAN3 and GNOM. DRP2B and DRP1A participate together in clathrin-coated vesicle formation during endocytosis.; dynamin-like…	5.29671
bra025931	30.5	signalling.G-proteins	Transcript	(q39336|gblp_brana : 610.0) Guanine nucleotide-binding protein subunit beta-like protein - Brassica napus (Rape) & (at1g18080 : 608.0) Encodes the Arabidopsis thaliana homolog of the tobacco WD-40 repeat ArcA gene.; ATARCA; FUNCTIONS IN: nucleotide binding; INVOLVED IN: response to cadmium ion; LOCATED IN: cytosolic ribosome, chloroplast, heterotrimeric G-protein complex; EXPRESSED IN: 26 plant s…	-2.77965
bra027937	30.5	signalling.G-proteins	Transcript	(gnl|cdd|47509 : 337.0) no description available & (gnl|cdd|35300 : 336.0) no description available & (o04267|sar1b_bracm : 298.0) GTP-binding protein SAR1B - Brassica campestris (Field mustard) & (at1g56330 : 294.0) Encodes a small GTP-binding protein implicated in ER to cis-Golgi transport of other proteins. A member of ARF-like GTPase family. A thaliana has 21 members, in two subfamilies, ARF …	2.80913
bra036624	30.5	signalling.G-proteins	Transcript	(at5g27540 : 1031.0) Encodes a protein with similarity to GTPases that is localized to the mitochondrion. Involved in embryogenesis, pollen tube growth and required for mitochondrial development.; MIRO-related GTP-ase 1 (MIRO1); FUNCTIONS IN: GTP binding; INVOLVED IN: pollen tube growth, mitochondrion organization, embryo development, embryo development ending in seed dormancy; LOCATED IN: mitoch…	2.22527
bra004784	30.6	signalling.MAP kinases	Transcript	(at2g43790 : 749.0) Encodes a MAP kinase induced by pathogens, ethylene biosynthesis, oxidative stress and osmotic stress.Also involved in ovule development. Homozygous mutants in a MPK3 heterozygous background are female sterile due to defects in integument development.MPK6 appears to be associated with the microsomal compartment and may be involved in mediating secretory processes.; MAP kinase …	-3.27248
bra011137	30.6	signalling.MAP kinases	Transcript	(at4g29810 : 631.0) encodes a MAP kinase kinase 2 that regulates MPK6 and MPK4 in response to cold and salt stresses. Co-expression with MEKK1 in protoplasts activated MKK2 activity, suggesting that MEKK1 may be a regulator of MKK2.; MAP kinase kinase 2 (MKK2); FUNCTIONS IN: MAP kinase kinase activity, kinase activity; INVOLVED IN: cold acclimation, MAPKKK cascade, response to salt stress, respon…	2.20074
bra000268	30.7	signalling.14-3-3 proteins	Transcript	(at2g42590 : 456.0) 14-3-3 gene. Binds calcium and displays induced structural changes.; general regulatory factor 9 (GRF9); FUNCTIONS IN: protein phosphorylated amino acid binding, calcium ion binding; LOCATED IN: chloroplast stroma, nucleus, plasma membrane, cytoplasm; EXPRESSED IN: 24 plant structures; EXPRESSED DURING: 15 growth stages; CONTAINS InterPro DOMAIN/s: 14-3-3 protein (InterPro:IPR…	4.5032
bra006061	30.7	signalling.14-3-3 proteins	Transcript	(at5g10450 : 387.0) Encodes a member of the 14-3-3 gene family that is a lambda isoform (14-3-3&#955;). Interacts with APX3 (ascorbate peroxidase) and AKR2 , suggesting a role in mediating oxidative metabolism in stress response. This protein was shown to colocalize and interact with SERK1 by which it is phosphorylated. This protein is also reported to interact with the phosphorylated form of the…	1.0081
bra012325	30.7	signalling.14-3-3 proteins	Transcript	(at4g09000 : 360.0) Encodes a 14-3-3 gene, designated GRF1 chi (for general regulatory factor1-G-box factor 14-3-3 homolog isoform chi). The major native forms of 14-3-3s are homo- and hetero-dimers, the biological functions of which are to interact physically with specific client proteins and thereby effect a change in the client. As a result, 14-3-3s are involved in a vast array of processes su…	-0.301429
bra031672	30.11	signalling.light	Transcript	(at1g09570 : 2046.0) Light-labile cytoplasmic red/far-red light photoreceptor involved in the regulation of photomorphogenesis. It exists in two inter-convertible forms: Pr and Pfr (active) and functions as a dimer.The N terminus carries a single tetrapyrrole chromophore, and the C terminus is involved in dimerization. It is the sole photoreceptor mediating the FR high irradiance response (HIR). …	3.97105
bra012038	30.11.1	signalling.light.COP9 signalosome	Transcript	(at2g26990 : 765.0) Represses photomorphogenesis and induces skotomorphogenesis in the dark.; FUSCA 12 (FUS12); INVOLVED IN: cullin deneddylation, photomorphogenesis, protein catabolic process; LOCATED IN: signalosome, nucleus; EXPRESSED IN: 24 plant structures; EXPRESSED DURING: 13 growth stages; CONTAINS InterPro DOMAIN/s: Proteasome component (PCI) domain (InterPro:IPR000717), PCI/PINT associa…	3.25265
bra024548	30.11.1	signalling.light.COP9 signalosome	Transcript	(at1g22920 : 619.0) AJH1 encodes a protein similar to JAB1, a specific mammalian coactivator of AP-1 transcription. Encodes a subunit of the COP9 complex that is involved in protein deneddylation. Plants with mutations in CSN5A and CSN5B have a de-etiolated phenotype.; COP9 signalosome 5A (CSN5A); CONTAINS InterPro DOMAIN/s: Mov34/MPN/PAD-1 (InterPro:IPR000555); BEST Arabidopsis thaliana protein …	2.37628
bra002804	31.1	cell.organisation	Transcript	(at5g56600 : 241.0) Encodes profilin3, a low-molecular weight, actin monomer-binding protein that regulates the organization of actin cytoskeleton. Originally known as profilin5, and later named profilin3. Expressed in vegetative organs.; profilin 3 (PRF3); FUNCTIONS IN: actin binding; INVOLVED IN: cytoskeleton organization, actin cytoskeleton organization; LOCATED IN: nucleus, actin cytoskeleton…	2.20074
bra003303	31.1	cell.organisation	Transcript	(at3g57890 : 857.0) Tubulin binding cofactor C domain-containing protein; FUNCTIONS IN: binding; INVOLVED IN: biological_process unknown; LOCATED IN: cellular_component unknown; EXPRESSED IN: 24 plant structures; EXPRESSED DURING: 14 growth stages; CONTAINS InterPro DOMAIN/s: CARP motif (InterPro:IPR006599), C-CAP/cofactor C-like domain (InterPro:IPR017901), Tubulin binding cofactor C (InterPro:I…	2.94578
bra006686	31.1	cell.organisation	Transcript	(at5g59890 : 216.0) actin depolymerizing factor 4 (ADF4) mRNA, complete cds; actin depolymerizing factor 4 (ADF4); FUNCTIONS IN: actin binding; INVOLVED IN: defense response signaling pathway, resistance gene-dependent, defense response to bacterium; LOCATED IN: intracellular; EXPRESSED IN: 22 plant structures; EXPRESSED DURING: 13 growth stages; CONTAINS InterPro DOMAIN/s: Actin-binding, cofilin…	-2.42251
bra017103	31.1	cell.organisation	Transcript	(at2g38750 : 481.0) Annexins are a family of calcium dependent membrane binding proteins though to be involved in Golgi mediated secretion. This is one of four annexins identified in Arabidopsis.; annexin 4 (ANNAT4); FUNCTIONS IN: calcium-dependent phospholipid binding, calcium ion binding; INVOLVED IN: in 6 processes; LOCATED IN: cell surface; EXPRESSED IN: 21 plant structures; EXPRESSED DURING:…	2.36729
bra017710	31.1	cell.organisation	Transcript	(at4g35450 : 483.0) Involved in targeting of chloroplast outer membrane proteins to the chloroplast. Double mutants of AKR2A and the highly homologous AKR2B have yellow leaves, significantly reduced chloroplast proteins, and no thylakoid membranes.; ankyrin repeat-containing protein 2 (AKR2); CONTAINS InterPro DOMAIN/s: Ankyrin repeat-containing domain (InterPro:IPR020683), Ankyrin repeat (InterP…	3.71962
bra031097	31.1	cell.organisation	Transcript	(at2g19760 : 239.0) first member of the Arabidopsis profilin multigene family, expressed in all organs of Arabidopsis. Binds poly-L-proline. The first intron of PRF1 enhances gene expression in vegetative tissues.; profilin 1 (PRF1); FUNCTIONS IN: actin binding; INVOLVED IN: actin polymerization or depolymerization, cytoskeleton organization, unidimensional cell growth; LOCATED IN: in 8 component…	-5.06757
bra034297	31.1	cell.organisation	Transcript	(at2g26210 : 207.0) Ankyrin repeat family protein; INVOLVED IN: biological_process unknown; LOCATED IN: cellular_component unknown; EXPRESSED IN: 20 plant structures; EXPRESSED DURING: 10 growth stages; CONTAINS InterPro DOMAIN/s: Ankyrin repeat-containing domain (InterPro:IPR020683), Ankyrin repeat (InterPro:IPR002110). & (loc_os07g42640.1 : 150.0) no description available & (reliability: 414.0)…	-2.77684
bra038266	31.1	cell.organisation	Transcript	(at3g46000 : 249.0) Encodes depolymerizing factor 2.; actin depolymerizing factor 2 (ADF2); FUNCTIONS IN: actin binding; INVOLVED IN: biological_process unknown; LOCATED IN: intracellular, nucleus, plasma membrane, cytoplasm; EXPRESSED IN: 22 plant structures; EXPRESSED DURING: 13 growth stages; CONTAINS InterPro DOMAIN/s: Actin-binding, cofilin/tropomyosin type (InterPro:IPR002108); BEST Arabido…	-3.38265
bra040752	31.1	cell.organisation	Transcript	(at1g47200 : 124.0) WPP family members contains an NE targeting domain. This domain, called the WPP domain after a highly conserved Trp-Pro-Pro motif, is necessary for NE targeting of WPP1. RNAi suppression of WPP2 resulted in reduced mitotic activity.; WPP domain protein 2 (WPP2); FUNCTIONS IN: molecular_function unknown; INVOLVED IN: mitosis, lateral root development; LOCATED IN: plasma membran…	-3.04468
bra006686	31.1.1.1.2	cell.organisation.cytoskeleton.actin.actin depolymerizing factors	Transcript	(at5g59890 : 216.0) actin depolymerizing factor 4 (ADF4) mRNA, complete cds; actin depolymerizing factor 4 (ADF4); FUNCTIONS IN: actin binding; INVOLVED IN: defense response signaling pathway, resistance gene-dependent, defense response to bacterium; LOCATED IN: intracellular; EXPRESSED IN: 22 plant structures; EXPRESSED DURING: 13 growth stages; CONTAINS InterPro DOMAIN/s: Actin-binding, cofilin…	-2.42251
bra038266	31.1.1.1.2	cell.organisation.cytoskeleton.actin.actin depolymerizing factors	Transcript	(at3g46000 : 249.0) Encodes depolymerizing factor 2.; actin depolymerizing factor 2 (ADF2); FUNCTIONS IN: actin binding; INVOLVED IN: biological_process unknown; LOCATED IN: intracellular, nucleus, plasma membrane, cytoplasm; EXPRESSED IN: 22 plant structures; EXPRESSED DURING: 13 growth stages; CONTAINS InterPro DOMAIN/s: Actin-binding, cofilin/tropomyosin type (InterPro:IPR002108); BEST Arabido…	-3.38265
bra003303	31.1.1.2	cell.organisation.cytoskeleton.mikrotubuli	Transcript	(at3g57890 : 857.0) Tubulin binding cofactor C domain-containing protein; FUNCTIONS IN: binding; INVOLVED IN: biological_process unknown; LOCATED IN: cellular_component unknown; EXPRESSED IN: 24 plant structures; EXPRESSED DURING: 14 growth stages; CONTAINS InterPro DOMAIN/s: CARP motif (InterPro:IPR006599), C-CAP/cofactor C-like domain (InterPro:IPR017901), Tubulin binding cofactor C (InterPro:I…	2.94578
bra009710	31.1.1.2	cell.organisation.cytoskeleton.mikrotubuli	Transcript	(gnl|cdd|30218 : 893.0) no description available & (at5g23860 : 878.0) beta-tubulin, preferentially expressed in endodermal and phloem cells of primary roots and in the vascular tissues of leaves, stems, and flowers.; tubulin beta 8 (TUB8); CONTAINS InterPro DOMAIN/s: Beta tubulin (InterPro:IPR002453), Tubulin (InterPro:IPR000217), Tubulin/FtsZ, GTPase domain (InterPro:IPR003008), Tubulin/FtsZ, N…	3.23153
bra010114	31.1.1.2	cell.organisation.cytoskeleton.mikrotubuli	Transcript	(gnl|cdd|30218 : 893.0) no description available & (at5g62700 : 880.0) encodes tubulin beta-2/beta-3 chain; tubulin beta chain 3 (TUB3); FUNCTIONS IN: structural molecule activity, GTP binding, GTPase activity; INVOLVED IN: response to cold; LOCATED IN: tubulin complex, cell wall; EXPRESSED IN: cultured cell, seed; CONTAINS InterPro DOMAIN/s: Beta tubulin (InterPro:IPR002453), Tubulin (InterPro:I…	-7.12175
bra014600	31.1.1.2	cell.organisation.cytoskeleton.mikrotubuli	Transcript	(at3g57890 : 987.0) Tubulin binding cofactor C domain-containing protein; FUNCTIONS IN: binding; INVOLVED IN: biological_process unknown; LOCATED IN: cellular_component unknown; EXPRESSED IN: 24 plant structures; EXPRESSED DURING: 14 growth stages; CONTAINS InterPro DOMAIN/s: CARP motif (InterPro:IPR006599), C-CAP/cofactor C-like domain (InterPro:IPR017901), Tubulin binding cofactor C (InterPro:I…	2.71622
bra018379	31.1.1.2	cell.organisation.cytoskeleton.mikrotubuli	Transcript	(gnl|cdd|30218 : 893.0) no description available & (q8h7u1|tbb2_orysa : 858.0) Tubulin beta-2 chain (Beta-2 tubulin) - Oryza sativa (Rice) & (loc_os03g01530.1 : 858.0) no description available & (at5g23860 : 857.0) beta-tubulin, preferentially expressed in endodermal and phloem cells of primary roots and in the vascular tissues of leaves, stems, and flowers.; tubulin beta 8 (TUB8); CONTAINS Inter…	7.43629
bra039648	31.1.1.2	cell.organisation.cytoskeleton.mikrotubuli	Transcript	(gnl|cdd|30217 : 919.0) no description available & (at4g14960 : 871.0) Encodes an alpha-tubulin isoform required for right handed helical growth.; TUA6; FUNCTIONS IN: protein binding, structural constituent of cytoskeleton; INVOLVED IN: response to salt stress, microtubule cytoskeleton organization, cellular response to gravity; LOCATED IN: in 8 components; EXPRESSED IN: 26 plant structures; EXPR…	6.52051
bra039987	31.1.1.2	cell.organisation.cytoskeleton.mikrotubuli	Transcript	(gnl|cdd|30218 : 890.0) no description available & (q8h7u1|tbb2_orysa : 853.0) Tubulin beta-2 chain (Beta-2 tubulin) - Oryza sativa (Rice) & (loc_os03g01530.1 : 853.0) no description available & (at5g23860 : 852.0) beta-tubulin, preferentially expressed in endodermal and phloem cells of primary roots and in the vascular tissues of leaves, stems, and flowers.; tubulin beta 8 (TUB8); CONTAINS Inter…	-5.39958
bra006561	31.1.1.3.11	cell.organisation.cytoskeleton.Myosin.Class XI	Transcript	(at5g20490 : 2714.0) Encodes a member of the type XI myosin protein family involved in root hair growth, trichome development, and organelle trafficking. This gene appears to be expressed at low levels throughout the plant.; XIK; FUNCTIONS IN: motor activity; INVOLVED IN: in 11 processes; LOCATED IN: myosin complex; EXPRESSED IN: stem, fruit, flower, root, leaf; EXPRESSED DURING: seedling growth;…	-3.65238
bra005368	31.2	cell.division	Transcript	(at2g35110 : 2576.0) Component of the WAVE protein complex which act as activators of ARP2/3 complex involved in actin nucleation. Required for trichome morphogenesis. Mutant displays distorted trichomes, a phenotype that can be phenocopied by treatment of WT plants with actin-interacting drugs.; GNARLED (GRL); CONTAINS InterPro DOMAIN/s: Nck-associated protein 1 (InterPro:IPR019137); Has 35333 B…	2.38653
bra006945	31.2	cell.division	Transcript	(at3g52750 : 674.0) Nuclear gene that encodes a plastidial division protein (FtsZ2-2).; FTSZ2-2; FUNCTIONS IN: structural molecule activity, GTP binding, GTPase activity; INVOLVED IN: protein polymerization; LOCATED IN: chloroplast stroma, chloroplast, membrane; EXPRESSED IN: 22 plant structures; EXPRESSED DURING: 13 growth stages; CONTAINS InterPro DOMAIN/s: Cell division protein FtsZ, N-termina…	2.93366
bra007088	31.2	cell.division	Transcript	(at3g54670 : 1630.0) Encodes a member of the Arabidopsis cohesin complex that is essential for viability and sister chromatid alignment.; TITAN8 (TTN8); CONTAINS InterPro DOMAIN/s: SMCs flexible hinge (InterPro:IPR010935), RecF/RecN/SMC protein, N-terminal (InterPro:IPR003395); BEST Arabidopsis thaliana protein match is: structural maintenance of chromosome 3 (TAIR:AT5G48600.1). & (gnl|cdd|35241 …	2.55901
bra029795	31.2	cell.division	Transcript	(at3g09840 : 1485.0) Encodes a cell division cycle protein, a member of AAA-type ATPases gene family. Expressed throughout the plant in regions of cell division. Within the cell, sub-cellular localization varies depending on the stage of the cell cycle.Mutants in which the expression of CDC48A is altered show defects in cytokinesis, cell expansion and cell differentiation.; cell division cycle 48…	-7.22221
bra030546	31.3	cell.cycle	Transcript	(at1g03860 : 500.0) prohibitin 2; prohibitin 2 (PHB2); INVOLVED IN: biological_process unknown; LOCATED IN: in 7 components; EXPRESSED IN: 30 plant structures; EXPRESSED DURING: 14 growth stages; CONTAINS InterPro DOMAIN/s: Prohibitin (InterPro:IPR000163), Band 7 protein (InterPro:IPR001107); BEST Arabidopsis thaliana protein match is: prohibitin 7 (TAIR:AT5G44140.1); Has 35333 Blast hits to 3413…	-3.63133
bra013225	31.3.1	cell.cycle.peptidylprolyl isomerase	Transcript	(at3g25220 : 231.0) immunophilin (FKBP15-1); FK506-binding protein 15 kD-1 (FKBP15-1); FUNCTIONS IN: FK506 binding, peptidyl-prolyl cis-trans isomerase activity; INVOLVED IN: protein folding; LOCATED IN: endomembrane system; EXPRESSED IN: 22 plant structures; EXPRESSED DURING: 13 growth stages; CONTAINS InterPro DOMAIN/s: Peptidyl-prolyl cis-trans isomerase, FKBP-type (InterPro:IPR001179); BEST A…	-3.56409
bra024480	31.3.1	cell.cycle.peptidylprolyl isomerase	Transcript	(at2g18040 : 204.0) phosphorylation-specific peptidyl prolyl cis/trans isomerase (PPIase) with specificity for phosphoserine-proline bonds; "peptidylprolyl cis/trans isomerase, NIMA-interacting 1" (PIN1AT); FUNCTIONS IN: peptidyl-prolyl cis-trans isomerase activity; INVOLVED IN: regulation of cell cycle; LOCATED IN: plasma membrane; EXPRESSED IN: 23 plant structures; EXPRESSED DURING: 13 growth s…	1.13094
bra001317	31.4	cell.vesicle transport	Transcript	(at3g09300 : 832.0) OSBP(oxysterol binding protein)-related protein 3B (ORP3B); FUNCTIONS IN: oxysterol binding; INVOLVED IN: steroid metabolic process; EXPRESSED IN: 23 plant structures; EXPRESSED DURING: 15 growth stages; CONTAINS InterPro DOMAIN/s: Oxysterol-binding protein, conserved site (InterPro:IPR018494), Oxysterol-binding protein (InterPro:IPR000648); BEST Arabidopsis thaliana protein m…	-1.4945
bra002427	31.4	cell.vesicle transport	Transcript	(at5g22770 : 1826.0) alpha-adaptin (alpha-ADR); FUNCTIONS IN: protein transporter activity, binding; INVOLVED IN: intracellular protein transport, vesicle-mediated transport, protein transport; LOCATED IN: plasma membrane, membrane; EXPRESSED IN: male gametophyte, pollen tube, leaf; EXPRESSED DURING: M germinated pollen stage; CONTAINS InterPro DOMAIN/s: Clathrin adaptor, alpha/beta/gamma-adaptin…	-3.15764
bra012279	31.4	cell.vesicle transport	Transcript	(at1g21380 : 572.0) Target of Myb protein 1; FUNCTIONS IN: protein transporter activity; INVOLVED IN: intracellular protein transport, intra-Golgi vesicle-mediated transport; LOCATED IN: Golgi stack, intracellular; EXPRESSED IN: 22 plant structures; EXPRESSED DURING: 13 growth stages; CONTAINS InterPro DOMAIN/s: VHS (InterPro:IPR002014), Target of Myb protein 1 (InterPro:IPR014645), GAT (InterPro…	-3.16956
bra019760	31.4	cell.vesicle transport	Transcript	(at1g12360 : 1082.0) encodes a Sec1 protein and expressed throughout the plant. physically interacts with Syntaxin1 and is required for cytokinesis.; keule (KEU); FUNCTIONS IN: protein transporter activity; INVOLVED IN: protein secretion, cytokinesis; LOCATED IN: cytosol, peripheral to membrane of membrane fraction, plasma membrane, vacuole; EXPRESSED IN: 25 plant structures; EXPRESSED DURING: 15…	2.21231
bra028208	31.4	cell.vesicle transport	Transcript	(at5g38840 : 736.0) SMAD/FHA domain-containing protein ; FUNCTIONS IN: molecular_function unknown; INVOLVED IN: biological_process unknown; LOCATED IN: membrane; EXPRESSED IN: 23 plant structures; EXPRESSED DURING: 13 growth stages; CONTAINS InterPro DOMAIN/s: SMAD/FHA domain (InterPro:IPR008984), Forkhead-associated (FHA) domain (InterPro:IPR000253); BEST Arabidopsis thaliana protein match is: S…	2.92756
bra028774	31.4	cell.vesicle transport	Transcript	(at5g05010 : 811.0) clathrin adaptor complexes medium subunit family protein; INVOLVED IN: intracellular protein transport, transport, vesicle-mediated transport; LOCATED IN: membrane; EXPRESSED IN: 24 plant structures; EXPRESSED DURING: 14 growth stages; CONTAINS InterPro DOMAIN/s: Clathrin adaptor, mu subunit, C-terminal (InterPro:IPR008968), Longin-like (InterPro:IPR011012); Has 717 Blast hits…	2.56019
bra038716	31.99	cell.unspecified	Transcript	(at3g12390 : 130.0) Nascent polypeptide-associated complex (NAC), alpha subunit family protein; INVOLVED IN: response to salt stress; LOCATED IN: cytosolic ribosome; EXPRESSED IN: 24 plant structures; EXPRESSED DURING: 13 growth stages; CONTAINS InterPro DOMAIN/s: Ubiquitin-associated/translation elongation factor EF1B, N-terminal (InterPro:IPR000449), Nascent polypeptide-associated complex, alph…	-0.626089
bra017799	33.1	development.storage proteins	Transcript	(at4g37050 : 686.0) Patatin-related phospholipase A. Expressed in the floral gynaecium and is induced by abscisic acid (ABA) or phosphate deficiency in roots.; PATATIN-like protein 4 (PLP4); CONTAINS InterPro DOMAIN/s: Acyl transferase/acyl hydrolase/lysophospholipase (InterPro:IPR016035), Patatin (InterPro:IPR002641); BEST Arabidopsis thaliana protein match is: Acyl transferase/acyl hydrolase/ly…	2.39802
bra039288	33.2	development.late embryogenesis abundant	Transcript	(at2g46140 : 271.0) Late embryogenesis abundant protein; FUNCTIONS IN: molecular_function unknown; INVOLVED IN: response to desiccation, embryo development ending in seed dormancy; LOCATED IN: plasma membrane; EXPRESSED IN: 24 plant structures; EXPRESSED DURING: 15 growth stages; CONTAINS InterPro DOMAIN/s: Water stress and hypersensitive response domain (InterPro:IPR013990), Late embryogenesis a…	3.73069
bra018828	33.30.1	development.multitarget.target of rapamycin	Transcript	(at1g50030 : 4321.0) Related to TOR proteins from yeast and mammals, regulators of cell growth in response to nutrient availability. TOR proteins belong to the family of phosphatidylinositol 3-kinase and are targets of the antiproliferative drug rapamycin. AtTOR binds the yeast FKBP12 protein in the presence of Rapamycin, is involved in embryogenesis and is expressed in embryos, endosperm and mer…	2.2138
bra000773	33.99	development.unspecified	Transcript	(at4g12420 : 1054.0) Encodes a protein of unknown function involved in directed root tip growth. It is a member of 19-member gene family and is distantly related structurally to the multiple-copper oxidases ascorbate oxidase and laccase, though it lacks the copper-binding domains. The protein is glycosylated and GPI-anchored. It is localized to the plasma membrane and the cell wall. The gene is e…	5.82042
bra002059	33.99	development.unspecified	Transcript	(at2g21045 : 239.0) Rhodanese/Cell cycle control phosphatase superfamily protein; CONTAINS InterPro DOMAIN/s: Rhodanese-like (InterPro:IPR001763); BEST Arabidopsis thaliana protein match is: sulfurtransferase 18 (TAIR:AT5G66170.3); Has 3150 Blast hits to 3144 proteins in 1047 species: Archae - 52; Bacteria - 2382; Metazoa - 28; Fungi - 31; Plants - 181; Viruses - 0; Other Eukaryotes - 476 (source…	3.42731
bra003614	33.99	development.unspecified	Transcript	(at1g79280 : 1914.0) Encodes a 237-kDA protein with similarity to vertebrate Tpr, a long coiled-coil proteins of nuclear pore inner basket filaments. It is localized to the inner surface of the nuclear envelope and is a component of the nuclear pore-associated steps of sumoylation and mRNA export in plants. Mutations affect flowering time regulation and other developmental processes. Probably act…	-2.76974
bra005368	33.99	development.unspecified	Transcript	(at2g35110 : 2576.0) Component of the WAVE protein complex which act as activators of ARP2/3 complex involved in actin nucleation. Required for trichome morphogenesis. Mutant displays distorted trichomes, a phenotype that can be phenocopied by treatment of WT plants with actin-interacting drugs.; GNARLED (GRL); CONTAINS InterPro DOMAIN/s: Nck-associated protein 1 (InterPro:IPR019137); Has 35333 B…	2.38653
bra009335	33.99	development.unspecified	Transcript	(loc_os07g10256.1 : 293.0) no description available & (at5g08290 : 289.0) Encodes Dim1 homolog.; YELLOW-LEAF-SPECIFIC GENE 8 (YLS8); CONTAINS InterPro DOMAIN/s: Thioredoxin fold (InterPro:IPR012335), mRNA splicing factor, thioredoxin-like U5 snRNP (InterPro:IPR004123), Thioredoxin-like fold (InterPro:IPR012336); BEST Arabidopsis thaliana protein match is: mRNA splicing factor, thioredoxin-like U5…	0.811747
bra014136	33.99	development.unspecified	Transcript	(at1g48410 : 1717.0) Encodes an RNA Slicer that selectively recruits microRNAs and siRNAs. There is currently no evidence that AGO1 Slicer is in a high molecular weight RNA-induced silencing complex (RISC). Mutants are defective in post-transcriptional gene silencing and have pleiotropic developmental and morphological defects. Through its action on the regulation of ARF17 expression, the protein…	3.24067
bra016570	33.99	development.unspecified	Transcript	(at1g18080 : 602.0) Encodes the Arabidopsis thaliana homolog of the tobacco WD-40 repeat ArcA gene.; ATARCA; FUNCTIONS IN: nucleotide binding; INVOLVED IN: response to cadmium ion; LOCATED IN: cytosolic ribosome, chloroplast, heterotrimeric G-protein complex; EXPRESSED IN: 26 plant structures; EXPRESSED DURING: 15 growth stages; CONTAINS InterPro DOMAIN/s: WD40 repeat 2 (InterPro:IPR019782), WD40…	-0.731998
bra021203	33.99	development.unspecified	Transcript	(at3g16830 : 2029.0) TOPLESS-related 2 (TPR2); FUNCTIONS IN: protein binding; INVOLVED IN: primary shoot apical meristem specification; LOCATED IN: endomembrane system; EXPRESSED IN: 24 plant structures; EXPRESSED DURING: 13 growth stages; CONTAINS InterPro DOMAIN/s: WD40 repeat 2 (InterPro:IPR019782), WD40 repeat, conserved site (InterPro:IPR019775), WD40 repeat (InterPro:IPR001680), CTLH, C-ter…	2.40552
bra022282	33.99	development.unspecified	Transcript	(at3g18130 : 585.0) Encodes a protein with similarity to mammalian RACKs. RACKs function to shuttle activated protein kinase C to different subcellular sites and may also function as a scaffold through physical interactions with other proteins. RACK1C has no phenotype on its own and probably acts redundantly with RACK1A and RACK1B.; receptor for activated C kinase 1C (RACK1C_AT); FUNCTIONS IN: nu…	-5.64145
bra022984	33.99	development.unspecified	Transcript	(at2g34680 : 2695.0) isolated from differential screening of a cDNA library from auxin-treated root culture. sequence does not show homology to any known proteins and is predicted to be extracellular.; AUXIN-INDUCED IN ROOT CULTURES 9 (AIR9); INVOLVED IN: response to auxin stimulus, lateral root morphogenesis; LOCATED IN: plasma membrane; EXPRESSED IN: 23 plant structures; EXPRESSED DURING: 13 gr…	-2.43154
bra024548	33.99	development.unspecified	Transcript	(at1g22920 : 619.0) AJH1 encodes a protein similar to JAB1, a specific mammalian coactivator of AP-1 transcription. Encodes a subunit of the COP9 complex that is involved in protein deneddylation. Plants with mutations in CSN5A and CSN5B have a de-etiolated phenotype.; COP9 signalosome 5A (CSN5A); CONTAINS InterPro DOMAIN/s: Mov34/MPN/PAD-1 (InterPro:IPR000555); BEST Arabidopsis thaliana protein …	2.37628
bra025931	33.99	development.unspecified	Transcript	(q39336|gblp_brana : 610.0) Guanine nucleotide-binding protein subunit beta-like protein - Brassica napus (Rape) & (at1g18080 : 608.0) Encodes the Arabidopsis thaliana homolog of the tobacco WD-40 repeat ArcA gene.; ATARCA; FUNCTIONS IN: nucleotide binding; INVOLVED IN: response to cadmium ion; LOCATED IN: cytosolic ribosome, chloroplast, heterotrimeric G-protein complex; EXPRESSED IN: 26 plant s…	-2.77965
bra026112	33.99	development.unspecified	Transcript	(at1g15750 : 2071.0) Encodes a protein with several WD40 repeats at the C-terminus and predicted protein-protein interaction domains at the N-terminus. Together with the TOPLESS-RELATED PROTEINS (TPRs), it is thought to be involved in transcriptional repression of root-promoting genes in the top help of the embryo during the transition stage of embryogenesis. The ability of IAA12 to repress trans…	-3.27954
bra026586	33.99	development.unspecified	Transcript	(at2g02560 : 2111.0) Arabidopsis thaliana homolog of human CAND1 (cullin-associated and neddylation-dissociated). Putative similarity to TBP-interacting protein TIP120. Ubiquitously expressed in plant tissues throughout development. T-DNA insertion mutant plants were completely sterile and resistant to sirtinol and auxin, but not to gibberellins or brassinolide. Displayed developmental phenotypes…	-5.08994
bra028434	33.99	development.unspecified	Transcript	(at5g39500 : 2431.0) Encodes GNOM-LIKE1/ERMO1, a member of ARF-GEF family. Required for endoplasmic reticulum (ER) morphology.; GNOM-like 1 (GNL1); FUNCTIONS IN: ARF guanyl-nucleotide exchange factor activity; INVOLVED IN: ER body organization; LOCATED IN: intracellular; EXPRESSED IN: 23 plant structures; EXPRESSED DURING: 13 growth stages; CONTAINS InterPro DOMAIN/s: SEC7-like (InterPro:IPR00090…	2.19059
bra032002	33.99	development.unspecified	Transcript	(at3g03270 : 281.0) Adenine nucleotide alpha hydrolases-like superfamily protein; INVOLVED IN: response to stress; LOCATED IN: plasma membrane, membrane; EXPRESSED IN: 23 plant structures; EXPRESSED DURING: 13 growth stages; CONTAINS InterPro DOMAIN/s: UspA (InterPro:IPR006016), Rossmann-like alpha/beta/alpha sandwich fold (InterPro:IPR014729), Universal stress protein A (InterPro:IPR006015); BES…	0.294115
bra032650	33.99	development.unspecified	Transcript	(at1g01780 : 333.0) GATA type zinc finger transcription factor family protein; FUNCTIONS IN: zinc ion binding; INVOLVED IN: biological_process unknown; LOCATED IN: cellular_component unknown; EXPRESSED IN: 23 plant structures; EXPRESSED DURING: 15 growth stages; CONTAINS InterPro DOMAIN/s: Zinc finger, LIM-type (InterPro:IPR001781); BEST Arabidopsis thaliana protein match is: GATA type zinc finge…	2.22232
bra032668	33.99	development.unspecified	Transcript	(at1g02140 : 255.0) MAGO NASHI (MAGO); FUNCTIONS IN: protein binding; INVOLVED IN: pollen tube guidance, sex determination, embryo development ending in seed dormancy; LOCATED IN: in 6 components; EXPRESSED IN: 25 plant structures; EXPRESSED DURING: 15 growth stages; CONTAINS InterPro DOMAIN/s: Mago nashi protein (InterPro:IPR004023); Has 476 Blast hits to 476 proteins in 200 species: Archae - 0;…	-3.05056
bra038784	33.99	development.unspecified	Transcript	(at4g21150 : 1061.0) HAPLESS 6 (HAP6); FUNCTIONS IN: dolichyl-diphosphooligosaccharide-protein glycotransferase activity; INVOLVED IN: response to cold, protein amino acid terminal N-glycosylation; LOCATED IN: endoplasmic reticulum, endoplasmic reticulum membrane, plant-type cell wall; EXPRESSED IN: 23 plant structures; EXPRESSED DURING: 13 growth stages; CONTAINS InterPro DOMAIN/s: Ribophorin II…	2.20074
bra040870	33.99	development.unspecified	Transcript	(at2g17840 : 650.0) Identified as drought-inducible gene by differential hybridization. Upregulated by high light, drought, cold and salt stress determined by microarray analysis.; EARLY-RESPONSIVE TO DEHYDRATION 7 (ERD7); FUNCTIONS IN: molecular_function unknown; INVOLVED IN: response to water deprivation, response to high light intensity, response to salt stress, response to cold; LOCATED IN: p…	-3.81351
bra026951	34.1	transport.p- and v-ATPases	Transcript	(at1g12840 : 666.0) Encodes subunit C of the vacuolar H(+)-ATPase (V-ATPase). Bound and phosphorylated by AtWNK8.; DE-ETIOLATED 3 (DET3); FUNCTIONS IN: proton-transporting ATPase activity, rotational mechanism; INVOLVED IN: lignin biosynthetic process, regulation of carbohydrate biosynthetic process, unidimensional cell growth; LOCATED IN: in 6 components; EXPRESSED IN: 26 plant structures; EXPRE…	6.31247
bra000737	34.1.1.4	transport.p- and v-ATPases.H+-transporting two-sector ATPase.subunit E	Transcript	(at4g11150 : 397.0) Encodes a vacuolar H+-ATPase subunit E isoform 1 which is required for Golgi organization and vacuole function in embryogenesis.; vacuolar ATP synthase subunit E1 (TUF); FUNCTIONS IN: proton-transporting ATPase activity, rotational mechanism; INVOLVED IN: in 7 processes; LOCATED IN: in 7 components; EXPRESSED IN: 27 plant structures; EXPRESSED DURING: 18 growth stages; CONTAIN…	-0.521372
bra035248	34.1.1.4	transport.p- and v-ATPases.H+-transporting two-sector ATPase.subunit E	Transcript	(at4g11150 : 305.0) Encodes a vacuolar H+-ATPase subunit E isoform 1 which is required for Golgi organization and vacuole function in embryogenesis.; vacuolar ATP synthase subunit E1 (TUF); FUNCTIONS IN: proton-transporting ATPase activity, rotational mechanism; INVOLVED IN: in 7 processes; LOCATED IN: in 7 components; EXPRESSED IN: 27 plant structures; EXPRESSED DURING: 18 growth stages; CONTAIN…	2.36729
bra030827	34.9	transport.metabolite transporters at the mitochondrial membrane	Transcript	(at1g55900 : 500.0) component of a translocase in the mitochondrial inner membrane; TIM50; CONTAINS InterPro DOMAIN/s: NLI interacting factor (InterPro:IPR004274); BEST Arabidopsis thaliana protein match is: Haloacid dehalogenase-like hydrolase (HAD) superfamily protein (TAIR:AT1G29780.1). & (loc_os01g55700.1 : 390.0) no description available & (gnl|cdd|38043 : 291.0) no description available & (…	-2.89359
bra036966	34.14	transport.unspecified cations	Transcript	(at1g44790 : 337.0) ChaC-like family protein; CONTAINS InterPro DOMAIN/s: ChaC-like protein (InterPro:IPR006840); BEST Arabidopsis thaliana protein match is: ChaC-like family protein (TAIR:AT4G31290.1); Has 1621 Blast hits to 1621 proteins in 610 species: Archae - 0; Bacteria - 916; Metazoa - 235; Fungi - 131; Plants - 128; Viruses - 0; Other Eukaryotes - 211 (source: NCBI BLink). & (loc_os04g375…	-2.60733
bra003527	34.16	transport.ABC transporters and multidrug resistance systems	Transcript	(at1g59870 : 2455.0) ATP binding cassette transporter. Localized to the plasma membrane in uninfected cells. In infected leaves, the protein concentrated at infection sites. Contributes to nonhost resistance to inappropriate pathogens that enter by direct penetration in a salicylic acid帽dependent manner. Required for mlo resistance. Has Cd transporter activity (Cd2+ extrusion pump) and contribute…	-3.49014
bra010169	34.16	transport.ABC transporters and multidrug resistance systems	Transcript	(at1g32500 : 793.0) Encodes a member of a heterogenous group of non-intrinsic ATP-binding cassette (ABC) proteins. Members of this group bear no close resemblance to each other nor to representatives of specific ABC protein subfamilies from other organisms. This grouping is arbitrary and will likely change upon acquisition of further data.; non-intrinsic ABC protein 6 (NAP6); CONTAINS InterPro DO…	2.22379
bra039131	34.2	transport.porins	Transcript	(at3g01280 : 416.0) Encodes a voltage-dependent anion channel (VDAC: AT3G01280/VDAC1, AT5G67500/VDAC2, AT5G15090/VDAC3, AT5G57490/VDAC4, AT5G15090/VDAC5). VDACs are reported to be porin-type, beta-barrel diffusion pores. They are prominently localized in the outer mitochondrial membrane and are involved in metabolite exchange between the organelle and the cytosol.; voltage dependent anion channel…	2.40812
bra031583	34.21	transport.calcium	Transcript	(at1g07670 : 1155.0) endomembrane-type CA-ATPase 4 (ECA4); FUNCTIONS IN: calcium-transporting ATPase activity; INVOLVED IN: cation transport, calcium ion transport, metabolic process, ATP biosynthetic process; LOCATED IN: endoplasmic reticulum, plasma membrane; EXPRESSED IN: guard cell, callus, cultured cell; CONTAINS InterPro DOMAIN/s: ATPase, P-type, ATPase-associated domain (InterPro:IPR008250…	3.27132
bra003326	35.1	not assigned.no ontology	Transcript	(at3g58180 : 378.0) ARM repeat superfamily protein; FUNCTIONS IN: lyase activity, binding; INVOLVED IN: biological_process unknown; LOCATED IN: phycobilisome; EXPRESSED IN: 22 plant structures; EXPRESSED DURING: 13 growth stages; CONTAINS InterPro DOMAIN/s: Armadillo-like helical (InterPro:IPR011989), Armadillo-type fold (InterPro:IPR016024), PBS lyase HEAT-like repeat (InterPro:IPR004155); BEST …	2.40682
bra005673	35.1	not assigned.no ontology	Transcript	(at5g01650 : 187.0) Tautomerase/MIF superfamily protein; FUNCTIONS IN: molecular_function unknown; INVOLVED IN: inflammatory response, response to other organism; EXPRESSED IN: 23 plant structures; EXPRESSED DURING: 13 growth stages; CONTAINS InterPro DOMAIN/s: Tautomerase (InterPro:IPR014347), Macrophage migration inhibitory factor (InterPro:IPR001398); BEST Arabidopsis thaliana protein match is…	2.19059
bra007049	35.1	not assigned.no ontology	Transcript	(at3g54130 : 424.0) Josephin family protein; CONTAINS InterPro DOMAIN/s: Machado-Joseph disease protein MJD (InterPro:IPR006155); BEST Arabidopsis thaliana protein match is: JOSEPHIN-like protein (TAIR:AT2G29640.1); Has 590 Blast hits to 584 proteins in 114 species: Archae - 0; Bacteria - 0; Metazoa - 441; Fungi - 14; Plants - 76; Viruses - 0; Other Eukaryotes - 59 (source: NCBI BLink). & (gnl|cd…	2.40682
bra007998	35.1	not assigned.no ontology	Transcript	(at1g71950 : 151.0) Proteinase inhibitor, propeptide; FUNCTIONS IN: identical protein binding, serine-type endopeptidase activity; INVOLVED IN: negative regulation of catalytic activity; LOCATED IN: plasma membrane; EXPRESSED IN: 24 plant structures; EXPRESSED DURING: 15 growth stages; CONTAINS InterPro DOMAIN/s: Proteinase inhibitor, propeptide (InterPro:IPR009020), Proteinase inhibitor I9, subt…	-0.793222
bra008994	35.1	not assigned.no ontology	Transcript	(at5g11040 : 2184.0) TRS120; CONTAINS InterPro DOMAIN/s: Transport protein Trs120 (InterPro:IPR013935); Has 1807 Blast hits to 1807 proteins in 277 species: Archae - 0; Bacteria - 0; Metazoa - 736; Fungi - 347; Plants - 385; Viruses - 0; Other Eukaryotes - 339 (source: NCBI BLink). & (loc_os04g42370.1 : 1449.0) no description available & (gnl|cdd|37164 : 1098.0) no description available & (gnl|cd…	-2.60092
bra009310	35.1	not assigned.no ontology	Transcript	(at5g07830 : 791.0) Belongs to the plant glycoside hydrolase family 79. Encodes a protein with several posttranslational modification sites including O-&#946;-GlcNAc attachment sites and serine-, threonine- and tyrosine-phosphorylation sites, suggesting that this protein is extensively modified posttranslationally. The protein is predicted (WoLF PSORT program) to be membrane-associated.; glucuron…	-0.891387
bra009617	35.1	not assigned.no ontology	Transcript	(at5g02050 : 337.0) Mitochondrial glycoprotein family protein; INVOLVED IN: biological_process unknown; LOCATED IN: chloroplast, mitochondrial matrix; EXPRESSED IN: 23 plant structures; EXPRESSED DURING: 13 growth stages; CONTAINS InterPro DOMAIN/s: Mitochondrial glycoprotein (InterPro:IPR003428); BEST Arabidopsis thaliana protein match is: Mitochondrial glycoprotein family protein (TAIR:AT3G5560…	-3.04112
bra009713	35.1	not assigned.no ontology	Transcript	(at5g23890 : 1006.0) LOCATED IN: mitochondrion, chloroplast thylakoid membrane, chloroplast, plastid, chloroplast envelope; EXPRESSED IN: 24 plant structures; EXPRESSED DURING: 14 growth stages; CONTAINS InterPro DOMAIN/s: S-layer homology domain (InterPro:IPR001119); BEST Arabidopsis thaliana protein match is: unknown protein (TAIR:AT5G52410.2); Has 1807 Blast hits to 1807 proteins in 277 specie…	2.21231
bra010118	35.1	not assigned.no ontology	Transcript	(at5g62740 : 517.0) HYPERSENSITIVE-INDUCED RESPONSE PROTEIN 1 (HIR1); INVOLVED IN: N-terminal protein myristoylation; LOCATED IN: plasma membrane, vacuole, membrane; EXPRESSED IN: 25 plant structures; EXPRESSED DURING: 15 growth stages; CONTAINS InterPro DOMAIN/s: Band 7 protein (InterPro:IPR001107); BEST Arabidopsis thaliana protein match is: SPFH/Band 7/PHB domain-containing membrane-associated…	-2.61214
bra010665	35.1	not assigned.no ontology	Transcript	(at4g39730 : 326.0) Lipase/lipooxygenase, PLAT/LH2 family protein; FUNCTIONS IN: molecular_function unknown; INVOLVED IN: biological_process unknown; LOCATED IN: thylakoid, chloroplast thylakoid membrane, plasma membrane, chloroplast, vacuole; EXPRESSED IN: 25 plant structures; EXPRESSED DURING: 13 growth stages; CONTAINS InterPro DOMAIN/s: Lipoxygenase, LH2 (InterPro:IPR001024), Lipase/lipooxyge…	-0.672514
bra016687	35.1	not assigned.no ontology	Transcript	(at1g14670 : 1028.0) Endomembrane protein 70 protein family; INVOLVED IN: transport; LOCATED IN: integral to membrane, Golgi apparatus, membrane; EXPRESSED IN: 22 plant structures; EXPRESSED DURING: 14 growth stages; CONTAINS InterPro DOMAIN/s: Nonaspanin (TM9SF) (InterPro:IPR004240); BEST Arabidopsis thaliana protein match is: Endomembrane protein 70 protein family (TAIR:AT2G01970.1); Has 1574 B…	2.84482
bra018130	35.1	not assigned.no ontology	Transcript	(at1g29840 : 436.0) alpha/beta-Hydrolases superfamily protein; CONTAINS InterPro DOMAIN/s: BAAT/Acyl-CoA thioester hydrolase C-terminal (InterPro:IPR014940); BEST Arabidopsis thaliana protein match is: alpha/beta-Hydrolases superfamily protein (TAIR:AT3G47560.1); Has 3003 Blast hits to 3000 proteins in 773 species: Archae - 49; Bacteria - 1594; Metazoa - 6; Fungi - 71; Plants - 182; Viruses - 2; …	-2.43875
bra023203	35.1	not assigned.no ontology	Transcript	(at1g31780 : 1206.0) CONTAINS InterPro DOMAIN/s: Conserved oligomeric complex COG6 (InterPro:IPR010490); Has 384 Blast hits to 379 proteins in 190 species: Archae - 0; Bacteria - 4; Metazoa - 151; Fungi - 156; Plants - 42; Viruses - 0; Other Eukaryotes - 31 (source: NCBI BLink). & (loc_os03g12460.1 : 900.0) no description available & (gnl|cdd|38962 : 731.0) no description available & (gnl|cdd|699…	2.22527
bra024271	35.1	not assigned.no ontology	Transcript	(at5g64150 : 588.0) RNA methyltransferase family protein; FUNCTIONS IN: protein methyltransferase activity, methyltransferase activity, catalytic activity, nucleic acid binding; INVOLVED IN: methylation, protein amino acid methylation; LOCATED IN: chloroplast; EXPRESSED IN: 18 plant structures; EXPRESSED DURING: 11 growth stages; CONTAINS InterPro DOMAIN/s: Methyltransferase small (InterPro:IPR00…	-3.38075
bra024514	35.1	not assigned.no ontology	Transcript	(at2g17440 : 655.0) Encodes PIRL5, a member of the Plant Intracellular Ras-group-related LRRs (Leucine rich repeat proteins). PIRLs are a distinct, plant-specific class of intracellular LRRs that likely mediate protein interactions, possibly in the context of signal transduction.; plant intracellular ras group-related LRR 5 (PIRL5); LOCATED IN: plasma membrane; EXPRESSED IN: 25 plant structures; …	1.02678
bra025612	35.1	not assigned.no ontology	Transcript	(at2g04690 : 307.0) Pyridoxamine 5'-phosphate oxidase family protein; FUNCTIONS IN: FMN binding; INVOLVED IN: biological_process unknown; EXPRESSED IN: 22 plant structures; EXPRESSED DURING: 13 growth stages; CONTAINS InterPro DOMAIN/s: Cellular repressor of E1A-stimulated genes (CREG) (InterPro:IPR014631), FMN-binding split barrel (InterPro:IPR012349), FMN-binding split barrel, related (InterPro…	2.21082
bra027245	35.1	not assigned.no ontology	Transcript	(at3g15410 : 783.0) Leucine-rich repeat (LRR) family protein; CONTAINS InterPro DOMAIN/s: Leucine-rich repeat-containing protein (InterPro:IPR015766), Leucine-rich repeat, typical subtype (InterPro:IPR003591), Leucine-rich repeat (InterPro:IPR001611); BEST Arabidopsis thaliana protein match is: Leucine-rich repeat receptor-like protein kinase family protein (TAIR:AT3G24240.1). & (gnl|cdd|35693 : …	2.21231
bra028268	35.1	not assigned.no ontology	Transcript	(at2g07360 : 1923.0) SH3 domain-containing protein; FUNCTIONS IN: binding; LOCATED IN: cytosol, nucleus; EXPRESSED IN: 25 plant structures; EXPRESSED DURING: 15 growth stages; CONTAINS InterPro DOMAIN/s: Src homology-3 domain (InterPro:IPR001452), Armadillo-type fold (InterPro:IPR016024). & (loc_os03g15900.2 : 1314.0) no description available & (reliability: 3846.0) & (original description: no or…	1.26909
bra028339	35.1	not assigned.no ontology	Transcript	(at2g31670 : 314.0) Stress responsive alpha-beta barrel domain protein; FUNCTIONS IN: molecular_function unknown; INVOLVED IN: biological_process unknown; LOCATED IN: peroxisome, chloroplast stroma, chloroplast; EXPRESSED IN: 22 plant structures; EXPRESSED DURING: 17 growth stages; CONTAINS InterPro DOMAIN/s: Stress responsive alpha-beta barrel (InterPro:IPR013097), Dimeric alpha-beta barrel (Int…	3.24776
bra038645	35.1	not assigned.no ontology	Transcript	(at5g63560 : 801.0) HXXXD-type acyl-transferase family protein; FUNCTIONS IN: transferase activity, transferring acyl groups other than amino-acyl groups, transferase activity; INVOLVED IN: biological_process unknown; LOCATED IN: cellular_component unknown; EXPRESSED IN: 8 plant structures; EXPRESSED DURING: LP.04 four leaves visible, F mature embryo stage, 4 leaf senescence stage, petal differen…	-2.60575
bra038649	35.1	not assigned.no ontology	Transcript	(at5g63620 : 750.0) GroES-like zinc-binding alcohol dehydrogenase family protein; FUNCTIONS IN: cobalt ion binding, zinc ion binding; INVOLVED IN: oxidation reduction; EXPRESSED IN: 24 plant structures; EXPRESSED DURING: 13 growth stages; CONTAINS InterPro DOMAIN/s: GroES-like (InterPro:IPR011032), Alcohol dehydrogenase GroES-like (InterPro:IPR013154), Alcohol dehydrogenase, C-terminal (InterPro:…	-3.16635
bra040722	35.1	not assigned.no ontology	Transcript	(at1g13690 : 267.0) AtE1 - stimulates the ATPase activity of DnaK/DnaJ; ATPase E1 (ATE1); FUNCTIONS IN: nucleotide binding, nucleic acid binding; INVOLVED IN: biological_process unknown; LOCATED IN: cellular_component unknown; EXPRESSED IN: 23 plant structures; EXPRESSED DURING: 13 growth stages; CONTAINS InterPro DOMAIN/s: RNA recognition motif, glycine rich protein (InterPro:IPR015465), RNA rec…	2.38653
bra015357	35.1.5	not assigned.no ontology.pentatricopeptide (PPR) repeat-containing protein	Transcript	(at1g04840 : 1071.0) Tetratricopeptide repeat (TPR)-like superfamily protein; CONTAINS InterPro DOMAIN/s: Pentatricopeptide repeat (InterPro:IPR002885); BEST Arabidopsis thaliana protein match is: Tetratricopeptide repeat (TPR)-like superfamily protein (TAIR:AT1G74630.1); Has 39151 Blast hits to 14409 proteins in 285 species: Archae - 0; Bacteria - 8; Metazoa - 167; Fungi - 139; Plants - 38292; V…	2.38653
bra024847	35.1.5	not assigned.no ontology.pentatricopeptide (PPR) repeat-containing protein	Transcript	(at2g01860 : 483.0) EMBRYO DEFECTIVE 975 (EMB975); FUNCTIONS IN: molecular_function unknown; INVOLVED IN: biological_process unknown; LOCATED IN: chloroplast; EXPRESSED IN: 22 plant structures; EXPRESSED DURING: 13 growth stages; CONTAINS InterPro DOMAIN/s: Pentatricopeptide repeat (InterPro:IPR002885); BEST Arabidopsis thaliana protein match is: LATERAL ORGAN JUNCTION (TAIR:AT2G39230.1); Has 353…	-3.16093
bra025746	35.1.5	not assigned.no ontology.pentatricopeptide (PPR) repeat-containing protein	Transcript	(at1g19520 : 1014.0) NUCLEAR FUSION DEFECTIVE 5 (NFD5); EXPRESSED IN: 21 plant structures; EXPRESSED DURING: 13 growth stages. & (loc_os02g39820.1 : 473.0) no description available & (q76c99|rf1_orysa : 94.0) Rf1 protein, mitochondrial precursor (PPR protein) (Fertility restorer) (Restorer for CMS) - Oryza sativa (Rice) & (reliability: 2028.0) & (original description: no original description)	-2.77965
bra027927	35.1.5	not assigned.no ontology.pentatricopeptide (PPR) repeat-containing protein	Transcript	(at1g56690 : 1243.0) Pentatricopeptide repeat (PPR) superfamily protein; CONTAINS InterPro DOMAIN/s: Pentatricopeptide repeat (InterPro:IPR002885); BEST Arabidopsis thaliana protein match is: pentatricopeptide (PPR) repeat-containing protein (TAIR:AT1G09410.1); Has 51447 Blast hits to 14439 proteins in 253 species: Archae - 0; Bacteria - 17; Metazoa - 29; Fungi - 107; Plants - 50657; Viruses - 0;…	-2.43875
bra027628	35.1.19	not assigned.no ontology.C2 domain-containing protein	Transcript	(at1g63220 : 252.0) Calcium-dependent lipid-binding (CaLB domain) family protein; FUNCTIONS IN: molecular_function unknown; INVOLVED IN: biological_process unknown; LOCATED IN: cellular_component unknown; EXPRESSED IN: 24 plant structures; EXPRESSED DURING: 15 growth stages; CONTAINS InterPro DOMAIN/s: C2 membrane targeting protein (InterPro:IPR018029), C2 calcium/lipid-binding domain, CaLB (Inte…	-2.43154
bra030262	35.1.19	not assigned.no ontology.C2 domain-containing protein	Transcript	(at2g22125 : 3427.0) binding; FUNCTIONS IN: binding; INVOLVED IN: biological_process unknown; LOCATED IN: plasma membrane; EXPRESSED IN: 24 plant structures; EXPRESSED DURING: 13 growth stages; CONTAINS InterPro DOMAIN/s: C2 membrane targeting protein (InterPro:IPR018029), Armadillo-like helical (InterPro:IPR011989), C2 calcium/lipid-binding domain, CaLB (InterPro:IPR008973), Armadillo (InterPro:…	3.61339
bra031157	35.1.19	not assigned.no ontology.C2 domain-containing protein	Transcript	(at2g20990 : 1019.0) Encodes a plasma membrane localized protein with similarity to synaptotagmins, a class of membrane trafficking proteins. SYT1 is expressed in all tissues. Loss of function mutations show hypersensitivity to NaCl and electrolyte leakage from the plasma membrane. SYT1 also affects calcium dependent freezing tolerance. SYT1 probably plays a role in membrane repair such as membra…	2.22527
bra031233	35.1.19	not assigned.no ontology.C2 domain-containing protein	Transcript	(at2g22125 : 3421.0) binding; FUNCTIONS IN: binding; INVOLVED IN: biological_process unknown; LOCATED IN: plasma membrane; EXPRESSED IN: 24 plant structures; EXPRESSED DURING: 13 growth stages; CONTAINS InterPro DOMAIN/s: C2 membrane targeting protein (InterPro:IPR018029), Armadillo-like helical (InterPro:IPR011989), C2 calcium/lipid-binding domain, CaLB (InterPro:IPR008973), Armadillo (InterPro:…	-4.45273
bra034252	35.1.21	not assigned.no ontology.epsin N-terminal homology (ENTH) domain-containing protein	Transcript	(at2g25430 : 934.0) epsin N-terminal homology (ENTH) domain-containing protein / clathrin assembly protein-related; FUNCTIONS IN: phospholipid binding, clathrin binding, binding, phosphatidylinositol binding; INVOLVED IN: clathrin coat assembly; LOCATED IN: nucleus, plasma membrane; EXPRESSED IN: 23 plant structures; EXPRESSED DURING: 13 growth stages; CONTAINS InterPro DOMAIN/s: Epsin-like, N-te…	3.16565
bra000288	35.1.23	not assigned.no ontology.aconitase C-terminal domain-containing protein	Transcript	(at2g43090 : 233.0) Aconitase/3-isopropylmalate dehydratase protein; FUNCTIONS IN: hydro-lyase activity, 3-isopropylmalate dehydratase activity; INVOLVED IN: metabolic process; EXPRESSED IN: 23 plant structures; EXPRESSED DURING: 13 growth stages; CONTAINS InterPro DOMAIN/s: 3-isopropylmalate dehydratase, small subunit-like (InterPro:IPR012305), Aconitase-like core (InterPro:IPR015937), Aconitase…	-2.43154
bra010580	35.1.27	not assigned.no ontology.tetratricopeptide repeat (TPR)	Transcript	(at4g37210 : 491.0) Tetratricopeptide repeat (TPR)-like superfamily protein; FUNCTIONS IN: binding; INVOLVED IN: biological_process unknown; LOCATED IN: cellular_component unknown; EXPRESSED IN: 23 plant structures; EXPRESSED DURING: 14 growth stages; CONTAINS InterPro DOMAIN/s: Tetratricopeptide TPR-1 (InterPro:IPR001440), Tetratricopeptide-like helical (InterPro:IPR011990), Tetratricopeptide re…	-3.162
bra030557	35.1.27	not assigned.no ontology.tetratricopeptide repeat (TPR)	Transcript	(at1g04190 : 543.0) Tetratricopeptide repeat (TPR)-like superfamily protein; FUNCTIONS IN: binding; INVOLVED IN: biological_process unknown; LOCATED IN: cellular_component unknown; EXPRESSED IN: 22 plant structures; EXPRESSED DURING: 13 growth stages; CONTAINS InterPro DOMAIN/s: Tetratricopeptide TPR-1 (InterPro:IPR001440), Tetratricopeptide-like helical (InterPro:IPR011990), Tetratricopeptide re…	-3.47447
bra000879	35.1.40	not assigned.no ontology.glycine rich proteins	Transcript	(at4g02450 : 157.0) HSP20-like chaperones superfamily protein; FUNCTIONS IN: molecular_function unknown; EXPRESSED IN: 23 plant structures; EXPRESSED DURING: 14 growth stages; CONTAINS InterPro DOMAIN/s: CS-like domain (InterPro:IPR007052), HSP20-like chaperone (InterPro:IPR008978), CS domain (InterPro:IPR017447); BEST Arabidopsis thaliana protein match is: HSP20-like chaperones superfamily prote…	-3.17388
bra016305	35.1.40	not assigned.no ontology.glycine rich proteins	Transcript	(at1g27090 : 324.0) glycine-rich protein; BEST Arabidopsis thaliana protein match is: unknown protein (TAIR:AT3G24690.1); Has 13206 Blast hits to 7104 proteins in 677 species: Archae - 0; Bacteria - 2039; Metazoa - 5686; Fungi - 1146; Plants - 2571; Viruses - 80; Other Eukaryotes - 1684 (source: NCBI BLink). & (loc_os03g48260.1 : 134.0) no description available & (reliability: 648.0) & (original …	3.2541
bra041018	35.1.41	not assigned.no ontology.hydroxyproline rich proteins	Transcript	(at1g53645 : 402.0) hydroxyproline-rich glycoprotein family protein; Has 15375 Blast hits to 12179 proteins in 920 species: Archae - 8; Bacteria - 1425; Metazoa - 5915; Fungi - 2848; Plants - 1527; Viruses - 230; Other Eukaryotes - 3422 (source: NCBI BLink). & (loc_os06g45390.1 : 173.0) no description available & (reliability: 804.0) & (original description: no original description)	2.20224
bra000163	35.2	not assigned.unknown	Transcript	(at2g40060 : 342.0) Clathrin light chain protein; FUNCTIONS IN: structural molecule activity; INVOLVED IN: intracellular protein transport, vesicle-mediated transport; LOCATED IN: plasma membrane, chloroplast envelope; EXPRESSED IN: 24 plant structures; EXPRESSED DURING: 13 growth stages; CONTAINS InterPro DOMAIN/s: Clathrin light chain (InterPro:IPR000996); BEST Arabidopsis thaliana protein matc…	0.940511
bra004387	35.2	not assigned.unknown	Transcript	(at1g69510 : 120.0) cAMP-regulated phosphoprotein 19-related protein; CONTAINS InterPro DOMAIN/s: cAMP-regulated phosphoprotein/endosulphine conserved region (InterPro:IPR006760); BEST Arabidopsis thaliana protein match is: cAMP-regulated phosphoprotein 19-related protein (TAIR:AT5G64130.1); Has 35333 Blast hits to 34131 proteins in 2444 species: Archae - 798; Bacteria - 22429; Metazoa - 974; Fun…	-0.840072
bra004749	35.2	not assigned.unknown	Transcript	(original description: no original description)	2.56572
bra005483	35.2	not assigned.unknown	Transcript	(at5g35080 : 438.0) INVOLVED IN: biological_process unknown; LOCATED IN: endomembrane system; EXPRESSED IN: 22 plant structures; EXPRESSED DURING: 13 growth stages; CONTAINS InterPro DOMAIN/s: Mannose-6-phosphate receptor, binding (InterPro:IPR009011), Glucosidase II beta subunit-like (InterPro:IPR012913); Has 30201 Blast hits to 17322 proteins in 780 species: Archae - 12; Bacteria - 1396; Metazo…	2.20224
bra006119	35.2	not assigned.unknown	Transcript	(at5g11810 : 488.0) unknown protein; Has 1807 Blast hits to 1807 proteins in 277 species: Archae - 0; Bacteria - 0; Metazoa - 736; Fungi - 347; Plants - 385; Viruses - 0; Other Eukaryotes - 339 (source: NCBI BLink). & (loc_os02g04260.1 : 199.0) no description available & (reliability: 976.0) & (original description: no original description)	-0.665427
bra007675	35.2	not assigned.unknown	Transcript	(at3g62360 : 2073.0) Carbohydrate-binding-like fold; FUNCTIONS IN: carbohydrate binding; LOCATED IN: endoplasmic reticulum, plasma membrane, plant-type cell wall; EXPRESSED IN: 25 plant structures; EXPRESSED DURING: 13 growth stages; CONTAINS InterPro DOMAIN/s: Carbohydrate-binding-like fold (InterPro:IPR013784); Has 321 Blast hits to 256 proteins in 98 species: Archae - 6; Bacteria - 117; Metazo…	-0.551483
bra008235	35.2	not assigned.unknown	Transcript	(at1g76020 : 335.0) Thioredoxin superfamily protein; INVOLVED IN: biological_process unknown; LOCATED IN: cell wall, vacuole; EXPRESSED IN: 22 plant structures; EXPRESSED DURING: 13 growth stages; CONTAINS InterPro DOMAIN/s: Thioredoxin fold (InterPro:IPR012335), Thioredoxin-like fold (InterPro:IPR012336); BEST Arabidopsis thaliana protein match is: Thioredoxin superfamily protein (TAIR:AT1G20225…	-2.43154
bra008242	35.2	not assigned.unknown	Transcript	no hits & (original description: no original description)	-0.564701
bra008625	35.2	not assigned.unknown	Transcript	(at5g16300 : 1761.0) Vps51/Vps67 family (components of vesicular transport) protein; FUNCTIONS IN: molecular_function unknown; INVOLVED IN: biological_process unknown; LOCATED IN: cellular_component unknown; EXPRESSED IN: 23 plant structures; EXPRESSED DURING: 13 growth stages; CONTAINS InterPro DOMAIN/s: Vps51/Vps67 (InterPro:IPR014812). & (gnl|cdd|37244 : 919.0) no description available & (loc_…	2.68226
bra010401	35.2	not assigned.unknown	Transcript	(at4g27500 : 493.0) interacts with H+-ATPase, and regulates its activity; proton pump interactor 1 (PPI1); FUNCTIONS IN: protein binding; INVOLVED IN: regulation of proton transport; LOCATED IN: endoplasmic reticulum, plasma membrane; EXPRESSED IN: 25 plant structures; EXPRESSED DURING: 15 growth stages; BEST Arabidopsis thaliana protein match is: unknown protein (TAIR:AT5G36690.1); Has 56187 Bla…	3.64982
bra011009	35.2	not assigned.unknown	Transcript	(at1g26110 : 563.0) Encodes Decapping 5, required for mRNA decapping, P-body formation and translational repression during postembryonic development.; decapping 5 (DCP5); FUNCTIONS IN: molecular_function unknown; INVOLVED IN: negative regulation of translation, deadenylation-independent decapping of nuclear-transcribed mRNA, cytoplasmic mRNA processing body assembly; LOCATED IN: cellular_componen…	2.70595
bra012069	35.2	not assigned.unknown	Transcript	(at5g66420 : 1138.0) LOCATED IN: cellular_component unknown; EXPRESSED IN: 23 plant structures; EXPRESSED DURING: 13 growth stages; CONTAINS InterPro DOMAIN/s: Uncharacterised conserved protein UCP033271 (InterPro:IPR008322), TIM-barrel signal transduction protein, predicted (InterPro:IPR009215); Has 1232 Blast hits to 1230 proteins in 311 species: Archae - 18; Bacteria - 959; Metazoa - 1; Fungi …	0.848309
bra013262	35.2	not assigned.unknown	Transcript	(at4g17870 : 347.0) Encodes a member of the PYR (pyrabactin resistance )/PYL(PYR1-like)/RCAR (regulatory components of ABA receptor) family proteins with 14 members. PYR/PYL/RCAR family proteins function as abscisic acid sensors. Mediate ABA-dependent regulation of protein phosphatase 2Cs ABI1 and ABI2.; PYRABACTIN RESISTANCE 1 (PYR1); FUNCTIONS IN: abscisic acid binding; INVOLVED IN: abscisic ac…	-2.44229
bra014487	35.2	not assigned.unknown	Transcript	(at3g60450 : 470.0) Phosphoglycerate mutase family protein; CONTAINS InterPro DOMAIN/s: Histidine phosphatase superfamily, clade-1 (InterPro:IPR013078), PRIB5 (InterPro:IPR012398); BEST Arabidopsis thaliana protein match is: Phosphoglycerate mutase family protein (TAIR:AT3G60440.1); Has 301 Blast hits to 297 proteins in 123 species: Archae - 0; Bacteria - 109; Metazoa - 16; Fungi - 49; Plants - 6…	3.35437
bra015547	35.2	not assigned.unknown	Transcript	(at1g07040 : 557.0) unknown protein; INVOLVED IN: biological_process unknown; LOCATED IN: chloroplast; EXPRESSED IN: 24 plant structures; EXPRESSED DURING: 14 growth stages; BEST Arabidopsis thaliana protein match is: unknown protein (TAIR:AT1G27030.1); Has 540 Blast hits to 538 proteins in 187 species: Archae - 0; Bacteria - 333; Metazoa - 0; Fungi - 0; Plants - 67; Viruses - 0; Other Eukaryotes…	-3.05288
bra016199	35.2	not assigned.unknown	Transcript	(at1g16210 : 213.0) unknown protein; CONTAINS InterPro DOMAIN/s: Protein of unknown function DUF1014 (InterPro:IPR010422); Has 16107 Blast hits to 8386 proteins in 1107 species: Archae - 26; Bacteria - 3370; Metazoa - 4013; Fungi - 1516; Plants - 526; Viruses - 120; Other Eukaryotes - 6536 (source: NCBI BLink). & (loc_os04g47370.1 : 171.0) no description available & (gnl|cdd|87049 : 137.0) no des…	2.22379
bra017436	35.2	not assigned.unknown	Transcript	(at2g01690 : 1148.0) ARM repeat superfamily protein; FUNCTIONS IN: binding; INVOLVED IN: biological_process unknown; LOCATED IN: plasma membrane; EXPRESSED IN: 25 plant structures; EXPRESSED DURING: 13 growth stages; CONTAINS InterPro DOMAIN/s: HEAT (InterPro:IPR000357), Armadillo-like helical (InterPro:IPR011989), Protein of unknown function DUF3434 (InterPro:IPR021841), HEAT, type 2 (InterPro:I…	2.81011
bra019741	35.2	not assigned.unknown	Transcript	no hits & (original description: no original description)	3.3393
bra022143	35.2	not assigned.unknown	Transcript	(at5g47570 : 139.0) unknown protein; Has 30201 Blast hits to 17322 proteins in 780 species: Archae - 12; Bacteria - 1396; Metazoa - 17338; Fungi - 3422; Plants - 5037; Viruses - 0; Other Eukaryotes - 2996 (source: NCBI BLink). & (loc_os10g40410.2 : 95.5) no description available & (reliability: 278.0) & (original description: no original description)	0.352328
bra022357	35.2	not assigned.unknown	Transcript	(at3g18790 : 348.0) FUNCTIONS IN: molecular_function unknown; INVOLVED IN: biological_process unknown; LOCATED IN: chloroplast; EXPRESSED IN: 22 plant structures; EXPRESSED DURING: 13 growth stages; CONTAINS InterPro DOMAIN/s: Isy1-like splicing (InterPro:IPR009360); Has 1147 Blast hits to 965 proteins in 236 species: Archae - 12; Bacteria - 13; Metazoa - 351; Fungi - 230; Plants - 49; Viruses - …	-2.44052
bra024922	35.2	not assigned.unknown	Transcript	(at5g47690 : 1949.0) binding; FUNCTIONS IN: binding; INVOLVED IN: biological_process unknown; LOCATED IN: mitochondrion, nucleus; EXPRESSED IN: cotyledon, guard cell, cultured cell; CONTAINS InterPro DOMAIN/s: Armadillo-type fold (InterPro:IPR016024); BEST Arabidopsis thaliana protein match is: ARM repeat superfamily protein (TAIR:AT1G77600.2); Has 30201 Blast hits to 17322 proteins in 780 specie…	0.530227
bra025295	35.2	not assigned.unknown	Transcript	(at3g27670 : 2797.0) A novel protein, did not show high similarity to any protein of known function; reveals a novel genetic connection between lipid synthesis and embryo development. Expressed in all tissues examined including leaves, flowers, roots, stems, and siliques, but accumulation levels were not correlated with the degree to which different organs appeared affected by the mutation. Mutan…	2.54992
bra026227	35.2	not assigned.unknown	Transcript	(at1g30580 : 668.0) GTP binding; FUNCTIONS IN: GTP binding; INVOLVED IN: response to cadmium ion; LOCATED IN: intracellular; EXPRESSED IN: 24 plant structures; EXPRESSED DURING: 15 growth stages; CONTAINS InterPro DOMAIN/s: Protein of unknown function DUF933 (InterPro:IPR013029), TGS-like (InterPro:IPR012676), GTP1/OBG (InterPro:IPR006073), Conserved hypothetical protein CHP00092 (InterPro:IPR004…	-2.76974
bra026992	35.2	not assigned.unknown	Transcript	no hits & (original description: no original description)	-0.836813
bra029260	35.2	not assigned.unknown	Transcript	(at5g62440 : 214.0) Encodes a protein DOMINO1 that belongs to a plant-specific gene family sharing a common motif present in the tomato DEFECTIVE CHLOROPLASTS AND LEAVES (LeDCL) protein. DOMINO1 is located in the nucleus. Arabidopsis embryos carrying the domino1 mutation grow slowly in comparison with wild type embryos and reach only the globular stage at desiccation. The primary defect of the mu…	2.21082
bra029462	35.2	not assigned.unknown	Transcript	no hits & (original description: no original description)	4.47929
bra029599	35.2	not assigned.unknown	Transcript	(at3g06670 : 1375.0) binding; FUNCTIONS IN: binding; INVOLVED IN: biological_process unknown; LOCATED IN: cellular_component unknown; EXPRESSED IN: 23 plant structures; EXPRESSED DURING: 13 growth stages; CONTAINS InterPro DOMAIN/s: Armadillo-type fold (InterPro:IPR016024), Protein of unknown function DUF625 (InterPro:IPR006887); BEST Arabidopsis thaliana protein match is: unknown protein (TAIR:A…	2.21082
bra029650	35.2	not assigned.unknown	Transcript	(at3g07470 : 226.0) Protein of unknown function, DUF538; INVOLVED IN: biological_process unknown; LOCATED IN: vacuole; EXPRESSED IN: 24 plant structures; EXPRESSED DURING: 15 growth stages; CONTAINS InterPro DOMAIN/s: Protein of unknown function DUF538 (InterPro:IPR007493); BEST Arabidopsis thaliana protein match is: Protein of unknown function, DUF538 (TAIR:AT3G07460.1); Has 638 Blast hits to 63…	0.818376
bra031896	35.2	not assigned.unknown	Transcript	(at5g64870 : 669.0) SPFH/Band 7/PHB domain-containing membrane-associated protein family; FUNCTIONS IN: molecular_function unknown; INVOLVED IN: biological_process unknown; LOCATED IN: plasma membrane, vacuole; EXPRESSED IN: 18 plant structures; EXPRESSED DURING: 11 growth stages; CONTAINS InterPro DOMAIN/s: Band 7 protein (InterPro:IPR001107); BEST Arabidopsis thaliana protein match is: SPFH/Ban…	-4.0165
bra032029	35.2	not assigned.unknown	Transcript	(at2g25280 : 508.0) CONTAINS InterPro DOMAIN/s: UPF0103/Mediator of ErbB2-driven cell motility (Memo), related (InterPro:IPR002737); Has 1074 Blast hits to 1072 proteins in 474 species: Archae - 213; Bacteria - 366; Metazoa - 159; Fungi - 135; Plants - 54; Viruses - 0; Other Eukaryotes - 147 (source: NCBI BLink). & (loc_os08g20270.2 : 451.0) no description available & (gnl|cdd|38296 : 446.0) no d…	2.54314
bra032094	35.2	not assigned.unknown	Transcript	(at2g24440 : 126.0) selenium binding; FUNCTIONS IN: selenium binding; INVOLVED IN: cell redox homeostasis; LOCATED IN: cellular_component unknown; EXPRESSED IN: 23 plant structures; EXPRESSED DURING: 13 growth stages; CONTAINS InterPro DOMAIN/s: Selenoprotein, Rdx type (InterPro:IPR011893); BEST Arabidopsis thaliana protein match is: selenium binding (TAIR:AT4G31360.1); Has 1421 Blast hits to 981…	2.20074
bra034812	35.2	not assigned.unknown	Transcript	(at3g11770 : 360.0) Polynucleotidyl transferase, ribonuclease H-like superfamily protein; FUNCTIONS IN: 3'-5' exonuclease activity, nucleic acid binding; INVOLVED IN: nucleobase, nucleoside, nucleotide and nucleic acid metabolic process; LOCATED IN: plasma membrane, vacuole; EXPRESSED IN: 23 plant structures; EXPRESSED DURING: 13 growth stages; CONTAINS InterPro DOMAIN/s: Polynucleotidyl transfer…	2.22232
bra035192	35.2	not assigned.unknown	Transcript	(at1g80240 : 576.0) Protein of unknown function, DUF642; CONTAINS InterPro DOMAIN/s: Protein of unknown function DUF642 (InterPro:IPR006946); BEST Arabidopsis thaliana protein match is: Protein of unknown function, DUF642 (TAIR:AT5G25460.1); Has 387 Blast hits to 327 proteins in 22 species: Archae - 0; Bacteria - 6; Metazoa - 0; Fungi - 0; Plants - 381; Viruses - 0; Other Eukaryotes - 0 (source: …	-3.06454
bra035850	35.2	not assigned.unknown	Transcript	(at5g63220 : 597.0) unknown protein; CONTAINS InterPro DOMAIN/s: Uncharacterised protein family UPF0363 (InterPro:IPR007317); Has 304 Blast hits to 301 proteins in 161 species: Archae - 0; Bacteria - 0; Metazoa - 110; Fungi - 121; Plants - 35; Viruses - 0; Other Eukaryotes - 38 (source: NCBI BLink). & (loc_os01g07100.1 : 370.0) no description available & (gnl|cdd|38234 : 273.0) no description ava…	2.57038
bra036299	35.2	not assigned.unknown	Transcript	(at4g02030 : 1132.0) Vps51/Vps67 family (components of vesicular transport) protein; FUNCTIONS IN: molecular_function unknown; INVOLVED IN: biological_process unknown; LOCATED IN: cellular_component unknown; EXPRESSED IN: 23 plant structures; EXPRESSED DURING: 13 growth stages; CONTAINS InterPro DOMAIN/s: Vps51/Vps67 (InterPro:IPR014812). & (loc_os03g52770.1 : 703.0) no description available & (g…	-2.90661
bra037364	35.2	not assigned.unknown	Transcript	(at4g01290 : 1074.0) unknown protein; FUNCTIONS IN: molecular_function unknown; INVOLVED IN: biological_process unknown; LOCATED IN: cellular_component unknown; EXPRESSED IN: 24 plant structures; EXPRESSED DURING: 15 growth stages; Has 1797 Blast hits to 1352 proteins in 216 species: Archae - 0; Bacteria - 202; Metazoa - 850; Fungi - 267; Plants - 109; Viruses - 0; Other Eukaryotes - 369 (source:…	2.22232
bra037480	35.2	not assigned.unknown	Transcript	(at5g48540 : 385.0) receptor-like protein kinase-related family protein; FUNCTIONS IN: molecular_function unknown; INVOLVED IN: response to karrikin; LOCATED IN: endomembrane system; EXPRESSED IN: 21 plant structures; EXPRESSED DURING: 13 growth stages; CONTAINS InterPro DOMAIN/s: Protein of unknown function DUF26 (InterPro:IPR002902); BEST Arabidopsis thaliana protein match is: Receptor-like pro…	2.22527
bra037777	35.2	not assigned.unknown	Transcript	(at5g64400 : 132.0) BEST Arabidopsis thaliana protein match is: Cox19-like CHCH family protein (TAIR:AT5G09570.1); Has 127 Blast hits to 125 proteins in 40 species: Archae - 0; Bacteria - 9; Metazoa - 16; Fungi - 2; Plants - 64; Viruses - 0; Other Eukaryotes - 36 (source: NCBI BLink). & (loc_os03g48080.1 : 110.0) no description available & (gnl|cdd|39293 : 93.2) no description available & (reliab…	2.40291
bra040405	35.2	not assigned.unknown	Transcript	(at3g04780 : 329.0) Encodes a protein with little sequence identity with any other protein of known structure or function. Part of this protein shows a 42% sequence identity with the C-terminal domain of the 32-kD human thioredoxin-like protein.; CONTAINS InterPro DOMAIN/s: Thioredoxin, core (InterPro:IPR015467), Proteasome-interacting thioredoxin-like domain, C-terminal (InterPro:IPR010400); BES…	-3.04351
